# Supplementary material for: Untargeted Metabolomic Analysis of Human Plasma Indicates Differentially Affected Polyamine and L-Arginine Metabolism in Mild Cognitive Impairment Subjects Converting to Alzheimer’s Disease
Source: PLoS One. 2015 Mar 24;10(3):e0119452. doi: 10.1371/journal.pone.0119452 (PMC4372431; doi:10.1371/journal.pone.0119452)
Supplement: S1 Dataset — (CSV) [file pone.0119452.s004.csv]

Compound	Compound ID	Accepted?	Adducts	Formula	Score	Mass Error (ppm)	Isotope Similarity	Theoretical Isotope Distribution	Link	Description	Neutral mass (Da)	m/z	Charge	Retention time (min)	Anova (p)	Max Fold Change
1.37_445.2349m/z	HMDB35288		M+K	C24H38O5	64.7	-1.780519437	96.2700274	100 - 26.6 - 4.42 - 0.55	http://nonlinear.com/redirect/outbound?p=hmdb&param=HMDB35288	(6b,7b,13R)-6,7-Diacetoxy-8,14-labdadiene-13-ol		445.2349009	1	1.3705	0	390.7648694
1.37_445.2349m/z	HMDB00400		M+K	C24H38O5	64.7	-1.780519438	96.2700274	100 - 26.6 - 4.42 - 0.55	http://nonlinear.com/redirect/outbound?p=hmdb&param=HMDB00400	3,7-Dihydroxy-12-oxocholanoic acid		445.2349009	1	1.3705	0	390.7648694
1.37_445.2349m/z	HMDB33399		M+K	C24H38O5	64.7	-1.780519438	96.2700274	100 - 26.6 - 4.42 - 0.55	http://nonlinear.com/redirect/outbound?p=hmdb&param=HMDB33399	Annocherin A		445.2349009	1	1.3705	0	390.7648694
1.37_445.2349m/z	HMDB00391		M+K	C24H38O5	64.7	-1.780519438	96.2700274	100 - 26.6 - 4.42 - 0.55	http://nonlinear.com/redirect/outbound?p=hmdb&param=HMDB00391	7-Ketodeoxycholic acid		445.2349009	1	1.3705	0	390.7648694
1.37_445.2349m/z	HMDB00502		M+K	C24H38O5	64.7	-1.780519438	96.2700274	100 - 26.6 - 4.42 - 0.55	http://nonlinear.com/redirect/outbound?p=hmdb&param=HMDB00502	3-Oxocholic acid		445.2349009	1	1.3705	0	390.7648694
1.37_445.2349m/z	HMDB12518		M+2Na-H	C25H36O4	63.8	4.100592282	96.27775752	100 - 27.6 - 4.49 - 0.538	http://nonlinear.com/redirect/outbound?p=hmdb&param=HMDB12518	11'-carboxy-gamma-tocotrienol		445.2349009	1	1.3705	0	390.7648694
1.37_445.2349m/z	HMDB30065		M+2Na-H	C25H36O4	63.8	4.100592281	96.27775752	100 - 27.6 - 4.49 - 0.538	http://nonlinear.com/redirect/outbound?p=hmdb&param=HMDB30065	Colupulone		445.2349009	1	1.3705	0	390.7648694
0.61_162.1152n	HMDB14330		M+H, M+CH3OH+H	C10H14N2	60.5	-3.347553678	85.39795696	100 - 11.7 - 0.625	http://nonlinear.com/redirect/outbound?p=hmdb&param=HMDB14330	Nicotine	162.1151558	195.1499263	1	0.607166667	0	10.785176
0.61_162.1152n	HMDB39982		M+H, M+CH3OH+H	C10H14N2	60.5	-3.347553678	85.39795696	100 - 11.7 - 0.625	http://nonlinear.com/redirect/outbound?p=hmdb&param=HMDB39982	Trimethyl-2-propenylpyrazine	162.1151558	195.1499263	1	0.607166667	0	10.785176
0.61_162.1152n	HMDB01934		M+H, M+CH3OH+H	C10H14N2	60.5	-3.347553678	85.39795696	100 - 11.7 - 0.625	http://nonlinear.com/redirect/outbound?p=hmdb&param=HMDB01934	L(-)-Nicotine pestanal	162.1151558	195.1499263	1	0.607166667	0	10.785176
0.61_162.1152n	HMDB04350		M+H, M+CH3OH+H	C10H14N2	60.5	-3.347553678	85.39795696	100 - 11.7 - 0.625	http://nonlinear.com/redirect/outbound?p=hmdb&param=HMDB04350	Anabasine	162.1151558	195.1499263	1	0.607166667	0	10.785176
0.79_429.2407m/z	HMDB13845		M+H-H2O	C25H30N6O2	64.3	0.778784553	93.84406036	100 - 29.7 - 4.66 - 0.513	http://nonlinear.com/redirect/outbound?p=hmdb&param=HMDB13845	SR 49498		429.2406718	1	0.794033333	0	48.1897112
0.79_429.2407m/z	HMDB15163		M+H	C25H28N6O	64.3	0.904207202	94.08709185	100 - 29.6 - 4.43 - 0.449	http://nonlinear.com/redirect/outbound?p=hmdb&param=HMDB15163	Irbesartan		429.2406718	1	0.794033333	0	48.1897112
0.79_429.2407m/z	HMDB15119		M+Na	C27H34O3	64.4	0.267834883	93.61436965	100 - 29.7 - 4.87 - 0.574	http://nonlinear.com/redirect/outbound?p=hmdb&param=HMDB15119	Nandrolone phenpropionate		429.2406718	1	0.794033333	0	48.1897112
0.79_429.2407m/z	HMDB00503		M+K	C24H38O4	65.4	-0.097212249	96.40129871	100 - 26.5 - 4.21 - 0.493	http://nonlinear.com/redirect/outbound?p=hmdb&param=HMDB00503	7a-Hydroxy-3-oxo-5b-cholanoic acid		429.2406718	1	0.794033333	0	48.1897112
0.79_429.2407m/z	HMDB41454		M+K	C24H38O4	65.4	-0.097212249	96.40129871	100 - 26.5 - 4.21 - 0.493	http://nonlinear.com/redirect/outbound?p=hmdb&param=HMDB41454	D8'-Merulinic acid A		429.2406718	1	0.794033333	0	48.1897112
0.79_429.2407m/z	HMDB00460		M+K	C24H38O4	65.4	-0.097212249	96.40129871	100 - 26.5 - 4.21 - 0.493	http://nonlinear.com/redirect/outbound?p=hmdb&param=HMDB00460	7-Hydroxy-3-oxocholanoic acid		429.2406718	1	0.794033333	0	48.1897112
0.79_429.2407m/z	HMDB00328		M+K	C24H38O4	65.4	-0.097212249	96.40129871	100 - 26.5 - 4.21 - 0.493	http://nonlinear.com/redirect/outbound?p=hmdb&param=HMDB00328	12-Ketodeoxycholic acid		429.2406718	1	0.794033333	0	48.1897112
0.79_429.2407m/z	HMDB12866		M+K	C24H38O4	65.4	-0.097212249	96.40129871	100 - 26.5 - 4.21 - 0.493	http://nonlinear.com/redirect/outbound?p=hmdb&param=HMDB12866	9'-Carboxy-alpha-chromanol		429.2406718	1	0.794033333	0	48.1897112
0.79_429.2407m/z	HMDB00467		M+K	C24H38O4	65.4	-0.097212249	96.40129871	100 - 26.5 - 4.21 - 0.493	http://nonlinear.com/redirect/outbound?p=hmdb&param=HMDB00467	Nutriacholic acid		429.2406718	1	0.794033333	0	48.1897112
0.40_832.2392m/z	HMDB38826		M+H	C39H43O20	51.8	-4.131903419	60.27058245	100 - 43.4 - 13.3 - 3.05 - 0.586	http://nonlinear.com/redirect/outbound?p=hmdb&param=HMDB38826	Alatanin 2		832.2391592	1	0.4045	0	247.1881916
0.37_210.9986m/z	HMDB32613		M+2Na-H	C8H6O4	64.9	0.383460138	95.26408086	100 - 8.87 - 1.17	http://nonlinear.com/redirect/outbound?p=hmdb&param=HMDB32613	3,4-Methylenedioxybenzoic acid		210.9985723	1	0.366366667	0	4.153523243
0.37_210.9986m/z	HMDB02428		M+2Na-H	C8H6O4	64.9	0.383460138	95.26408086	100 - 8.87 - 1.17	http://nonlinear.com/redirect/outbound?p=hmdb&param=HMDB02428	Terephthalic acid		210.9985723	1	0.366366667	0	4.153523243
0.37_210.9986m/z	HMDB02107		M+2Na-H	C8H6O4	64.9	0.383460138	95.26408086	100 - 8.87 - 1.17	http://nonlinear.com/redirect/outbound?p=hmdb&param=HMDB02107	Phthalic acid		210.9985723	1	0.366366667	0	4.153523243
0.37_210.9986m/z	HMDB02334		M+2Na-H	C8H6O4	64.9	0.383460138	95.26408086	100 - 8.87 - 1.17	http://nonlinear.com/redirect/outbound?p=hmdb&param=HMDB02334	Benzoquinoneacetic acid		210.9985723	1	0.366366667	0	4.153523243
0.37_310.1191n	HMDB36635		M+H-H2O, M+K	C19H18O4	62.8	-4.570893569	93.75217501	100 - 20.9 - 2.9 - 0.301	http://nonlinear.com/redirect/outbound?p=hmdb&param=HMDB36635	Hydroxytanshinone	310.1190915	293.1163915	1	0.366366667	0	3.166739128
0.37_310.1191n	HMDB31744		M+H-H2O, M+K	C19H18O4	62.8	-4.570893569	93.75217501	100 - 20.9 - 2.9 - 0.301	http://nonlinear.com/redirect/outbound?p=hmdb&param=HMDB31744	Artocarbene	310.1190915	293.1163915	1	0.366366667	0	3.166739128
0.37_310.1191n	HMDB41298		M+H-H2O, M+K	C19H18O4	62.8	-4.570893569	93.75217501	100 - 20.9 - 2.9 - 0.301	http://nonlinear.com/redirect/outbound?p=hmdb&param=HMDB41298	Moracin N	310.1190915	293.1163915	1	0.366366667	0	3.166739128
0.37_310.1191n	HMDB33310		M+H-H2O, M+K	C19H18O4	62.8	-4.570893569	93.75217501	100 - 20.9 - 2.9 - 0.301	http://nonlinear.com/redirect/outbound?p=hmdb&param=HMDB33310	Moracin C	310.1190915	293.1163915	1	0.366366667	0	3.166739128
0.47_386.1732n	HMDB35405		M+H, M+NH4, M+K, M+Na	C22H26O6	65.9	0.801485437	98.71610059	100 - 24.3 - 4.06 - 0.509	http://nonlinear.com/redirect/outbound?p=hmdb&param=HMDB35405	Gingerenone B	386.1732481	387.1810731	1	0.46545	0	1.305252209
0.47_386.1732n	HMDB30810		M+H, M+NH4, M+K, M+Na	C22H26O6	65.9	0.801485437	98.71610059	100 - 24.3 - 4.06 - 0.509	http://nonlinear.com/redirect/outbound?p=hmdb&param=HMDB30810	Porson	386.1732481	387.1810731	1	0.46545	0	1.305252209
0.47_386.1732n	HMDB35404		M+H, M+NH4, M+K, M+Na	C22H26O6	65.9	0.801485437	98.71610059	100 - 24.3 - 4.06 - 0.509	http://nonlinear.com/redirect/outbound?p=hmdb&param=HMDB35404	Isogingerenone B	386.1732481	387.1810731	1	0.46545	0	1.305252209
1.17_268.0812n	HMDB00481		M+H, M+K, M+Na	C10H12N4O5	64.8	1.587536288	96.34888254	100 - 12.6 - 1.76 - 0.155	http://nonlinear.com/redirect/outbound?p=hmdb&param=HMDB00481	Allopurinol riboside	268.0811951	291.070523	1	1.1683	0	15.1722535
1.17_268.0812n	HMDB00195		M+H, M+K, M+Na	C10H12N4O5	64.8	1.587536288	96.34888254	100 - 12.6 - 1.76 - 0.155	http://nonlinear.com/redirect/outbound?p=hmdb&param=HMDB00195	Inosine	268.0811951	291.070523	1	1.1683	0	15.1722535
1.17_268.0812n	HMDB03040		M+H, M+K, M+Na	C10H12N4O5	64.8	1.587536288	96.34888254	100 - 12.6 - 1.76 - 0.155	http://nonlinear.com/redirect/outbound?p=hmdb&param=HMDB03040	Arabinosylhypoxanthine	268.0811951	291.070523	1	1.1683	0	15.1722535
0.97_270.1637m/z	HMDB38173		M+H-2H2O	C21H23NO	59.5	-3.292446213	82.22980686	100 - 23.4 - 2.82 - 0.233	http://nonlinear.com/redirect/outbound?p=hmdb&param=HMDB38173	Halocins		270.1636596	1	0.9695	0	319.1053434
0.97_270.1637m/z	HMDB14873		M+H-H2O	C21H21N	59.4	-3.621923429	82.44526882	100 - 23.3 - 2.6 - 0.183	http://nonlinear.com/redirect/outbound?p=hmdb&param=HMDB14873	Naftifine		270.1636596	1	0.9695	0	319.1053434
0.97_270.1637m/z	HMDB14578		M+H-H2O	C21H21N	59.4	-3.621923429	82.44526882	100 - 23.3 - 2.6 - 0.183	http://nonlinear.com/redirect/outbound?p=hmdb&param=HMDB14578	Cyproheptadine		270.1636596	1	0.9695	0	319.1053434
2.06_266.1662m/z	HMDB15689		M+H	C17H19N3	65.5	1.790963951	98.56476236	100 - 19.7 - 1.84 - 0.108	http://nonlinear.com/redirect/outbound?p=hmdb&param=HMDB15689	Antazoline		266.1661975	1	2.0579	0	79.13338948
2.06_266.1662m/z	HMDB14514		M+H	C17H19N3	65.5	1.790963951	98.56476236	100 - 19.7 - 1.84 - 0.108	http://nonlinear.com/redirect/outbound?p=hmdb&param=HMDB14514	Mirtazapine		266.1661975	1	2.0579	0	79.13338948
0.37_311.1288m/z	HMDB40648		M+H-2H2O	C19H22O6	64.8	1.286370188	96.07014004	100 - 21 - 3.33 - 0.391	http://nonlinear.com/redirect/outbound?p=hmdb&param=HMDB40648	Gibberellin A92		311.1287837	1	0.370166667	0	29136.98526
0.37_311.1288m/z	HMDB36677		M+H-2H2O	C19H22O6	64.8	1.286370188	96.07014004	100 - 21 - 3.33 - 0.391	http://nonlinear.com/redirect/outbound?p=hmdb&param=HMDB36677	Strigol		311.1287837	1	0.370166667	0	29136.98526
0.37_311.1288m/z	HMDB36423		M+H-2H2O	C19H22O6	64.8	1.286370188	96.07014004	100 - 21 - 3.33 - 0.391	http://nonlinear.com/redirect/outbound?p=hmdb&param=HMDB36423	Cynaropicrin		311.1287837	1	0.370166667	0	29136.98526
0.37_311.1288m/z	HMDB33290		M+H-2H2O	C19H22O6	64.8	1.286370188	96.07014004	100 - 21 - 3.33 - 0.391	http://nonlinear.com/redirect/outbound?p=hmdb&param=HMDB33290	Junosmarin		311.1287837	1	0.370166667	0	29136.98526
0.37_311.1288m/z	HMDB40309		M+H-2H2O	C19H22O6	64.8	1.286370188	96.07014004	100 - 21 - 3.33 - 0.391	http://nonlinear.com/redirect/outbound?p=hmdb&param=HMDB40309	8-Hydroxy-3',4',5',7-tetramethoxyflavan		311.1287837	1	0.370166667	0	29136.98526
0.37_311.1288m/z	HMDB40310		M+H-2H2O	C19H22O6	64.8	1.286370188	96.07014004	100 - 21 - 3.33 - 0.391	http://nonlinear.com/redirect/outbound?p=hmdb&param=HMDB40310	5'-Hydroxy-3',4',7,8-tetramethoxyflavan		311.1287837	1	0.370166667	0	29136.98526
0.37_311.1288m/z	HMDB41372		M+H-2H2O	C19H22O6	64.8	1.286370188	96.07014004	100 - 21 - 3.33 - 0.391	http://nonlinear.com/redirect/outbound?p=hmdb&param=HMDB41372	Alectrol		311.1287837	1	0.370166667	0	29136.98526
0.37_311.1288m/z	HMDB36782		M+H-2H2O	C19H22O6	64.8	1.286370188	96.07014004	100 - 21 - 3.33 - 0.391	http://nonlinear.com/redirect/outbound?p=hmdb&param=HMDB36782	Diosbulbin G		311.1287837	1	0.370166667	0	29136.98526
0.37_311.1288m/z	HMDB31365		M+H-2H2O	C19H22O6	64.8	1.286370188	96.07014004	100 - 21 - 3.33 - 0.391	http://nonlinear.com/redirect/outbound?p=hmdb&param=HMDB31365	Gibberellin A94		311.1287837	1	0.370166667	0	29136.98526
0.37_311.1288m/z	HMDB36892		M+H-2H2O	C19H22O6	64.8	1.286370188	96.07014004	100 - 21 - 3.33 - 0.391	http://nonlinear.com/redirect/outbound?p=hmdb&param=HMDB36892	11beta-Hydroxygibberellin A7		311.1287837	1	0.370166667	0	29136.98526
0.37_311.1288m/z	HMDB36779		M+H-2H2O	C19H22O6	64.8	1.286370188	96.07014004	100 - 21 - 3.33 - 0.391	http://nonlinear.com/redirect/outbound?p=hmdb&param=HMDB36779	Diosbulbin E		311.1287837	1	0.370166667	0	29136.98526
0.37_311.1288m/z	HMDB35609		M+H-2H2O	C19H22O6	64.8	1.286370188	96.07014004	100 - 21 - 3.33 - 0.391	http://nonlinear.com/redirect/outbound?p=hmdb&param=HMDB35609	Gibberellin A68		311.1287837	1	0.370166667	0	29136.98526
0.37_311.1288m/z	HMDB03559		M+H-2H2O	C19H22O6	64.8	1.286370188	96.07014004	100 - 21 - 3.33 - 0.391	http://nonlinear.com/redirect/outbound?p=hmdb&param=HMDB03559	Gibberellin A3		311.1287837	1	0.370166667	0	29136.98526
0.37_311.1288m/z	HMDB36891		M+H-2H2O	C19H22O6	64.8	1.286370188	96.07014004	100 - 21 - 3.33 - 0.391	http://nonlinear.com/redirect/outbound?p=hmdb&param=HMDB36891	Gibberellin A22		311.1287837	1	0.370166667	0	29136.98526
0.37_311.1288m/z	HMDB38314		M+H-2H2O	C19H22O6	64.8	1.286370188	96.07014004	100 - 21 - 3.33 - 0.391	http://nonlinear.com/redirect/outbound?p=hmdb&param=HMDB38314	Gibberellin GA126		311.1287837	1	0.370166667	0	29136.98526
0.37_311.1288m/z	HMDB33094		M+H-2H2O	C20H18N4O2	63.8	-2.577392747	94.61031065	100 - 23.4 - 3.02 - 0.282	http://nonlinear.com/redirect/outbound?p=hmdb&param=HMDB33094	Lepidine F		311.1287837	1	0.370166667	0	29136.98526
0.37_311.1288m/z	HMDB33095		M+H-2H2O	C20H18N4O2	63.8	-2.577392747	94.61031065	100 - 23.4 - 3.02 - 0.282	http://nonlinear.com/redirect/outbound?p=hmdb&param=HMDB33095	Lepidine E		311.1287837	1	0.370166667	0	29136.98526
0.37_311.1288m/z	HMDB32715		M+H-2H2O	C20H18N4O2	63.8	-2.577392747	94.61031065	100 - 23.4 - 3.02 - 0.282	http://nonlinear.com/redirect/outbound?p=hmdb&param=HMDB32715	Lepidine B		311.1287837	1	0.370166667	0	29136.98526
0.37_311.1288m/z	HMDB32716		M+H-2H2O	C20H18N4O2	63.8	-2.577392747	94.61031065	100 - 23.4 - 3.02 - 0.282	http://nonlinear.com/redirect/outbound?p=hmdb&param=HMDB32716	Lepidine D		311.1287837	1	0.370166667	0	29136.98526
0.37_311.1288m/z	HMDB40670		M+H-H2O	C19H20O5	64.9	1.249348256	96.32064861	100 - 21 - 3.12 - 0.346	http://nonlinear.com/redirect/outbound?p=hmdb&param=HMDB40670	Acutilobin		311.1287837	1	0.370166667	0	29136.98526
0.37_311.1288m/z	HMDB36635		M+H	C19H18O4	64.9	1.449867621	96.5722365	100 - 20.9 - 2.9 - 0.301	http://nonlinear.com/redirect/outbound?p=hmdb&param=HMDB36635	Hydroxytanshinone		311.1287837	1	0.370166667	0	29136.98526
0.37_311.1288m/z	HMDB31744		M+H	C19H18O4	64.9	1.449867621	96.5722365	100 - 20.9 - 2.9 - 0.301	http://nonlinear.com/redirect/outbound?p=hmdb&param=HMDB31744	Artocarbene		311.1287837	1	0.370166667	0	29136.98526
0.37_311.1288m/z	HMDB41298		M+H	C19H18O4	64.9	1.449867621	96.5722365	100 - 20.9 - 2.9 - 0.301	http://nonlinear.com/redirect/outbound?p=hmdb&param=HMDB41298	Moracin N		311.1287837	1	0.370166667	0	29136.98526
0.37_311.1288m/z	HMDB33310		M+H	C19H18O4	64.9	1.449867621	96.5722365	100 - 20.9 - 2.9 - 0.301	http://nonlinear.com/redirect/outbound?p=hmdb&param=HMDB33310	Moracin C		311.1287837	1	0.370166667	0	29136.98526
0.37_311.1288m/z	HMDB00839		M+H	C20H14N4	63.9	-2.862678026	95.10637107	100 - 23.3 - 2.58 - 0.183	http://nonlinear.com/redirect/outbound?p=hmdb&param=HMDB00839	Pentaporphyrin I		311.1287837	1	0.370166667	0	29136.98526
0.37_311.1288m/z	HMDB34367		M+CH3OH+H	C10H18N2O5S	62.1	4.102950767	91.12402103	100 - 12.7 - 6.3 - 0.697 - 0.11	http://nonlinear.com/redirect/outbound?p=hmdb&param=HMDB34367	N-gamma-L-Glutamyl-L-methionine		311.1287837	1	0.370166667	0	29136.98526
1.18_145.0978m/z	HMDB00450		M+H-H2O	C6H14N2O3	66	0.273863751	98.32260841	100 - 7.5 - 0.861	http://nonlinear.com/redirect/outbound?p=hmdb&param=HMDB00450	5-Hydroxylysine		145.0977867	1	1.17975	0	13.97497061
1.18_145.0978m/z	HMDB29434		M+NH4	C6H9NO2	66.1	0.457867317	98.96121718	100 - 7.03 - 0.623	http://nonlinear.com/redirect/outbound?p=hmdb&param=HMDB29434	(±)-4-Methylene-2-pyrrolidinecarboxylic acid		145.0977867	1	1.17975	0	13.97497061
1.18_145.0978m/z	HMDB59657		M+NH4	C6H9NO2	66.1	0.457867317	98.96121718	100 - 7.03 - 0.623	http://nonlinear.com/redirect/outbound?p=hmdb&param=HMDB59657	(S)-2,3,4,5-tetrahydropyridine-2-carboxylate		145.0977867	1	1.17975	0	13.97497061
1.18_145.0978m/z	HMDB01084		M+NH4	C6H9NO2	66.1	0.457867316	98.96121718	100 - 7.03 - 0.623	http://nonlinear.com/redirect/outbound?p=hmdb&param=HMDB01084	D-1-Piperideine-2-carboxylic acid		145.0977867	1	1.17975	0	13.97497061
1.18_145.0978m/z	HMDB12130		M+NH4	C6H9NO2	66.1	0.457867316	98.96121718	100 - 7.03 - 0.623	http://nonlinear.com/redirect/outbound?p=hmdb&param=HMDB12130	(S)-2,3,4,5-Tetrahydropiperidine-2-carboxylate		145.0977867	1	1.17975	0	13.97497061
1.18_292.0776m/z	HMDB02095		M+2Na-H	C10H17NO6	65.2	0.518371834	96.33090793	100 - 11.6 - 1.85 - 0.162	http://nonlinear.com/redirect/outbound?p=hmdb&param=HMDB02095	Malonylcarnitine		292.0776154	1	1.17975	0	6.297174278
1.18_292.0776m/z	HMDB33699		M+2Na-H	C10H17NO6	65.2	0.518371834	96.33090793	100 - 11.6 - 1.85 - 0.162	http://nonlinear.com/redirect/outbound?p=hmdb&param=HMDB33699	Linamarin		292.0776154	1	1.17975	0	6.297174278
3.22_358.2172m/z	HMDB38618		M+H-2H2O	C25H31NO3	66.2	0.380147528	99.16175804	100 - 27.9 - 4.35 - 0.493	http://nonlinear.com/redirect/outbound?p=hmdb&param=HMDB38618	Acidissiminol		358.2172433	1	3.222366667	0	17544.24244
3.22_358.2172m/z	HMDB13866		M+H	C25H27NO	66.4	0.430708208	99.67722856	100 - 27.8 - 3.91 - 0.374	http://nonlinear.com/redirect/outbound?p=hmdb&param=HMDB13866	N-Desmethyltamoxifen		358.2172433	1	3.222366667	0	17544.24244
4.56_280.1912m/z	HMDB36326		M+H	C16H25NO3	66.2	-0.089487966	98.62437872	100 - 18.1 - 2.16 - 0.193	http://nonlinear.com/redirect/outbound?p=hmdb&param=HMDB36326	N-[(4-Hydroxy-3-methoxyphenyl)methyl]octanamide		280.1912437	1	4.5584	0	17659.52182
4.56_280.1912m/z	HMDB41913		M+CH3OH+H	C15H21NO2	66.6	0.059736394	99.84759781	100 - 16.9 - 1.75 - 0.136	http://nonlinear.com/redirect/outbound?p=hmdb&param=HMDB41913	ketobemidone		280.1912437	1	4.5584	0	17659.52182
4.56_280.1912m/z	HMDB14597		M+CH3OH+H	C15H21NO2	66.6	0.059736394	99.84759781	100 - 16.9 - 1.75 - 0.136	http://nonlinear.com/redirect/outbound?p=hmdb&param=HMDB14597	Meperidine		280.1912437	1	4.5584	0	17659.52182
3.71_217.1470n	HMDB39531		M+H, M+CH3OH+H	C14H19NO	65.5	1.41514975	98.14543227	100 - 15.8 - 1.37	http://nonlinear.com/redirect/outbound?p=hmdb&param=HMDB39531	Ethoxyquin	217.1469715	250.1807265	1	3.714916667	0	983.9842084
0.50_330.1281m/z	HMDB32367		M+CH3OH+H	C16H15N3OS	64.9	1.692738046	96.84971369	100 - 19.4 - 6.51 - 0.984 - 0.112	http://nonlinear.com/redirect/outbound?p=hmdb&param=HMDB32367	L-Menthone 1,2-glycerol ketal		330.128086	1	0.503533333	0	6.042164911
2.06_266.1286m/z	HMDB29091		M+H-2H2O	C16H19N3O3	64.7	-2.531367748	97.00796956	100 - 18.7 - 2.28 - 0.208	http://nonlinear.com/redirect/outbound?p=hmdb&param=HMDB29091	Tryptophyl-Proline		266.1285792	1	2.0579	0	67.12173979
2.06_266.1286m/z	HMDB29028		M+H-2H2O	C16H19N3O3	64.7	-2.531367748	97.00796956	100 - 18.7 - 2.28 - 0.208	http://nonlinear.com/redirect/outbound?p=hmdb&param=HMDB29028	Prolyl-Tryptophan		266.1285792	1	2.0579	0	67.12173979
2.99_338.1506m/z	HMDB14739		M+H	C16H20FN3O4	64.4	-3.072149331	96.94819529	100 - 18.8 - 2.49 - 0.247	http://nonlinear.com/redirect/outbound?p=hmdb&param=HMDB14739	Linezolid		338.1505736	1	2.985433333	0	482880.3891
2.99_338.1506m/z	HMDB13888		M+2Na-H	C20H23NO	64.6	2.419131397	96.80350854	100 - 22.3 - 2.57 - 0.205	http://nonlinear.com/redirect/outbound?p=hmdb&param=HMDB13888	E-10-Hydroxyamitriptyline		338.1505736	1	2.985433333	0	482880.3891
0.31_234.0246m/z	HMDB01511		M+Na	C4H10N3O5P	63.5	-4.592234513	95.77772474	100 - 5.73 - 1.17	http://nonlinear.com/redirect/outbound?p=hmdb&param=HMDB01511	Phosphocreatine		234.0246059	1	0.31295	0	2.120184122
0.32_152.0682m/z	HMDB59649		M+Na	C6H11NO2	62.8	-4.59407457	93.66287884	100 - 7.06 - 0.624	http://nonlinear.com/redirect/outbound?p=hmdb&param=HMDB59649	3-acetamidobutanal		152.0681536	1	0.316766667	0	2.584352047
0.32_152.0682m/z	HMDB04226		M+Na	C6H11NO2	62.8	-4.59407457	93.66287884	100 - 7.06 - 0.624	http://nonlinear.com/redirect/outbound?p=hmdb&param=HMDB04226	N4-Acetylaminobutanal		152.0681536	1	0.316766667	0	2.584352047
0.32_152.0682m/z	HMDB29435		M+Na	C6H11NO2	62.8	-4.59407457	93.66287884	100 - 7.06 - 0.624	http://nonlinear.com/redirect/outbound?p=hmdb&param=HMDB29435	L-trans-4-Methyl-2-pyrrolidinecarboxylic acid		152.0681536	1	0.316766667	0	2.584352047
0.32_152.0682m/z	HMDB29444		M+Na	C6H11NO2	62.8	-4.59407457	93.66287884	100 - 7.06 - 0.624	http://nonlinear.com/redirect/outbound?p=hmdb&param=HMDB29444	2-Pyrrolidineacetic acid		152.0681536	1	0.316766667	0	2.584352047
0.32_152.0682m/z	HMDB15212		M+Na	C6H11NO2	62.8	-4.59407457	93.66287884	100 - 7.06 - 0.624	http://nonlinear.com/redirect/outbound?p=hmdb&param=HMDB15212	Vigabatrin		152.0681536	1	0.316766667	0	2.584352047
0.32_152.0682m/z	HMDB05960		M+Na	C6H11NO2	62.8	-4.594074571	93.66287884	100 - 7.06 - 0.624	http://nonlinear.com/redirect/outbound?p=hmdb&param=HMDB05960	D-Pipecolic acid		152.0681536	1	0.316766667	0	2.584352047
0.32_152.0682m/z	HMDB00716		M+Na	C6H11NO2	62.8	-4.594074571	93.66287884	100 - 7.06 - 0.624	http://nonlinear.com/redirect/outbound?p=hmdb&param=HMDB00716	L-Pipecolic acid		152.0681536	1	0.316766667	0	2.584352047
0.32_152.0682m/z	HMDB00070		M+Na	C6H11NO2	62.8	-4.594074571	93.66287884	100 - 7.06 - 0.624	http://nonlinear.com/redirect/outbound?p=hmdb&param=HMDB00070	Pipecolic acid		152.0681536	1	0.316766667	0	2.584352047
4.42_315.1062m/z	HMDB01425		M+H-2H2O	C18H22O5S	61.9	1.880611186	88.05370433	100 - 20.7 - 7.58 - 1.24 - 0.183	http://nonlinear.com/redirect/outbound?p=hmdb&param=HMDB01425	Estrone sulfate		315.1061532	1	4.417283333	0	Infinity
4.42_315.1062m/z	HMDB41269		M+Na	C12H20O8	64.9	1.943211383	97.05238484	100 - 13.5 - 2.49 - 0.254	http://nonlinear.com/redirect/outbound?p=hmdb&param=HMDB41269	Pantoyllactone glucoside		315.1061532	1	4.417283333	0	Infinity
3.80_341.1865m/z	HMDB15036		M+H-2H2O	C20H28N2O5	65.8	-0.075038622	97.55128322	100 - 22.9 - 3.53 - 0.408	http://nonlinear.com/redirect/outbound?p=hmdb&param=HMDB15036	Remifentanil		341.1864938	1	3.795	0	4.066657768
3.80_341.1865m/z	HMDB14722		M+H-2H2O	C20H28N2O5	65.8	-0.075038623	97.55128322	100 - 22.9 - 3.53 - 0.408	http://nonlinear.com/redirect/outbound?p=hmdb&param=HMDB14722	Enalapril		341.1864938	1	3.795	0	4.066657768
3.80_341.1865m/z	HMDB01091		M+H	C20H24N2O3	66	-0.070145829	98.06064899	100 - 22.8 - 3.09 - 0.31	http://nonlinear.com/redirect/outbound?p=hmdb&param=HMDB01091	3-Hydroxyquinine		341.1864938	1	3.795	0	4.066657768
3.80_341.1865m/z	HMDB40799		M+H	C20H24N2O3	66	-0.070145829	98.06064899	100 - 22.8 - 3.09 - 0.31	http://nonlinear.com/redirect/outbound?p=hmdb&param=HMDB40799	11-Hydroxytubotaiwine		341.1864938	1	3.795	0	4.066657768
3.80_341.1865m/z	HMDB30208		M+NH4	C20H21NO3	66.1	-0.15398662	98.45192208	100 - 22.4 - 3 - 0.298	http://nonlinear.com/redirect/outbound?p=hmdb&param=HMDB30208	Koenigicine		341.1864938	1	3.795	0	4.066657768
3.80_341.1865m/z	HMDB30212		M+NH4	C20H21NO3	66.1	-0.15398662	98.45192208	100 - 22.4 - 3 - 0.298	http://nonlinear.com/redirect/outbound?p=hmdb&param=HMDB30212	Mukonicine		341.1864938	1	3.795	0	4.066657768
3.80_341.1865m/z	HMDB14950		M+CH3OH+H	C19H20N2O2	66.1	0.051551504	98.40149071	100 - 21.6 - 2.63 - 0.233	http://nonlinear.com/redirect/outbound?p=hmdb&param=HMDB14950	Phenylbutazone		341.1864938	1	3.795	0	4.066657768
3.82_230.0560m/z	HMDB14732		M+H	C6H8ClN7O	57.5	1.389796108	74.11783134	100 - 9.18 - 32.5 - 2.96 - 0.188	http://nonlinear.com/redirect/outbound?p=hmdb&param=HMDB14732	Amiloride		230.0560289	1	3.8217	0	11400.76236
3.82_230.0560m/z	HMDB32710		M+2Na-H	C12H11NO	64.4	0.350988888	93.73391956	100 - 13.5 - 1.05	http://nonlinear.com/redirect/outbound?p=hmdb&param=HMDB32710	2-(1-Naphthyl)acetamide		230.0560289	1	3.8217	0	11400.76236
3.82_230.0560m/z	HMDB32597		M+2Na-H	C12H11NO	64.4	0.350988888	93.73391956	100 - 13.5 - 1.05	http://nonlinear.com/redirect/outbound?p=hmdb&param=HMDB32597	4-Hydroxydiphenylamine		230.0560289	1	3.8217	0	11400.76236
0.31_266.0810m/z	HMDB29323		M+H-2H2O	C16H15NO5	62	-2.238174158	88.77931574	100 - 18 - 2.56 - 0.266	http://nonlinear.com/redirect/outbound?p=hmdb&param=HMDB29323	Citpressine I		266.0810487	1	0.305333333	0	2.159460016
0.31_266.0810m/z	HMDB30374		M+H-2H2O	C16H15NO5	62	-2.238174158	88.77931574	100 - 18 - 2.56 - 0.266	http://nonlinear.com/redirect/outbound?p=hmdb&param=HMDB30374	Citrusinine I		266.0810487	1	0.305333333	0	2.159460016
0.31_266.0810m/z	HMDB29282		M+H-H2O	C16H13NO4	62	-2.505327929	89.01204696	100 - 18 - 2.34 - 0.228	http://nonlinear.com/redirect/outbound?p=hmdb&param=HMDB29282	Avenanthramide 1p		266.0810487	1	0.305333333	0	2.159460016
0.31_266.0810m/z	HMDB38943		M+H-H2O	C16H13NO4	62	-2.505327929	89.01204696	100 - 18 - 2.34 - 0.228	http://nonlinear.com/redirect/outbound?p=hmdb&param=HMDB38943	(E)-Avenanthramide D		266.0810487	1	0.305333333	0	2.159460016
0.31_266.0810m/z	HMDB34319		M+H	C16H11NO3	62.1	-2.525845494	89.2457825	100 - 17.9 - 2.13 - 0.19	http://nonlinear.com/redirect/outbound?p=hmdb&param=HMDB34319	Furofoline		266.0810487	1	0.305333333	0	2.159460016
0.31_266.0810m/z	HMDB33060		M+H	C16H11NO3	62.1	-2.525845494	89.2457825	100 - 17.9 - 2.13 - 0.19	http://nonlinear.com/redirect/outbound?p=hmdb&param=HMDB33060	Piperolactam A		266.0810487	1	0.305333333	0	2.159460016
0.31_266.0810m/z	HMDB32337		M+H	C16H11NO3	62.1	-2.525845494	89.2457825	100 - 17.9 - 2.13 - 0.19	http://nonlinear.com/redirect/outbound?p=hmdb&param=HMDB32337	Hydroxypropyl cellulose		266.0810487	1	0.305333333	0	2.159460016
0.31_266.0810m/z	HMDB32928		M+K	C12H13N5	63.6	1.115017964	92.06277249	100 - 15 - 1.04	http://nonlinear.com/redirect/outbound?p=hmdb&param=HMDB32928	2-Amino-3,4,8-trimethyl-3H-imidazo[4,5-f]quinoxaline		266.0810487	1	0.305333333	0	2.159460016
0.31_266.0810m/z	HMDB40300		M+K	C12H13N5	63.6	1.115017964	92.06277249	100 - 15 - 1.04	http://nonlinear.com/redirect/outbound?p=hmdb&param=HMDB40300	2-Amino-1,7,9-trimethylimidazo[4,5-g]quinoxaline		266.0810487	1	0.305333333	0	2.159460016
6.65_143.0818m/z	HMDB28680		M+H-H2O	C6H12N2O3	65.4	-1.697670751	98.35754527	100 - 7.47 - 0.859	http://nonlinear.com/redirect/outbound?p=hmdb&param=HMDB28680	Alanyl-Alanine		143.0818205	1	6.6511	0	19.39995898
6.65_143.0818m/z	HMDB03459		M+H-H2O	C6H12N2O3	65.4	-1.697670751	98.35754527	100 - 7.47 - 0.859	http://nonlinear.com/redirect/outbound?p=hmdb&param=HMDB03459	D-Alanyl-D-alanine		143.0818205	1	6.6511	0	19.39995898
6.65_143.0818m/z	HMDB31411		M+H-H2O	C6H12N2O3	65.4	-1.697670751	98.35754527	100 - 7.47 - 0.859	http://nonlinear.com/redirect/outbound?p=hmdb&param=HMDB31411	4-Acetamido-2-aminobutanoic acid		143.0818205	1	6.6511	0	19.39995898
6.65_143.0818m/z	HMDB03905		M+CH3OH+H	C5H6N2O	65.9	-1.747780124	99.6546049	100 - 6.25 - 0.37	http://nonlinear.com/redirect/outbound?p=hmdb&param=HMDB03905	Imidazole-4-acetaldehyde		143.0818205	1	6.6511	0	19.39995898
6.65_143.0818m/z	HMDB33156		M+CH3OH+H	C5H6N2O	65.9	-1.747780124	99.6546049	100 - 6.25 - 0.37	http://nonlinear.com/redirect/outbound?p=hmdb&param=HMDB33156	Methoxypyrazine		143.0818205	1	6.6511	0	19.39995898
4.42_280.1914m/z	HMDB36326		M+H	C16H25NO3	66	0.315026857	98.41370172	100 - 18.1 - 2.16 - 0.193	http://nonlinear.com/redirect/outbound?p=hmdb&param=HMDB36326	N-[(4-Hydroxy-3-methoxyphenyl)methyl]octanamide		280.1913566	1	4.4211	0	5188.995404
4.42_280.1914m/z	HMDB41913		M+CH3OH+H	C15H21NO2	65.7	0.516667562	97.82094296	100 - 16.9 - 1.75 - 0.136	http://nonlinear.com/redirect/outbound?p=hmdb&param=HMDB41913	ketobemidone		280.1913566	1	4.4211	0	5188.995404
4.42_280.1914m/z	HMDB14597		M+CH3OH+H	C15H21NO2	65.7	0.516667562	97.82094296	100 - 16.9 - 1.75 - 0.136	http://nonlinear.com/redirect/outbound?p=hmdb&param=HMDB14597	Meperidine		280.1913566	1	4.4211	0	5188.995404
0.31_151.0631n	HMDB33903		M+H, M+NH4	C8H9NO2	65.8	-1.44924983	99.15341817	100 - 9.2 - 0.786	http://nonlinear.com/redirect/outbound?p=hmdb&param=HMDB33903	3alpha,4,7,7alpha-Tetrahydro-1H-isoindole-1,3(2H)-dione	151.0631096	152.0709346	1	0.305333333	0	1.928147965
0.31_151.0631n	HMDB01859		M+H, M+NH4	C8H9NO2	65.8	-1.44924983	99.15341817	100 - 9.2 - 0.786	http://nonlinear.com/redirect/outbound?p=hmdb&param=HMDB01859	Acetaminophen	151.0631096	152.0709346	1	0.305333333	0	1.928147965
0.31_151.0631n	HMDB02210		M+H, M+NH4	C8H9NO2	65.8	-1.44924983	99.15341817	100 - 9.2 - 0.786	http://nonlinear.com/redirect/outbound?p=hmdb&param=HMDB02210	2-Phenylglycine	151.0631096	152.0709346	1	0.305333333	0	1.928147965
0.31_151.0631n	HMDB32609		M+H, M+NH4	C8H9NO2	65.8	-1.44924983	99.15341817	100 - 9.2 - 0.786	http://nonlinear.com/redirect/outbound?p=hmdb&param=HMDB32609	2-(Methylamino)benzoic acid	151.0631096	152.0709346	1	0.305333333	0	1.928147965
0.31_151.0631n	HMDB12219		M+H, M+NH4	C8H9NO2	65.8	-1.44924983	99.15341817	100 - 9.2 - 0.786	http://nonlinear.com/redirect/outbound?p=hmdb&param=HMDB12219	Dopamine quinone	151.0631096	152.0709346	1	0.305333333	0	1.928147965
0.31_151.0631n	HMDB29703		M+H, M+NH4	C8H9NO2	65.8	-1.44924983	99.15341817	100 - 9.2 - 0.786	http://nonlinear.com/redirect/outbound?p=hmdb&param=HMDB29703	Methyl 2-aminobenzoate	151.0631096	152.0709346	1	0.305333333	0	1.928147965
0.31_151.0631n	HMDB12992		M+H, M+NH4	C8H9NO2	65.8	-1.44924983	99.15341817	100 - 9.2 - 0.786	http://nonlinear.com/redirect/outbound?p=hmdb&param=HMDB12992	Leukoaminochrome	151.0631096	152.0709346	1	0.305333333	0	1.928147965
0.76_505.2658m/z	HMDB41579		M+H-H2O	C24H42O12	63.6	1.654999914	92.81039008	100 - 26.9 - 5.94 - 0.95 - 0.13	http://nonlinear.com/redirect/outbound?p=hmdb&param=HMDB41579	7,8-Dihydro-3b,6a-dihydroxy-alpha-ionol 9-[apiosyl-(1->6)-glucoside]		505.2657911	1	0.763533333	0	Infinity
0.76_505.2658m/z	HMDB31936		M+H	C24H40O11	63.6	1.792808957	93.05637705	100 - 26.8 - 5.72 - 0.891 - 0.118	http://nonlinear.com/redirect/outbound?p=hmdb&param=HMDB31936	Blumenol C O-[apiosyl-(1->6)-glucoside]		505.2657911	1	0.763533333	0	Infinity
0.76_505.2658m/z	HMDB29766		M+H	C24H40O11	63.6	1.792808957	93.05637705	100 - 26.8 - 5.72 - 0.891 - 0.118	http://nonlinear.com/redirect/outbound?p=hmdb&param=HMDB29766	(3S,7E,9R)-4,7-Megastigmadiene-3,9-diol 9-[apiosyl-(1->6)-glucoside]		505.2657911	1	0.763533333	0	Infinity
0.36_166.0267n	HMDB32613		M+H-H2O, M+NH4, M+Na, M+K	C8H6O4	64.1	0.403998487	92.72252818	100 - 8.87 - 1.17	http://nonlinear.com/redirect/outbound?p=hmdb&param=HMDB32613	3,4-Methylenedioxybenzoic acid	166.0266757	149.0233746	1	0.358733333	0	4.436666318
0.36_166.0267n	HMDB02428		M+H-H2O, M+NH4, M+Na, M+K	C8H6O4	64.1	0.403998487	92.72252818	100 - 8.87 - 1.17	http://nonlinear.com/redirect/outbound?p=hmdb&param=HMDB02428	Terephthalic acid	166.0266757	149.0233746	1	0.358733333	0	4.436666318
0.36_166.0267n	HMDB02107		M+H-H2O, M+NH4, M+Na, M+K	C8H6O4	64.1	0.403998487	92.72252818	100 - 8.87 - 1.17	http://nonlinear.com/redirect/outbound?p=hmdb&param=HMDB02107	Phthalic acid	166.0266757	149.0233746	1	0.358733333	0	4.436666318
0.36_166.0267n	HMDB02334		M+H-H2O, M+NH4, M+Na, M+K	C8H6O4	64.1	0.403998486	92.72252818	100 - 8.87 - 1.17	http://nonlinear.com/redirect/outbound?p=hmdb&param=HMDB02334	Benzoquinoneacetic acid	166.0266757	149.0233746	1	0.358733333	0	4.436666318
0.62_393.0829m/z	HMDB31758		M+K	C15H22N4O2S2	64.3	2.165779006	95.4092253	100 - 19.6 - 11.3 - 1.89 - 0.447	http://nonlinear.com/redirect/outbound?p=hmdb&param=HMDB31758	Allithiamine		393.0828849	1	0.6186	0	989.2495443
0.76_505.3250m/z	HMDB15110		M+H	C24H40N8O4	65.9	-0.189165801	98.07643715	100 - 29.5 - 5.03 - 0.628	http://nonlinear.com/redirect/outbound?p=hmdb&param=HMDB15110	Dipyridamole		505.3249814	1	0.759716667	0	Infinity
0.76_505.3250m/z	HMDB12555		M+2Na-H	C29H48O4	63.4	-4.732470607	95.6152271	100 - 32.1 - 5.79 - 0.76	http://nonlinear.com/redirect/outbound?p=hmdb&param=HMDB12555	13'-carboxy-alpha-tocopherol		505.3249814	1	0.759716667	0	Infinity
0.76_505.3250m/z	HMDB33634		M+2Na-H	C29H48O4	63.4	-4.732470607	95.6152271	100 - 32.1 - 5.79 - 0.76	http://nonlinear.com/redirect/outbound?p=hmdb&param=HMDB33634	(3beta,5alpha,6beta,9alpha,22E,24R)-23-Methylergosta-7,22-diene-3,5,6,9-tetrol		505.3249814	1	0.759716667	0	Infinity
0.50_200.0750m/z	HMDB15328		M+H-H2O	C9H15NO3S	65.5	1.983435005	98.76312108	100 - 11.2 - 5.7 - 0.556	http://nonlinear.com/redirect/outbound?p=hmdb&param=HMDB15328	Captopril		200.0749949	1	0.499716667	0	88.25583794
0.50_200.0750m/z	HMDB32424		M+H	C9H13NO2S	65.4	2.362235099	99.01576228	100 - 11.1 - 5.49 - 0.529	http://nonlinear.com/redirect/outbound?p=hmdb&param=HMDB32424	2-(4-Methyl-5-thiazolyl)ethyl propionate		200.0749949	1	0.499716667	0	88.25583794
5.26_268.1542m/z	HMDB13328		M+H-2H2O	C14H25NO6	65.3	-2.27712895	98.62911634	100 - 16 - 2.43 - 0.253	http://nonlinear.com/redirect/outbound?p=hmdb&param=HMDB13328	Pimelylcarnitine		268.1541972	1	5.257283333	0	17922.71852
5.26_268.1542m/z	HMDB32116		M+NH4	C14H18O4	65.4	-2.846166631	99.54359482	100 - 15.5 - 1.94 - 0.177	http://nonlinear.com/redirect/outbound?p=hmdb&param=HMDB32116	Helinorbisabone		268.1541972	1	5.257283333	0	17922.71852
5.26_268.1542m/z	HMDB02012		M+NH4	C14H18O4	65.4	-2.846166631	99.54359482	100 - 15.5 - 1.94 - 0.177	http://nonlinear.com/redirect/outbound?p=hmdb&param=HMDB02012	Ubiquinone-1		268.1541972	1	5.257283333	0	17922.71852
5.26_268.1542m/z	HMDB38804		M+NH4	C14H18O4	65.4	-2.846166631	99.54359482	100 - 15.5 - 1.94 - 0.177	http://nonlinear.com/redirect/outbound?p=hmdb&param=HMDB38804	3,4-Dihydro-6-hydroxy-2,5,7,8-tetramethyl-2H-1-benzopyran-2-carboxylic acid		268.1541972	1	5.257283333	0	17922.71852
5.26_268.1542m/z	HMDB33610		M+CH3OH+H	C13H17NO3	65.3	-2.748534784	99.22148571	100 - 14.7 - 1.63 - 0.133	http://nonlinear.com/redirect/outbound?p=hmdb&param=HMDB33610	Pandamarilactam 3x		268.1541972	1	5.257283333	0	17922.71852
1.16_292.0718m/z	HMDB01940		M+K	C12H11N7	61.9	1.917949324	87.88380343	100 - 15.7 - 1.15	http://nonlinear.com/redirect/outbound?p=hmdb&param=HMDB01940	Triamterene		292.0717788	1	1.156866667	0	7.796342794
0.53_191.1280m/z	HMDB00451		M+CH3OH+H	C8H14O3	63.2	-2.176381967	92.23870813	100 - 8.93 - 0.968	http://nonlinear.com/redirect/outbound?p=hmdb&param=HMDB00451	cis-4-Hydroxycyclohexylacetic acid		191.1279502	1	0.534533333	0	13.25630632
0.53_191.1280m/z	HMDB00909		M+CH3OH+H	C8H14O3	63.2	-2.176381967	92.23870813	100 - 8.93 - 0.968	http://nonlinear.com/redirect/outbound?p=hmdb&param=HMDB00909	trans-4-Hydroxycyclohexylacetic acid		191.1279502	1	0.534533333	0	13.25630632
0.53_191.1280m/z	HMDB10721		M+CH3OH+H	C8H14O3	63.2	-2.176381967	92.23870813	100 - 8.93 - 0.968	http://nonlinear.com/redirect/outbound?p=hmdb&param=HMDB10721	3-Oxooctanoic acid		191.1279502	1	0.534533333	0	13.25630632
0.53_191.1280m/z	HMDB31177		M+CH3OH+H	C8H14O3	63.2	-2.176381967	92.23870813	100 - 8.93 - 0.968	http://nonlinear.com/redirect/outbound?p=hmdb&param=HMDB31177	Tetrahydrofurfuryl propionate		191.1279502	1	0.534533333	0	13.25630632
0.53_191.1280m/z	HMDB41616		M+CH3OH+H	C8H14O3	63.2	-2.176381967	92.23870813	100 - 8.93 - 0.968	http://nonlinear.com/redirect/outbound?p=hmdb&param=HMDB41616	Propyl levulinate		191.1279502	1	0.534533333	0	13.25630632
0.53_191.1280m/z	HMDB36230		M+CH3OH+H	C8H14O3	63.2	-2.176381967	92.23870813	100 - 8.93 - 0.968	http://nonlinear.com/redirect/outbound?p=hmdb&param=HMDB36230	1-Methyl-2-oxopropyl butyrate		191.1279502	1	0.534533333	0	13.25630632
0.53_191.1280m/z	HMDB13211		M+CH3OH+H	C8H14O3	63.2	-2.176381967	92.23870813	100 - 8.93 - 0.968	http://nonlinear.com/redirect/outbound?p=hmdb&param=HMDB13211	Alpha-Ketooctanoic acid		191.1279502	1	0.534533333	0	13.25630632
0.53_191.1280m/z	HMDB30303		M+CH3OH+H	C8H14O3	63.2	-2.176381967	92.23870813	100 - 8.93 - 0.968	http://nonlinear.com/redirect/outbound?p=hmdb&param=HMDB30303	6-Ethyl-1-methyl-2,7,8-trioxabicyclo[3.2.1]octane		191.1279502	1	0.534533333	0	13.25630632
0.53_191.1280m/z	HMDB31307		M+CH3OH+H	C8H14O3	63.2	-2.176381967	92.23870813	100 - 8.93 - 0.968	http://nonlinear.com/redirect/outbound?p=hmdb&param=HMDB31307	Ethyl 3-oxohexanoate		191.1279502	1	0.534533333	0	13.25630632
3.44_318.3014m/z	HMDB04610		M+H	C18H39NO3	54.3	1.892560839	65.31198995	100 - 20.4 - 2.59 - 0.246	http://nonlinear.com/redirect/outbound?p=hmdb&param=HMDB04610	Phytosphingosine		318.3014196	1	3.4399	0	1.668802575
3.44_318.3014m/z	HMDB37396		M+NH4	C18H36O3	54.3	1.913624765	65.12693912	100 - 20 - 2.51 - 0.236	http://nonlinear.com/redirect/outbound?p=hmdb&param=HMDB37396	xi-10-Hydroxyoctadecanoic acid		318.3014196	1	3.4399	0	1.668802575
3.44_318.3014m/z	HMDB10737		M+NH4	C18H36O3	54.3	1.913624765	65.12693912	100 - 20 - 2.51 - 0.236	http://nonlinear.com/redirect/outbound?p=hmdb&param=HMDB10737	(R)-3-Hydroxy-Octadecanoic acid		318.3014196	1	3.4399	0	1.668802575
3.43_308.1653m/z	HMDB33266		M+H-2H2O	C20H25NO4	64.1	0.65256878	93.06354539	100 - 22.4 - 3.22 - 0.347	http://nonlinear.com/redirect/outbound?p=hmdb&param=HMDB33266	Gossyrubilone		308.1652822	1	3.428466667	0	138.3262929
3.43_308.1653m/z	HMDB30270		M+H-2H2O	C20H25NO4	64.1	0.65256878	93.06354539	100 - 22.4 - 3.22 - 0.347	http://nonlinear.com/redirect/outbound?p=hmdb&param=HMDB30270	Anomurine		308.1652822	1	3.428466667	0	138.3262929
3.43_308.1653m/z	HMDB30211		M+H-2H2O	C20H25NO4	64.1	0.65256878	93.06354539	100 - 22.4 - 3.22 - 0.347	http://nonlinear.com/redirect/outbound?p=hmdb&param=HMDB30211	(R)-Laudanidine		308.1652822	1	3.428466667	0	138.3262929
3.43_308.1653m/z	HMDB34593		M+H-2H2O	C20H25NO4	64.1	0.65256878	93.06354539	100 - 22.4 - 3.22 - 0.347	http://nonlinear.com/redirect/outbound?p=hmdb&param=HMDB34593	(S)-Codamine		308.1652822	1	3.428466667	0	138.3262929
3.43_308.1653m/z	HMDB38644		M+H-H2O	C20H23NO3	64.1	0.580104138	92.88889968	100 - 22.4 - 3 - 0.299	http://nonlinear.com/redirect/outbound?p=hmdb&param=HMDB38644	(2E,4E,8E)-Piperamide-C9:3		308.1652822	1	3.428466667	0	138.3262929
3.43_308.1653m/z	HMDB40369		M+H-H2O	C20H23NO3	64.1	0.580104138	92.88889968	100 - 22.4 - 3 - 0.299	http://nonlinear.com/redirect/outbound?p=hmdb&param=HMDB40369	Huajiaosimuline		308.1652822	1	3.428466667	0	138.3262929
3.43_308.1653m/z	HMDB31997		M+H-H2O	C20H23NO3	64.1	0.580104138	92.88889968	100 - 22.4 - 3 - 0.299	http://nonlinear.com/redirect/outbound?p=hmdb&param=HMDB31997	Simulenoline		308.1652822	1	3.428466667	0	138.3262929
3.43_308.1653m/z	HMDB39633		M+H-H2O	C20H23NO3	64.1	0.580104138	92.88889968	100 - 22.4 - 3 - 0.299	http://nonlinear.com/redirect/outbound?p=hmdb&param=HMDB39633	N-[2-Ethoxy-2-(4-methoxyphenyl)ethyl]cinnamide		308.1652822	1	3.428466667	0	138.3262929
3.43_308.1653m/z	HMDB40916		M+NH4	C20H18O2	63.8	0.697671452	92.36000919	100 - 21.9 - 2.7 - 0.241	http://nonlinear.com/redirect/outbound?p=hmdb&param=HMDB40916	2-(4-Methyl-3-pentenyl)anthraquinone		308.1652822	1	3.428466667	0	138.3262929
3.39_398.3424m/z	HMDB34731		M+H-H2O	C27H45NO2	63.1	0.115159542	89.3132424	100 - 30.2 - 4.8 - 0.534	http://nonlinear.com/redirect/outbound?p=hmdb&param=HMDB34731	Tomatidine		398.3423775	1	3.386533333	0	477.0839344
3.39_398.3424m/z	HMDB03236		M+H	C27H43NO	63.1	0.220254348	89.54434311	100 - 30.1 - 4.58 - 0.47	http://nonlinear.com/redirect/outbound?p=hmdb&param=HMDB03236	Solanidine		398.3423775	1	3.386533333	0	477.0839344
3.42_244.2640m/z	HMDB31081		M+NH4	C15H30O	62.2	-0.147904947	86.7723463	100 - 16.6 - 1.5	http://nonlinear.com/redirect/outbound?p=hmdb&param=HMDB31081	2-Pentadecanone		244.2640321	1	3.417033333	0	4.881406711
3.42_244.2640m/z	HMDB31078		M+NH4	C15H30O	62.2	-0.147904947	86.7723463	100 - 16.6 - 1.5	http://nonlinear.com/redirect/outbound?p=hmdb&param=HMDB31078	Pentadecanal		244.2640321	1	3.417033333	0	4.881406711
0.52_223.1494m/z	HMDB39151		M+H-2H2O	C17H22O2	60.7	2.911176929	85.51621282	100 - 18.7 - 2.06 - 0.168	http://nonlinear.com/redirect/outbound?p=hmdb&param=HMDB39151	Flavidulol B		223.1494315	1	0.522616667	0	10.37059922
0.52_223.1494m/z	HMDB30431		M+H-2H2O	C17H22O2	60.7	2.911176929	85.51621282	100 - 18.7 - 2.06 - 0.168	http://nonlinear.com/redirect/outbound?p=hmdb&param=HMDB30431	Linalyl benzoate		223.1494315	1	0.522616667	0	10.37059922
0.52_223.1494m/z	HMDB39737		M+H-2H2O	C17H22O2	60.7	2.911176929	85.51621282	100 - 18.7 - 2.06 - 0.168	http://nonlinear.com/redirect/outbound?p=hmdb&param=HMDB39737	(all-E)-1,8,10-Heptadecatriene-4,6-diyne-3,12-diol		223.1494315	1	0.522616667	0	10.37059922
0.52_223.1494m/z	HMDB37645		M+H-2H2O	C17H22O2	60.7	2.911176929	85.51621282	100 - 18.7 - 2.06 - 0.168	http://nonlinear.com/redirect/outbound?p=hmdb&param=HMDB37645	Falcarinolone		223.1494315	1	0.522616667	0	10.37059922
0.52_223.1494m/z	HMDB37646		M+H-2H2O	C17H22O2	60.7	2.911176929	85.51621282	100 - 18.7 - 2.06 - 0.168	http://nonlinear.com/redirect/outbound?p=hmdb&param=HMDB37646	Ginsenoyne E		223.1494315	1	0.522616667	0	10.37059922
0.52_223.1494m/z	HMDB39107		M+H-2H2O	C17H22O2	60.7	2.911176929	85.51621282	100 - 18.7 - 2.06 - 0.168	http://nonlinear.com/redirect/outbound?p=hmdb&param=HMDB39107	Ginsenoyne A		223.1494315	1	0.522616667	0	10.37059922
0.52_223.1494m/z	HMDB33478		M+H-2H2O	C17H22O2	60.7	2.911176929	85.51621282	100 - 18.7 - 2.06 - 0.168	http://nonlinear.com/redirect/outbound?p=hmdb&param=HMDB33478	Geranyl benzoate		223.1494315	1	0.522616667	0	10.37059922
0.52_223.1494m/z	HMDB39152		M+H-2H2O	C17H22O2	60.7	2.911176929	85.51621282	100 - 18.7 - 2.06 - 0.168	http://nonlinear.com/redirect/outbound?p=hmdb&param=HMDB39152	Flavidulol A		223.1494315	1	0.522616667	0	10.37059922
0.52_223.1494m/z	HMDB31260		M+H	C17H18	60.7	3.402897747	86.03127477	100 - 18.6 - 1.63	http://nonlinear.com/redirect/outbound?p=hmdb&param=HMDB31260	(all-E)-1,7,9-Heptadecatriene-11,13,15-triyne		223.1494315	1	0.522616667	0	10.37059922
2.31_604.3546m/z	HMDB12188		M+NH4	C30H52O7P2	64.6	2.257092552	96.39376101	100 - 33.3 - 6.81 - 1.04 - 0.128	http://nonlinear.com/redirect/outbound?p=hmdb&param=HMDB12188	All-trans-hexaprenyl diphosphate		604.3545506	1	2.30585	0	67.38929015
2.31_604.3546m/z	HMDB01278		M+NH4	C30H52O7P2	64.6	2.257092548	96.39376101	100 - 33.3 - 6.81 - 1.04 - 0.128	http://nonlinear.com/redirect/outbound?p=hmdb&param=HMDB01278	Presqualene diphosphate		604.3545506	1	2.30585	0	67.38929015
4.76_265.1674n	HMDB15520		M+H, M+Na, M+K	C15H23NO3	65.8	-1.609704839	99.46910448	100 - 17 - 1.97 - 0.171	http://nonlinear.com/redirect/outbound?p=hmdb&param=HMDB15520	Oxprenolol	265.1673668	266.1751918	1	4.764866667	0	5561.726063
0.55_207.0594m/z	HMDB36187		M+H	C10H10N2OS	63	0.791119386	90.00415305	100 - 12.5 - 5.44 - 0.579	http://nonlinear.com/redirect/outbound?p=hmdb&param=HMDB36187	2-[(2-Furanylmethyl)thio]-6-methylpyrazine		207.059372	1	0.549966667	0	3.48512202
0.55_207.0594m/z	HMDB32414		M+H	C10H10N2OS	63	0.791119386	90.00415305	100 - 12.5 - 5.44 - 0.579	http://nonlinear.com/redirect/outbound?p=hmdb&param=HMDB32414	2-Methyl-3 or 5 or 6-(furfurylthio)pyrazine (mixture of isomers)		207.059372	1	0.549966667	0	3.48512202
0.55_207.0594m/z	HMDB39638		M+CH3OH+H	C9H6N2S	63.3	1.16511356	91.22755838	100 - 11.3 - 5.1 - 0.494	http://nonlinear.com/redirect/outbound?p=hmdb&param=HMDB39638	Brassilexin		207.059372	1	0.549966667	0	3.48512202
0.55_241.1777m/z	HMDB40219		M+Na	C12H26O3	62.8	-1.248918849	89.92303986	100 - 13.4 - 1.44 - 0.113	http://nonlinear.com/redirect/outbound?p=hmdb&param=HMDB40219	8,8-Dimethoxy-2,6-dimethyl-2-octanol		241.1776902	1	0.54615	0	22.22115668
3.47_186.2220m/z	HMDB32236		M+NH4	C12H24	63.4	-1.014894821	91.3532377	100 - 13.3 - 0.808	http://nonlinear.com/redirect/outbound?p=hmdb&param=HMDB32236	(+/-)-N,N-Dimethyl menthyl succinamide		186.2220301	1	3.466566667	0	11.85790712
0.45_323.1308n	HMDB15252		M+H, M+NH4, M+Na, M+K	C15H21N3O3S	65.7	1.231981685	98.59915547	100 - 18.5 - 6.75 - 1 - 0.13	http://nonlinear.com/redirect/outbound?p=hmdb&param=HMDB15252	Gliclazide	323.1307606	324.1385856	1	0.446416667	0	165.9026351
1.27_332.1327n	HMDB14698		M+Na, M+K	C12H20N4O7	63.2	-1.612417115	91.41041279	100 - 14.9 - 2.48 - 0.259	http://nonlinear.com/redirect/outbound?p=hmdb&param=HMDB14698	Zanamivir	332.1326635	355.1224315	1	1.2675	0	96.47729306
0.55_292.2061m/z	HMDB14749		M+H-2H2O	C21H29NO2	66	-1.250302837	99.54905415	100 - 23.5 - 3.05 - 0.284	http://nonlinear.com/redirect/outbound?p=hmdb&param=HMDB14749	Butorphanol		292.2061201	1	0.553783333	0	95.17418895
0.55_292.2061m/z	HMDB15658		M+H-2H2O	C21H29NO2	66	-1.250302837	99.54905415	100 - 23.5 - 3.05 - 0.284	http://nonlinear.com/redirect/outbound?p=hmdb&param=HMDB15658	Norelgestromin		292.2061201	1	0.553783333	0	95.17418895
0.55_292.2061m/z	HMDB14477		M+H-H2O	C21H27NO	65.9	-1.437344322	99.50564392	100 - 23.4 - 2.83 - 0.234	http://nonlinear.com/redirect/outbound?p=hmdb&param=HMDB14477	Methadone		292.2061201	1	0.553783333	0	95.17418895
0.55_292.2061m/z	HMDB15361		M+H-H2O	C21H27NO	65.9	-1.437344322	99.50564392	100 - 23.4 - 2.83 - 0.234	http://nonlinear.com/redirect/outbound?p=hmdb&param=HMDB15361	Diphenidol		292.2061201	1	0.553783333	0	95.17418895
0.55_292.2061m/z	HMDB14995		M+H	C21H25N	65.9	-1.389966648	99.419068	100 - 23.4 - 2.61 - 0.185	http://nonlinear.com/redirect/outbound?p=hmdb&param=HMDB14995	Terbinafine		292.2061201	1	0.553783333	0	95.17418895
0.45_322.1233m/z	HMDB14029		M+H-H2O	C15H21N3O4S	63.5	2.072509933	93.00855091	100 - 18.5 - 6.96 - 1.04 - 0.144	http://nonlinear.com/redirect/outbound?p=hmdb&param=HMDB14029	Methylhydroxygliclazide		322.12328	1	0.446416667	0	22.61631453
0.45_322.1233m/z	HMDB14027		M+H-H2O	C15H21N3O4S	63.5	2.072509933	93.00855091	100 - 18.5 - 6.96 - 1.04 - 0.144	http://nonlinear.com/redirect/outbound?p=hmdb&param=HMDB14027	7-Hydroxygliclazide		322.12328	1	0.446416667	0	22.61631453
0.45_322.1233m/z	HMDB14028		M+H-H2O	C15H21N3O4S	63.5	2.072509933	93.00855091	100 - 18.5 - 6.96 - 1.04 - 0.144	http://nonlinear.com/redirect/outbound?p=hmdb&param=HMDB14028	6-Hydroxygliclazide		322.12328	1	0.446416667	0	22.61631453
0.45_322.1233m/z	HMDB29368		M+Na	C10H17N7O4	63.7	-2.306825531	93.8893401	100 - 13.7 - 1.7 - 0.147	http://nonlinear.com/redirect/outbound?p=hmdb&param=HMDB29368	Saxitoxin		322.12328	1	0.446416667	0	22.61631453
3.49_325.1714m/z	HMDB05028		M+H	C20H21FN2O	65.8	-0.786210272	98.39505528	100 - 22.6 - 2.65 - 0.214	http://nonlinear.com/redirect/outbound?p=hmdb&param=HMDB05028	Escitalopram		325.1713617	1	3.48565	0	408.0914412
3.49_325.1714m/z	HMDB05038		M+H	C20H21FN2O	65.8	-0.786210272	98.39505528	100 - 22.6 - 2.65 - 0.214	http://nonlinear.com/redirect/outbound?p=hmdb&param=HMDB05038	Citalopram		325.1713617	1	3.48565	0	408.0914412
1.29_262.1555m/z	HMDB15228		M+H-H2O	C14H21N3O3	63.4	-0.483851047	90.91283636	100 - 16.6 - 1.91 - 0.165	http://nonlinear.com/redirect/outbound?p=hmdb&param=HMDB15228	Oxamniquine		262.1554565	1	1.290383333	0	1.555408813
1.29_262.1555m/z	HMDB14437		M+NH4	C14H16N2O2	63.6	-0.496828349	91.51650427	100 - 16.1 - 1.63 - 0.123	http://nonlinear.com/redirect/outbound?p=hmdb&param=HMDB14437	Etomidate		262.1554565	1	1.290383333	0	1.555408813
1.29_262.1555m/z	HMDB41998		M+2Na-H	C15H23N	62.8	2.333207444	91.28424159	100 - 16.9 - 1.33	http://nonlinear.com/redirect/outbound?p=hmdb&param=HMDB41998	prolintane		262.1554565	1	1.290383333	0	1.555408813
0.55_172.0723m/z	HMDB29419		M+H-H2O	C6H11N3O4	65.9	0.417249578	98.18524859	100 - 7.86 - 1.09	http://nonlinear.com/redirect/outbound?p=hmdb&param=HMDB29419	Glycylglycylglycine		172.0723347	1	0.553783333	0	520.0071217
0.55_172.0723m/z	HMDB28836		M+H-H2O	C6H11N3O4	65.9	0.417249578	98.18524859	100 - 7.86 - 1.09	http://nonlinear.com/redirect/outbound?p=hmdb&param=HMDB28836	Glycyl-Asparagine		172.0723347	1	0.553783333	0	520.0071217
0.55_172.0723m/z	HMDB28731		M+H-H2O	C6H11N3O4	65.9	0.417249578	98.18524859	100 - 7.86 - 1.09	http://nonlinear.com/redirect/outbound?p=hmdb&param=HMDB28731	Asparaginyl-Glycine		172.0723347	1	0.553783333	0	520.0071217
0.55_172.0723m/z	HMDB15052		M+H	C6H9N3O3	65.9	0.69316089	98.43039955	100 - 7.8 - 0.884	http://nonlinear.com/redirect/outbound?p=hmdb&param=HMDB15052	Metronidazole		172.0723347	1	0.553783333	0	520.0071217
0.55_172.0723m/z	HMDB01978		M+CH3OH+H	C5H5N3O2	66.1	1.13870154	99.66274745	100 - 6.64 - 0.6	http://nonlinear.com/redirect/outbound?p=hmdb&param=HMDB01978	5-Hydroxypyrazinamide		172.0723347	1	0.553783333	0	520.0071217
0.57_383.0755n	HMDB05017		M+H, M+Na, M+K	C16H15F2N3O4S	65.5	1.031912872	97.87183448	100 - 19.5 - 7.15 - 1.11 - 0.155	http://nonlinear.com/redirect/outbound?p=hmdb&param=HMDB05017	Pantoprazole	383.0755287	384.0833537	1	0.569033333	0	4711.509769
3.62_251.1757m/z	HMDB15124		M+H	C14H22N2O2	65.8	-0.821050829	98.36748766	100 - 16.2 - 1.64 - 0.124	http://nonlinear.com/redirect/outbound?p=hmdb&param=HMDB15124	Rivastigmine		251.1757476	1	3.615766667	0	334.8244798
3.62_251.1757m/z	HMDB30345		M+H	C14H22N2O2	65.8	-0.821050829	98.36748766	100 - 16.2 - 1.64 - 0.124	http://nonlinear.com/redirect/outbound?p=hmdb&param=HMDB30345	6-Acetyl-1,2,3,4-tetrahydropyridine		251.1757476	1	3.615766667	0	334.8244798
3.62_251.1757m/z	HMDB41958		M+NH4	C14H19NO2	65.6	-0.992099907	98.08684154	100 - 15.8 - 1.58 - 0.118	http://nonlinear.com/redirect/outbound?p=hmdb&param=HMDB41958	normeperidine		251.1757476	1	3.615766667	0	334.8244798
3.62_251.1757m/z	HMDB34684		M+NH4	C14H19NO2	65.6	-0.992099907	98.08684154	100 - 15.8 - 1.58 - 0.118	http://nonlinear.com/redirect/outbound?p=hmdb&param=HMDB34684	Thalictroidine		251.1757476	1	3.615766667	0	334.8244798
3.62_251.1757m/z	HMDB15647		M+NH4	C14H19NO2	65.6	-0.992099907	98.08684154	100 - 15.8 - 1.58 - 0.118	http://nonlinear.com/redirect/outbound?p=hmdb&param=HMDB15647	Dexmethylphenidate		251.1757476	1	3.615766667	0	334.8244798
3.62_251.1757m/z	HMDB14566		M+NH4	C14H19NO2	65.6	-0.992099907	98.08684154	100 - 15.8 - 1.58 - 0.118	http://nonlinear.com/redirect/outbound?p=hmdb&param=HMDB14566	Methylphenidate		251.1757476	1	3.615766667	0	334.8244798
3.62_251.1757m/z	HMDB02004		M+CH3OH+H	C13H18N2O	65.6	-0.759381388	97.79974444	100 - 15 - 1.26	http://nonlinear.com/redirect/outbound?p=hmdb&param=HMDB02004	5-Methoxydimethyltryptamine		251.1757476	1	3.615766667	0	334.8244798
3.59_359.1426m/z	HMDB15011		M+H-2H2O	C21H27ClO5	56.7	3.091129909	73.87904067	100 - 23.2 - 35.6 - 7.84 - 1.19 - 0.137	http://nonlinear.com/redirect/outbound?p=hmdb&param=HMDB15011	Loteprednol		359.14262	1	3.589083333	0	Infinity
0.42_488.2197n	HMDB30631		M+H, M+K, M+H-2H2O, M+Na	C30H32O6	65.8	-0.362176203	97.84607157	100 - 33 - 6.52 - 0.952 - 0.112	http://nonlinear.com/redirect/outbound?p=hmdb&param=HMDB30631	Rubraflavone D	488.2197119	489.2275369	1	0.423566667	0	1.613343302
0.42_488.2197n	HMDB41116		M+H, M+K, M+H-2H2O, M+Na	C30H32O6	65.8	-0.362176203	97.84607157	100 - 33 - 6.52 - 0.952 - 0.112	http://nonlinear.com/redirect/outbound?p=hmdb&param=HMDB41116	Kanzonol L	488.2197119	489.2275369	1	0.423566667	0	1.613343302
0.42_488.2197n	HMDB15000		M+H, M+K, M+H-2H2O, M+Na	C23H32N6O4S	63.7	-1.766847508	93.32273624	100 - 28.4 - 9.23 - 1.82 - 0.28	http://nonlinear.com/redirect/outbound?p=hmdb&param=HMDB15000	Vardenafil	488.2197119	489.2275369	1	0.423566667	0	1.613343302
0.42_308.1055n	HMDB01935		M+H, M+K, M+Na	C19H16O4	65.4	2.234911068	98.84787771	100 - 20.9 - 2.89 - 0.301	http://nonlinear.com/redirect/outbound?p=hmdb&param=HMDB01935	Warfarin	308.1055476	309.1129712	1	0.41975	0	46.09571215
0.42_308.1055n	HMDB33314		M+H, M+K, M+Na	C19H16O4	65.4	2.234911068	98.84787771	100 - 20.9 - 2.89 - 0.301	http://nonlinear.com/redirect/outbound?p=hmdb&param=HMDB33314	Moracin G	308.1055476	309.1129712	1	0.41975	0	46.09571215
0.42_308.1055n	HMDB41303		M+H, M+K, M+Na	C19H16O4	65.4	2.234911068	98.84787771	100 - 20.9 - 2.89 - 0.301	http://nonlinear.com/redirect/outbound?p=hmdb&param=HMDB41303	Glyinflanin H	308.1055476	309.1129712	1	0.41975	0	46.09571215
0.42_308.1055n	HMDB02114		M+H, M+K, M+Na	C19H16O4	65.4	2.234911068	98.84787771	100 - 20.9 - 2.89 - 0.301	http://nonlinear.com/redirect/outbound?p=hmdb&param=HMDB02114	Bisdemethoxycurcumin	308.1055476	309.1129712	1	0.41975	0	46.09571215
0.42_308.1055n	HMDB29789		M+H, M+K, M+Na	C19H16O4	65.4	2.234911068	98.84787771	100 - 20.9 - 2.89 - 0.301	http://nonlinear.com/redirect/outbound?p=hmdb&param=HMDB29789	Kanzonol U	308.1055476	309.1129712	1	0.41975	0	46.09571215
0.42_308.1055n	HMDB37109		M+H, M+K, M+Na	C19H16O4	65.4	2.234911068	98.84787771	100 - 20.9 - 2.89 - 0.301	http://nonlinear.com/redirect/outbound?p=hmdb&param=HMDB37109	(1S,2R,3S)-2,3-Dihydro-4-(4-hydroxyphenyl)-1H-phenalene-1,2,3-triol	308.1055476	309.1129712	1	0.41975	0	46.09571215
0.42_308.1055n	HMDB14820		M+H, M+K, M+Na	C19H16O4	65.4	2.234911068	98.84787771	100 - 20.9 - 2.89 - 0.301	http://nonlinear.com/redirect/outbound?p=hmdb&param=HMDB14820	Warfarin	308.1055476	309.1129712	1	0.41975	0	46.09571215
0.42_308.1055n	HMDB33313		M+H, M+K, M+Na	C19H16O4	65.4	2.234911068	98.84787771	100 - 20.9 - 2.89 - 0.301	http://nonlinear.com/redirect/outbound?p=hmdb&param=HMDB33313	Moracin E	308.1055476	309.1129712	1	0.41975	0	46.09571215
0.42_308.1055n	HMDB33312		M+H, M+K, M+Na	C19H16O4	65.4	2.234911068	98.84787771	100 - 20.9 - 2.89 - 0.301	http://nonlinear.com/redirect/outbound?p=hmdb&param=HMDB33312	Moracin D	308.1055476	309.1129712	1	0.41975	0	46.09571215
4.68_266.1632n	HMDB01924		M+H, M+K	C14H22N2O3	66.4	0.434284116	99.74315568	100 - 16.2 - 1.85 - 0.158	http://nonlinear.com/redirect/outbound?p=hmdb&param=HMDB01924	Atenolol	266.1631582	267.1709663	1	4.677116667	0	6543.36906
4.68_266.1632n	HMDB15411		M+H, M+K	C14H22N2O3	66.4	0.434284116	99.74315568	100 - 16.2 - 1.85 - 0.158	http://nonlinear.com/redirect/outbound?p=hmdb&param=HMDB15411	Practolol	266.1631582	267.1709663	1	4.677116667	0	6543.36906
0.46_286.1399m/z	HMDB39423		M+H-H2O	C12H21N3O6	62.3	-1.370291193	88.56803476	100 - 14.5 - 2.22 - 0.22	http://nonlinear.com/redirect/outbound?p=hmdb&param=HMDB39423	N5-Acetyl-N2-gamma-L-glutamyl-L-ornithine		286.13992	1	0.457833333	0	1.498108087
0.46_286.1399m/z	HMDB02171		M+H	C12H19N3O5	62.4	-1.317670101	88.80068792	100 - 14.5 - 2 - 0.189	http://nonlinear.com/redirect/outbound?p=hmdb&param=HMDB02171	Glycylprolylhydroxyproline		286.13992	1	0.457833333	0	1.498108087
0.46_286.1399m/z	HMDB29114		M+NH4	C12H16N2O5	62.5	-1.497950956	89.15530247	100 - 14.1 - 1.95 - 0.181	http://nonlinear.com/redirect/outbound?p=hmdb&param=HMDB29114	Tyrosyl-Serine		286.13992	1	0.457833333	0	1.498108087
0.46_286.1399m/z	HMDB29051		M+NH4	C12H16N2O5	62.5	-1.497950956	89.15530247	100 - 14.1 - 1.95 - 0.181	http://nonlinear.com/redirect/outbound?p=hmdb&param=HMDB29051	Serinyl-Tyrosine		286.13992	1	0.457833333	0	1.498108087
0.46_286.1399m/z	HMDB38588		M+2Na-H	C13H23NO3	62.6	0.938806568	88.87885386	100 - 14.8 - 1.64 - 0.134	http://nonlinear.com/redirect/outbound?p=hmdb&param=HMDB38588	Dioscoretine		286.13992	1	0.457833333	0	1.498108087
0.94_177.1025m/z	HMDB14382		M+H-2H2O	C10H16N2O3	65.5	-1.206890719	98.10621721	100 - 11.8 - 1.26	http://nonlinear.com/redirect/outbound?p=hmdb&param=HMDB14382	Butabarbital		177.1025364	1	0.938966667	0	41.94402326
0.94_177.1025m/z	HMDB15442		M+H-2H2O	C10H16N2O3	65.5	-1.206890719	98.10621721	100 - 11.8 - 1.26	http://nonlinear.com/redirect/outbound?p=hmdb&param=HMDB15442	Butethal		177.1025364	1	0.938966667	0	41.94402326
0.94_177.1025m/z	HMDB11180		M+H-2H2O	C10H16N2O3	65.5	-1.206890719	98.10621721	100 - 11.8 - 1.26	http://nonlinear.com/redirect/outbound?p=hmdb&param=HMDB11180	L-prolyl-L-proline		177.1025364	1	0.938966667	0	41.94402326
0.94_177.1025m/z	HMDB41440		M+H-H2O	C10H14N2O2	65.5	-1.500818893	98.34429306	100 - 11.8 - 1.05	http://nonlinear.com/redirect/outbound?p=hmdb&param=HMDB41440	Laccarin		177.1025364	1	0.938966667	0	41.94402326
0.94_177.1025m/z	HMDB01046		M+H	C10H12N2O	65.6	-1.428965025	98.58349452	100 - 11.7 - 0.833	http://nonlinear.com/redirect/outbound?p=hmdb&param=HMDB01046	Cotinine		177.1025364	1	0.938966667	0	41.94402326
0.94_177.1025m/z	HMDB00259		M+H	C10H12N2O	65.6	-1.428965025	98.58349452	100 - 11.7 - 0.833	http://nonlinear.com/redirect/outbound?p=hmdb&param=HMDB00259	Serotonin		177.1025364	1	0.938966667	0	41.94402326
0.94_177.1025m/z	HMDB01190		M+NH4	C10H9NO	65.6	-1.744736911	98.97501072	100 - 11.3 - 0.787	http://nonlinear.com/redirect/outbound?p=hmdb&param=HMDB01190	Indoleacetaldehyde		177.1025364	1	0.938966667	0	41.94402326
0.94_177.1025m/z	HMDB33178		M+CH3OH+H	C9H8N2	65.9	-1.470726342	99.44782194	100 - 10.6 - 0.503	http://nonlinear.com/redirect/outbound?p=hmdb&param=HMDB33178	5-Methylquinoxaline		177.1025364	1	0.938966667	0	41.94402326
0.94_177.1025m/z	HMDB34175		M+CH3OH+H	C9H8N2	65.9	-1.470726342	99.44782194	100 - 10.6 - 0.503	http://nonlinear.com/redirect/outbound?p=hmdb&param=HMDB34175	2-Aminoquinoline		177.1025364	1	0.938966667	0	41.94402326
4.68_131.0821m/z	HMDB29396		M+H	C5H10N2O2	65.1	0.589667393	96.05405762	100 - 6.33 - 0.581	http://nonlinear.com/redirect/outbound?p=hmdb&param=HMDB29396	L-cis-3-Amino-2-pyrrolidinecarboxylic acid		131.0821293	1	4.680933333	0	1758.804248
4.68_131.0821m/z	HMDB30405		M+H	C5H10N2O2	65.1	0.589667393	96.05405762	100 - 6.33 - 0.581	http://nonlinear.com/redirect/outbound?p=hmdb&param=HMDB30405	D-1-Amino-2-pyrrolidinecarboxylic acid		131.0821293	1	4.680933333	0	1758.804248
4.68_131.0821m/z	HMDB01301		M+NH4	C5H7NO2	65.3	0.449381547	96.43622299	100 - 5.93 - 0.557	http://nonlinear.com/redirect/outbound?p=hmdb&param=HMDB01301	1-Pyrroline-5-carboxylic acid		131.0821293	1	4.680933333	0	1758.804248
4.68_131.0821m/z	HMDB06875		M+NH4	C5H7NO2	65.3	0.449381547	96.43622299	100 - 5.93 - 0.557	http://nonlinear.com/redirect/outbound?p=hmdb&param=HMDB06875	1-Pyrroline-2-carboxylic acid		131.0821293	1	4.680933333	0	1758.804248
3.33_167.0860m/z	HMDB31663		M+H-2H2O	C13H14O2	65.9	-0.36439319	97.99467056	100 - 14.3 - 1.36	http://nonlinear.com/redirect/outbound?p=hmdb&param=HMDB31663	3-(3-Methylbutylidene)-1(3H)-isobenzofuranone		167.086006	1	3.32535	0	177.4866662
3.33_167.0860m/z	HMDB30816		M+H-2H2O	C13H14O2	65.9	-0.36439319	97.99467056	100 - 14.3 - 1.36	http://nonlinear.com/redirect/outbound?p=hmdb&param=HMDB30816	6-Acetyl-2,2-dimethyl-2H-1-benzopyran		167.086006	1	3.32535	0	177.4866662
3.33_167.0860m/z	HMDB39104		M+H	C13H10	66	-0.417130103	98.46340003	100 - 14.2 - 0.929	http://nonlinear.com/redirect/outbound?p=hmdb&param=HMDB39104	(3E,5Z)-1,3,5-Tridecatriene-7,9,11-triyne		167.086006	1	3.32535	0	177.4866662
3.33_167.0860m/z	HMDB34294		M+H	C13H10	66	-0.417130103	98.46340003	100 - 14.2 - 0.929	http://nonlinear.com/redirect/outbound?p=hmdb&param=HMDB34294	1,3,11-Tridecatriene-5,7,9-triyne		167.086006	1	3.32535	0	177.4866662
3.33_167.0860m/z	HMDB33951		M+NH4	C5H11NO2S	61.8	3.733269734	89.90723391	100 - 6.78 - 5.13 - 0.301	http://nonlinear.com/redirect/outbound?p=hmdb&param=HMDB33951	Racemethionine		167.086006	1	3.32535	0	177.4866662
3.33_167.0860m/z	HMDB14997		M+NH4	C5H11NO2S	61.8	3.733269734	89.90723391	100 - 6.78 - 5.13 - 0.301	http://nonlinear.com/redirect/outbound?p=hmdb&param=HMDB14997	Penicillamine		167.086006	1	3.32535	0	177.4866662
3.33_167.0860m/z	HMDB00696		M+NH4	C5H11NO2S	61.8	3.733269734	89.90723391	100 - 6.78 - 5.13 - 0.301	http://nonlinear.com/redirect/outbound?p=hmdb&param=HMDB00696	L-Methionine		167.086006	1	3.32535	0	177.4866662
0.42_371.1019m/z	HMDB15329		M+H-H2O	C17H17ClN6O3	58.1	-1.173223714	75.64309251	100 - 20.9 - 34.7 - 6.94 - 0.881	http://nonlinear.com/redirect/outbound?p=hmdb&param=HMDB15329	Zopiclone		371.1019108	1	0.415933333	0	53.52589732
0.42_371.1019m/z	HMDB14546		M+H-H2O	C17H17ClN6O3	58.1	-1.173223714	75.64309251	100 - 20.9 - 34.7 - 6.94 - 0.881	http://nonlinear.com/redirect/outbound?p=hmdb&param=HMDB14546	Eszopiclone		371.1019108	1	0.415933333	0	53.52589732
0.42_371.1019m/z	HMDB30398		M+CH3OH+H	C15H15ClN2O5	56.9	2.844141241	74.15439732	100 - 17.3 - 34.4 - 5.78 - 0.8	http://nonlinear.com/redirect/outbound?p=hmdb&param=HMDB30398	N-(Carbomethoxyacetyl)-4-S-chlorotryptophan		371.1019108	1	0.415933333	0	53.52589732
0.42_371.1019m/z	HMDB14507		M+2Na-H	C18H19ClN4	58.5	0.571766391	76.16852865	100 - 21.1 - 34.1 - 6.89 - 0.686	http://nonlinear.com/redirect/outbound?p=hmdb&param=HMDB14507	Clozapine		371.1019108	1	0.415933333	0	53.52589732
0.42_163.0398m/z	HMDB03503		M+H-2H2O	C9H10O5	64.7	1.358520534	95.63289138	100 - 10 - 1.48 - 0.115	http://nonlinear.com/redirect/outbound?p=hmdb&param=HMDB03503	3-(3,4-Dihydroxyphenyl)lactic acid		163.0397925	1	0.41975	0	163.8572741
0.42_163.0398m/z	HMDB00291		M+H-2H2O	C9H10O5	64.7	1.358520534	95.63289138	100 - 10 - 1.48 - 0.115	http://nonlinear.com/redirect/outbound?p=hmdb&param=HMDB00291	Vanillylmandelic acid		163.0397925	1	0.41975	0	163.8572741
0.42_163.0398m/z	HMDB33836		M+H-2H2O	C9H10O5	64.7	1.358520534	95.63289138	100 - 10 - 1.48 - 0.115	http://nonlinear.com/redirect/outbound?p=hmdb&param=HMDB33836	Ethyl gallate		163.0397925	1	0.41975	0	163.8572741
0.42_163.0398m/z	HMDB02085		M+H-2H2O	C9H10O5	64.7	1.358520534	95.63289138	100 - 10 - 1.48 - 0.115	http://nonlinear.com/redirect/outbound?p=hmdb&param=HMDB02085	Syringic acid		163.0397925	1	0.41975	0	163.8572741
0.42_163.0398m/z	HMDB29170		M+H-2H2O	C9H10O5	64.7	1.358520534	95.63289138	100 - 10 - 1.48 - 0.115	http://nonlinear.com/redirect/outbound?p=hmdb&param=HMDB29170	3-hydroxy-4-methoxymandelate		163.0397925	1	0.41975	0	163.8572741
0.42_163.0398m/z	HMDB41662		M+H-2H2O	C9H10O5	64.7	1.358520533	95.63289138	100 - 10 - 1.48 - 0.115	http://nonlinear.com/redirect/outbound?p=hmdb&param=HMDB41662	3,4-O-Dimethylgallic acid		163.0397925	1	0.41975	0	163.8572741
0.42_163.0398m/z	HMDB02130		M+H-H2O	C9H8O4	64.8	1.298264802	95.9659409	100 - 9.98 - 1.27	http://nonlinear.com/redirect/outbound?p=hmdb&param=HMDB02130	Monomethyl phthalate		163.0397925	1	0.41975	0	163.8572741
0.42_163.0398m/z	HMDB03501		M+H-H2O	C9H8O4	64.8	1.298264802	95.9659409	100 - 9.98 - 1.27	http://nonlinear.com/redirect/outbound?p=hmdb&param=HMDB03501	3,4-Dihydroxy-trans-cinnamate		163.0397925	1	0.41975	0	163.8572741
0.42_163.0398m/z	HMDB32057		M+H-H2O	C9H8O4	64.8	1.298264802	95.9659409	100 - 9.98 - 1.27	http://nonlinear.com/redirect/outbound?p=hmdb&param=HMDB32057	(E)-3-(2,3-Dihydroxyphenyl)-2-propenoic acid		163.0397925	1	0.41975	0	163.8572741
0.42_163.0398m/z	HMDB01964		M+H-H2O	C9H8O4	64.8	1.298264802	95.9659409	100 - 9.98 - 1.27	http://nonlinear.com/redirect/outbound?p=hmdb&param=HMDB01964	Caffeic acid		163.0397925	1	0.41975	0	163.8572741
0.42_163.0398m/z	HMDB06915		M+H-H2O	C9H8O4	64.8	1.298264802	95.9659409	100 - 9.98 - 1.27	http://nonlinear.com/redirect/outbound?p=hmdb&param=HMDB06915	2-Hydroxy-3-(4-hydroxyphenyl)propenoic acid		163.0397925	1	0.41975	0	163.8572741
0.42_163.0398m/z	HMDB01879		M+H-H2O	C9H8O4	64.8	1.298264802	95.9659409	100 - 9.98 - 1.27	http://nonlinear.com/redirect/outbound?p=hmdb&param=HMDB01879	Aspirin		163.0397925	1	0.41975	0	163.8572741
0.42_163.0398m/z	HMDB32131		M+H-H2O	C9H8O4	64.8	1.298264802	95.9659409	100 - 9.98 - 1.27	http://nonlinear.com/redirect/outbound?p=hmdb&param=HMDB32131	3-(3,5-Dihydroxyphenyl)-2-propenoic acid		163.0397925	1	0.41975	0	163.8572741
0.42_163.0398m/z	HMDB00707		M+H-H2O	C9H8O4	64.8	1.298264802	95.9659409	100 - 9.98 - 1.27	http://nonlinear.com/redirect/outbound?p=hmdb&param=HMDB00707	4-Hydroxyphenylpyruvic acid		163.0397925	1	0.41975	0	163.8572741
0.42_163.0398m/z	HMDB11663		M+H-H2O	C9H8O4	64.8	1.298264802	95.9659409	100 - 9.98 - 1.27	http://nonlinear.com/redirect/outbound?p=hmdb&param=HMDB11663	3-Hydroxyphenylpyruvic acid		163.0397925	1	0.41975	0	163.8572741
0.42_163.0398m/z	HMDB02149		M+H	C9H6O3	64.7	1.687486075	96.20173177	100 - 9.92 - 1.06	http://nonlinear.com/redirect/outbound?p=hmdb&param=HMDB02149	3 Hydroxycoumarin		163.0397925	1	0.41975	0	163.8572741
0.42_163.0398m/z	HMDB29865		M+H	C9H6O3	64.7	1.687486075	96.20173177	100 - 9.92 - 1.06	http://nonlinear.com/redirect/outbound?p=hmdb&param=HMDB29865	Umbelliferone		163.0397925	1	0.41975	0	163.8572741
3.25_331.0929m/z	HMDB36582		M+H	C16H14N2O6	64.3	-0.429506696	93.35973819	100 - 18.4 - 2.84 - 0.314	http://nonlinear.com/redirect/outbound?p=hmdb&param=HMDB36582	6-Methoxy-2(3H)-benzoxazolone		331.0928694	1	3.24525	0	284.7597463
3.25_331.0929m/z	HMDB28887		M+K	C12H16N6O3	64.5	2.673487321	96.71794796	100 - 15.5 - 1.74 - 0.146	http://nonlinear.com/redirect/outbound?p=hmdb&param=HMDB28887	Histidinyl-Histidine		331.0928694	1	3.24525	0	284.7597463
3.25_331.0929m/z	HMDB30152		M+2Na-H	C17H18O4	63.8	1.608925707	93.4394103	100 - 18.7 - 2.48 - 0.246	http://nonlinear.com/redirect/outbound?p=hmdb&param=HMDB30152	4'-Hydroxy-5,7-dimethoxyflavan		331.0928694	1	3.24525	0	284.7597463
3.25_331.0929m/z	HMDB34024		M+2Na-H	C17H18O4	63.8	1.608925707	93.4394103	100 - 18.7 - 2.48 - 0.246	http://nonlinear.com/redirect/outbound?p=hmdb&param=HMDB34024	Isosativan		331.0928694	1	3.24525	0	284.7597463
3.25_331.0929m/z	HMDB41680		M+2Na-H	C17H18O4	63.8	1.608925707	93.4394103	100 - 18.7 - 2.48 - 0.246	http://nonlinear.com/redirect/outbound?p=hmdb&param=HMDB41680	4-Hydroxy-3,5,4'-trimethoxystilbene		331.0928694	1	3.24525	0	284.7597463
3.25_331.0929m/z	HMDB30521		M+2Na-H	C17H18O4	63.8	1.608925707	93.4394103	100 - 18.7 - 2.48 - 0.246	http://nonlinear.com/redirect/outbound?p=hmdb&param=HMDB30521	Sativan		331.0928694	1	3.24525	0	284.7597463
3.25_331.0929m/z	HMDB41671		M+2Na-H	C17H18O4	63.8	1.608925707	93.4394103	100 - 18.7 - 2.48 - 0.246	http://nonlinear.com/redirect/outbound?p=hmdb&param=HMDB41671	4'-Hydroxy-3,4,5-trimethoxystilbene		331.0928694	1	3.24525	0	284.7597463
3.25_331.0929m/z	HMDB41169		M+2Na-H	C17H18O4	63.8	1.608925707	93.4394103	100 - 18.7 - 2.48 - 0.246	http://nonlinear.com/redirect/outbound?p=hmdb&param=HMDB41169	Myrigalone H		331.0928694	1	3.24525	0	284.7597463
3.25_331.0929m/z	HMDB41168		M+2Na-H	C17H18O4	63.8	1.608925707	93.4394103	100 - 18.7 - 2.48 - 0.246	http://nonlinear.com/redirect/outbound?p=hmdb&param=HMDB41168	Myrigalone G		331.0928694	1	3.24525	0	284.7597463
3.25_260.1651m/z	HMDB14333		M+H-2H2O	C16H25NO4	65.7	0.069003436	97.17591247	100 - 18.1 - 2.37 - 0.231	http://nonlinear.com/redirect/outbound?p=hmdb&param=HMDB14333	Esmolol		260.1650787	1	3.252866667	0	219.9490801
3.25_260.1651m/z	HMDB36325		M+H-H2O	C16H23NO3	65.8	-0.053931154	97.43104327	100 - 18 - 2.15 - 0.193	http://nonlinear.com/redirect/outbound?p=hmdb&param=HMDB36325	Dinorcapsaicin		260.1650787	1	3.252866667	0	219.9490801
3.25_260.1651m/z	HMDB01849		M+H	C16H21NO2	65.9	0.095446772	97.68727715	100 - 18 - 1.93 - 0.155	http://nonlinear.com/redirect/outbound?p=hmdb&param=HMDB01849	Propranolol		260.1650787	1	3.252866667	0	219.9490801
3.25_260.1651m/z	HMDB41954		M+H	C16H21NO2	65.9	0.095446772	97.68727715	100 - 18 - 1.93 - 0.155	http://nonlinear.com/redirect/outbound?p=hmdb&param=HMDB41954	norbutorphanol		260.1650787	1	3.252866667	0	219.9490801
3.25_260.1651m/z	HMDB29829		M+H	C16H21NO2	65.9	0.095446772	97.68727715	100 - 18 - 1.93 - 0.155	http://nonlinear.com/redirect/outbound?p=hmdb&param=HMDB29829	Norchalciporyl propionate		260.1650787	1	3.252866667	0	219.9490801
3.25_260.1651m/z	HMDB15115		M+H	C16H21NO2	65.9	0.095446772	97.68727715	100 - 18 - 1.93 - 0.155	http://nonlinear.com/redirect/outbound?p=hmdb&param=HMDB15115	Ramelteon		260.1650787	1	3.252866667	0	219.9490801
2.18_604.3541m/z	HMDB12188		M+NH4	C30H52O7P2	64.7	1.524988086	95.80486337	100 - 33.3 - 6.81 - 1.04 - 0.128	http://nonlinear.com/redirect/outbound?p=hmdb&param=HMDB12188	All-trans-hexaprenyl diphosphate		604.3541214	1	2.176116667	0	1679.017456
2.18_604.3541m/z	HMDB01278		M+NH4	C30H52O7P2	64.7	1.524988081	95.80486337	100 - 33.3 - 6.81 - 1.04 - 0.128	http://nonlinear.com/redirect/outbound?p=hmdb&param=HMDB01278	Presqualene diphosphate		604.3541214	1	2.176116667	0	1679.017456
3.66_290.1297n	HMDB40916		M+H-2H2O, M+H-H2O	C20H18O2	63.6	-3.408129902	94.66010776	100 - 21.9 - 2.7 - 0.241	http://nonlinear.com/redirect/outbound?p=hmdb&param=HMDB40916	2-(4-Methyl-3-pentenyl)anthraquinone	290.129691	273.126991	1	3.661533333	0	31.88610543
3.54_167.0862m/z	HMDB31663		M+H-2H2O	C13H14O2	64.4	0.530399121	93.98077156	100 - 14.3 - 1.36	http://nonlinear.com/redirect/outbound?p=hmdb&param=HMDB31663	3-(3-Methylbutylidene)-1(3H)-isobenzofuranone		167.0861869	1	3.535216667	0	83.01134896
3.54_167.0862m/z	HMDB30816		M+H-2H2O	C13H14O2	64.4	0.530399121	93.98077156	100 - 14.3 - 1.36	http://nonlinear.com/redirect/outbound?p=hmdb&param=HMDB30816	6-Acetyl-2,2-dimethyl-2H-1-benzopyran		167.0861869	1	3.535216667	0	83.01134896
3.54_167.0862m/z	HMDB39104		M+H	C13H10	64.5	0.671735963	94.43030169	100 - 14.2 - 0.929	http://nonlinear.com/redirect/outbound?p=hmdb&param=HMDB39104	(3E,5Z)-1,3,5-Tridecatriene-7,9,11-triyne		167.0861869	1	3.535216667	0	83.01134896
3.54_167.0862m/z	HMDB34294		M+H	C13H10	64.5	0.671735963	94.43030169	100 - 14.2 - 0.929	http://nonlinear.com/redirect/outbound?p=hmdb&param=HMDB34294	1,3,11-Tridecatriene-5,7,9-triyne		167.0861869	1	3.535216667	0	83.01134896
3.54_167.0862m/z	HMDB33951		M+NH4	C5H11NO2S	62.6	4.946525002	93.56452892	100 - 6.78 - 5.13 - 0.301	http://nonlinear.com/redirect/outbound?p=hmdb&param=HMDB33951	Racemethionine		167.0861869	1	3.535216667	0	83.01134896
3.54_167.0862m/z	HMDB14997		M+NH4	C5H11NO2S	62.6	4.946525002	93.56452892	100 - 6.78 - 5.13 - 0.301	http://nonlinear.com/redirect/outbound?p=hmdb&param=HMDB14997	Penicillamine		167.0861869	1	3.535216667	0	83.01134896
3.54_167.0862m/z	HMDB00696		M+NH4	C5H11NO2S	62.6	4.946525002	93.56452892	100 - 6.78 - 5.13 - 0.301	http://nonlinear.com/redirect/outbound?p=hmdb&param=HMDB00696	L-Methionine		167.0861869	1	3.535216667	0	83.01134896
3.54_190.1804m/z	HMDB36136		M+NH4	C10H20O2	64.2	-1.682177077	94.55281672	100 - 11.1 - 0.971	http://nonlinear.com/redirect/outbound?p=hmdb&param=HMDB36136	4-Ethyloctanoic acid		190.1804403	1	3.539033333	0	1.224707903
3.54_190.1804m/z	HMDB41216		M+NH4	C10H20O2	64.2	-1.682177077	94.55281672	100 - 11.1 - 0.971	http://nonlinear.com/redirect/outbound?p=hmdb&param=HMDB41216	2,6-Dimethyl-7-octene-2,6-diol		190.1804403	1	3.539033333	0	1.224707903
3.54_190.1804m/z	HMDB40167		M+NH4	C10H20O2	64.2	-1.682177077	94.55281672	100 - 11.1 - 0.971	http://nonlinear.com/redirect/outbound?p=hmdb&param=HMDB40167	(±)-3-Octyl acetate		190.1804403	1	3.539033333	0	1.224707903
3.54_190.1804m/z	HMDB40195		M+NH4	C10H20O2	64.2	-1.682177077	94.55281672	100 - 11.1 - 0.971	http://nonlinear.com/redirect/outbound?p=hmdb&param=HMDB40195	Ethyl octanoate		190.1804403	1	3.539033333	0	1.224707903
3.54_190.1804m/z	HMDB40211		M+NH4	C10H20O2	64.2	-1.682177077	94.55281672	100 - 11.1 - 0.971	http://nonlinear.com/redirect/outbound?p=hmdb&param=HMDB40211	Butyl hexanoate		190.1804403	1	3.539033333	0	1.224707903
3.54_190.1804m/z	HMDB35723		M+NH4	C10H20O2	64.2	-1.682177077	94.55281672	100 - 11.1 - 0.971	http://nonlinear.com/redirect/outbound?p=hmdb&param=HMDB35723	(1R,2S,3S,4R)-p-Menthane-2,3-diol		190.1804403	1	3.539033333	0	1.224707903
3.54_190.1804m/z	HMDB32315		M+NH4	C10H20O2	64.2	-1.682177077	94.55281672	100 - 11.1 - 0.971	http://nonlinear.com/redirect/outbound?p=hmdb&param=HMDB32315	Hexanal butane-2,3-diol acetal		190.1804403	1	3.539033333	0	1.224707903
3.54_190.1804m/z	HMDB38602		M+NH4	C10H20O2	64.2	-1.682177077	94.55281672	100 - 11.1 - 0.971	http://nonlinear.com/redirect/outbound?p=hmdb&param=HMDB38602	Octyl acetate		190.1804403	1	3.539033333	0	1.224707903
3.54_190.1804m/z	HMDB35595		M+NH4	C10H20O2	64.2	-1.682177077	94.55281672	100 - 11.1 - 0.971	http://nonlinear.com/redirect/outbound?p=hmdb&param=HMDB35595	trans-p-Menthane-1,8-diol		190.1804403	1	3.539033333	0	1.224707903
3.54_190.1804m/z	HMDB31739		M+NH4	C10H20O2	64.2	-1.682177077	94.55281672	100 - 11.1 - 0.971	http://nonlinear.com/redirect/outbound?p=hmdb&param=HMDB31739	7-Hydroxy-3,7-dimethyloctanal		190.1804403	1	3.539033333	0	1.224707903
3.54_190.1804m/z	HMDB32045		M+NH4	C10H20O2	64.2	-1.682177077	94.55281672	100 - 11.1 - 0.971	http://nonlinear.com/redirect/outbound?p=hmdb&param=HMDB32045	Pentyl 3-methylbutanoate		190.1804403	1	3.539033333	0	1.224707903
3.54_190.1804m/z	HMDB32264		M+NH4	C10H20O2	64.2	-1.682177077	94.55281672	100 - 11.1 - 0.971	http://nonlinear.com/redirect/outbound?p=hmdb&param=HMDB32264	Ethyl 2-ethylhexanoate		190.1804403	1	3.539033333	0	1.224707903
3.54_190.1804m/z	HMDB38038		M+NH4	C10H20O2	64.2	-1.682177077	94.55281672	100 - 11.1 - 0.971	http://nonlinear.com/redirect/outbound?p=hmdb&param=HMDB38038	2-Methylbutyl 3-methylbutanoate		190.1804403	1	3.539033333	0	1.224707903
3.54_190.1804m/z	HMDB34457		M+NH4	C10H20O2	64.2	-1.682177077	94.55281672	100 - 11.1 - 0.971	http://nonlinear.com/redirect/outbound?p=hmdb&param=HMDB34457	Propyl heptanoate		190.1804403	1	3.539033333	0	1.224707903
3.54_190.1804m/z	HMDB33620		M+NH4	C10H20O2	64.2	-1.682177077	94.55281672	100 - 11.1 - 0.971	http://nonlinear.com/redirect/outbound?p=hmdb&param=HMDB33620	Hexyl butyrate		190.1804403	1	3.539033333	0	1.224707903
3.54_190.1804m/z	HMDB30029		M+NH4	C10H20O2	64.2	-1.682177077	94.55281672	100 - 11.1 - 0.971	http://nonlinear.com/redirect/outbound?p=hmdb&param=HMDB30029	Isopentyl isopentanoate		190.1804403	1	3.539033333	0	1.224707903
3.54_190.1804m/z	HMDB29760		M+NH4	C10H20O2	64.2	-1.682177077	94.55281672	100 - 11.1 - 0.971	http://nonlinear.com/redirect/outbound?p=hmdb&param=HMDB29760	1,1-Diethoxy-2-hexene		190.1804403	1	3.539033333	0	1.224707903
3.54_190.1804m/z	HMDB31264		M+NH4	C10H20O2	64.2	-1.682177077	94.55281672	100 - 11.1 - 0.971	http://nonlinear.com/redirect/outbound?p=hmdb&param=HMDB31264	Methyl nonanoate		190.1804403	1	3.539033333	0	1.224707903
3.54_190.1804m/z	HMDB36228		M+NH4	C10H20O2	64.2	-1.682177077	94.55281672	100 - 11.1 - 0.971	http://nonlinear.com/redirect/outbound?p=hmdb&param=HMDB36228	2-Methylpropyl hexanoate		190.1804403	1	3.539033333	0	1.224707903
3.54_190.1804m/z	HMDB36145		M+NH4	C10H20O2	64.2	-1.682177077	94.55281672	100 - 11.1 - 0.971	http://nonlinear.com/redirect/outbound?p=hmdb&param=HMDB36145	p-Menthane-3,8-diol		190.1804403	1	3.539033333	0	1.224707903
3.54_190.1804m/z	HMDB37849		M+NH4	C10H20O2	64.2	-1.682177077	94.55281672	100 - 11.1 - 0.971	http://nonlinear.com/redirect/outbound?p=hmdb&param=HMDB37849	Hexyl 2-methylpropanoate		190.1804403	1	3.539033333	0	1.224707903
3.54_190.1804m/z	HMDB38783		M+NH4	C10H20O2	64.2	-1.682177077	94.55281672	100 - 11.1 - 0.971	http://nonlinear.com/redirect/outbound?p=hmdb&param=HMDB38783	(Z)-1-(1-Ethoxyethoxy)-3-hexene		190.1804403	1	3.539033333	0	1.224707903
3.54_190.1804m/z	HMDB34849		M+NH4	C10H20O2	64.2	-1.682177077	94.55281672	100 - 11.1 - 0.971	http://nonlinear.com/redirect/outbound?p=hmdb&param=HMDB34849	4-Methylnonanoic acid		190.1804403	1	3.539033333	0	1.224707903
3.54_190.1804m/z	HMDB40157		M+NH4	C10H20O2	64.2	-1.682177077	94.55281672	100 - 11.1 - 0.971	http://nonlinear.com/redirect/outbound?p=hmdb&param=HMDB40157	3-Methylbutyl 2-methylbutanoate		190.1804403	1	3.539033333	0	1.224707903
3.54_190.1804m/z	HMDB32070		M+NH4	C10H20O2	64.2	-1.682177077	94.55281672	100 - 11.1 - 0.971	http://nonlinear.com/redirect/outbound?p=hmdb&param=HMDB32070	Isooctyl acetate		190.1804403	1	3.539033333	0	1.224707903
3.54_190.1804m/z	HMDB37387		M+NH4	C10H20O2	64.2	-1.682177077	94.55281672	100 - 11.1 - 0.971	http://nonlinear.com/redirect/outbound?p=hmdb&param=HMDB37387	(1S,3R,4R)-p-Menthane-1,3-diol		190.1804403	1	3.539033333	0	1.224707903
3.54_190.1804m/z	HMDB32302		M+NH4	C10H20O2	64.2	-1.682177077	94.55281672	100 - 11.1 - 0.971	http://nonlinear.com/redirect/outbound?p=hmdb&param=HMDB32302	Heptanal propyleneglycol acetal		190.1804403	1	3.539033333	0	1.224707903
3.54_190.1804m/z	HMDB00511		M+NH4	C10H20O2	64.2	-1.682177077	94.55281672	100 - 11.1 - 0.971	http://nonlinear.com/redirect/outbound?p=hmdb&param=HMDB00511	Capric acid		190.1804403	1	3.539033333	0	1.224707903
3.54_190.1804m/z	HMDB32155		M+NH4	C10H20O2	64.2	-1.682177077	94.55281672	100 - 11.1 - 0.971	http://nonlinear.com/redirect/outbound?p=hmdb&param=HMDB32155	Acetaldehyde 1,3-octanediol acetal		190.1804403	1	3.539033333	0	1.224707903
3.54_190.1804m/z	HMDB40529		M+NH4	C10H20O2	64.2	-1.682177077	94.55281672	100 - 11.1 - 0.971	http://nonlinear.com/redirect/outbound?p=hmdb&param=HMDB40529	3-Methylbutyl pentanoate		190.1804403	1	3.539033333	0	1.224707903
3.54_190.1804m/z	HMDB39218		M+NH4	C10H20O2	64.2	-1.682177077	94.55281672	100 - 11.1 - 0.971	http://nonlinear.com/redirect/outbound?p=hmdb&param=HMDB39218	2-Methylbutyl 2-methylbutanoate		190.1804403	1	3.539033333	0	1.224707903
3.54_264.1760m/z	HMDB15277		M+H-H2O	C19H23NO	63.6	2.656360809	93.85526629	100 - 21.2 - 2.34 - 0.18	http://nonlinear.com/redirect/outbound?p=hmdb&param=HMDB15277	Diphenylpyraline		264.1760113	1	3.535216667	0	9.047756583
3.54_264.1760m/z	HMDB14488		M+H	C19H21N	63.5	2.988948577	94.10192815	100 - 21.2 - 2.13 - 0.135	http://nonlinear.com/redirect/outbound?p=hmdb&param=HMDB14488	Protriptyline		264.1760113	1	3.535216667	0	9.047756583
3.54_264.1760m/z	HMDB14680		M+H	C19H21N	63.5	2.988948577	94.10192815	100 - 21.2 - 2.13 - 0.135	http://nonlinear.com/redirect/outbound?p=hmdb&param=HMDB14680	Nortriptyline		264.1760113	1	3.535216667	0	9.047756583
3.37_310.1421m/z	HMDB14615		M+H	C17H18F3NO	66.1	0.590086605	98.99942013	100 - 19 - 1.91 - 0.135	http://nonlinear.com/redirect/outbound?p=hmdb&param=HMDB14615	Fluoxetine		310.1420563	1	3.371116667	0	Infinity
3.37_310.1421m/z	HMDB14887		M+Na	C17H21NO3	66	0.504055201	98.49227167	100 - 19.1 - 2.34 - 0.215	http://nonlinear.com/redirect/outbound?p=hmdb&param=HMDB14887	Etodolac		310.1420563	1	3.371116667	0	Infinity
3.37_310.1421m/z	HMDB33874		M+Na	C17H21NO3	66	0.504055201	98.49227167	100 - 19.1 - 2.34 - 0.215	http://nonlinear.com/redirect/outbound?p=hmdb&param=HMDB33874	Piperanine		310.1420563	1	3.371116667	0	Infinity
3.37_310.1421m/z	HMDB40699		M+Na	C17H21NO3	66	0.504055201	98.49227167	100 - 19.1 - 2.34 - 0.215	http://nonlinear.com/redirect/outbound?p=hmdb&param=HMDB40699	Feruperine		310.1420563	1	3.371116667	0	Infinity
3.37_310.1421m/z	HMDB15005		M+Na	C17H21NO3	66	0.504055201	98.49227167	100 - 19.1 - 2.34 - 0.215	http://nonlinear.com/redirect/outbound?p=hmdb&param=HMDB15005	Ritodrine		310.1420563	1	3.371116667	0	Infinity
3.37_310.1421m/z	HMDB14812		M+Na	C17H21NO3	66	0.504055201	98.49227167	100 - 19.1 - 2.34 - 0.215	http://nonlinear.com/redirect/outbound?p=hmdb&param=HMDB14812	Galantamine		310.1420563	1	3.371116667	0	Infinity
3.37_310.1421m/z	HMDB41956		M+Na	C17H21NO3	66	0.504055201	98.49227167	100 - 19.1 - 2.34 - 0.215	http://nonlinear.com/redirect/outbound?p=hmdb&param=HMDB41956	nordihydrocodeine		310.1420563	1	3.371116667	0	Infinity
0.45_669.1771m/z	HMDB41025		M+2Na-H	C29H36O15	60.4	-0.419858559	81.85940584	100 - 32.4 - 8.15 - 1.51 - 0.237	http://nonlinear.com/redirect/outbound?p=hmdb&param=HMDB41025	Isoacteoside		669.1770584	1	0.450216667	0	Infinity
0.45_669.1771m/z	HMDB34843		M+2Na-H	C29H36O15	60.4	-0.419858559	81.85940584	100 - 32.4 - 8.15 - 1.51 - 0.237	http://nonlinear.com/redirect/outbound?p=hmdb&param=HMDB34843	Acteoside		669.1770584	1	0.450216667	0	Infinity
0.57_200.0386m/z	HMDB06409		M+H-H2O	C8H11NO4S	65.4	1.798350039	98.26136324	100 - 10.1 - 5.8 - 0.515	http://nonlinear.com/redirect/outbound?p=hmdb&param=HMDB06409	Tyramine-O-sulfate		200.0385692	1	0.569033333	0	700.5134361
0.44_386.1975m/z	HMDB33032		M+H	C22H27NO5	54.5	2.078137355	66.05965111	100 - 24.7 - 3.94 - 0.472	http://nonlinear.com/redirect/outbound?p=hmdb&param=HMDB33032	Thalicpureine		386.1975484	1	0.435	0	1.660636588
0.44_386.1975m/z	HMDB41193		M+NH4	C22H24O5	54.5	2.103899135	65.88706138	100 - 24.3 - 3.84 - 0.457	http://nonlinear.com/redirect/outbound?p=hmdb&param=HMDB41193	Kanzonol P		386.1975484	1	0.435	0	1.660636588
0.44_386.1975m/z	HMDB38815		M+NH4	C22H24O5	54.5	2.103899135	65.88706138	100 - 24.3 - 3.84 - 0.457	http://nonlinear.com/redirect/outbound?p=hmdb&param=HMDB38815	2',4-Dihydroxy-4',6'-dimethoxy-3'-prenylchalcone		386.1975484	1	0.435	0	1.660636588
0.44_386.1975m/z	HMDB39057		M+NH4	C22H24O5	54.5	2.103899135	65.88706138	100 - 24.3 - 3.84 - 0.457	http://nonlinear.com/redirect/outbound?p=hmdb&param=HMDB39057	9-Hydroxy-4-(3,7-dimethyl-2,6-octadienyloxy)-psoralen		386.1975484	1	0.435	0	1.660636588
0.51_383.0753n	HMDB05017		M+H, M+Na, M+K	C16H15F2N3O4S	65.6	0.544297465	97.41137874	100 - 19.5 - 7.15 - 1.11 - 0.155	http://nonlinear.com/redirect/outbound?p=hmdb&param=HMDB05017	Pantoprazole	383.0753419	384.0831669	1	0.514983333	0	6957.499169
0.51_200.0384m/z	HMDB06409		M+H-H2O	C8H11NO4S	65.6	0.947150674	97.93848155	100 - 10.1 - 5.8 - 0.515	http://nonlinear.com/redirect/outbound?p=hmdb&param=HMDB06409	Tyramine-O-sulfate		200.0383844	1	0.514983333	0	1044.399421
3.55_202.2173m/z	HMDB32543		M+NH4	C12H24O	62.7	0.96676088	89.31933726	100 - 13.3 - 1.02	http://nonlinear.com/redirect/outbound?p=hmdb&param=HMDB32543	(+/-)-2,4,8-Trimethyl-7-nonen-2-ol		202.2172934	1	3.554283333	0	1.63955206
3.55_202.2173m/z	HMDB33933		M+NH4	C12H24O	62.7	0.96676088	89.31933726	100 - 13.3 - 1.02	http://nonlinear.com/redirect/outbound?p=hmdb&param=HMDB33933	Lauric aldehyde		202.2172934	1	3.554283333	0	1.63955206
3.55_202.2173m/z	HMDB31734		M+NH4	C12H24O	62.7	0.96676088	89.31933726	100 - 13.3 - 1.02	http://nonlinear.com/redirect/outbound?p=hmdb&param=HMDB31734	2-Methylundecanal		202.2172934	1	3.554283333	0	1.63955206
3.55_202.2173m/z	HMDB31019		M+NH4	C12H24O	62.7	0.96676088	89.31933726	100 - 13.3 - 1.02	http://nonlinear.com/redirect/outbound?p=hmdb&param=HMDB31019	2-Dodecanone		202.2172934	1	3.554283333	0	1.63955206
3.55_281.1989n	HMDB14519		M+H-2H2O, M+H-H2O	C11H28ClN5O	57.2	2.276227201	74.30673587	100 - 14.1 - 33.1 - 4.57 - 0.364	http://nonlinear.com/redirect/outbound?p=hmdb&param=HMDB14519	Colestipol	281.1988783	264.1961783	1	3.546666667	0	44.26954939
1.12_228.2327m/z	HMDB32525		M+NH4	C14H26O	63.1	-0.522004271	90.023429	100 - 15.5 - 1.32	http://nonlinear.com/redirect/outbound?p=hmdb&param=HMDB32525	Tetradec-2-enal		228.2326557	1	1.118733333	0	1.370127251
1.12_228.2327m/z	HMDB32526		M+NH4	C14H26O	63.1	-0.522004271	90.023429	100 - 15.5 - 1.32	http://nonlinear.com/redirect/outbound?p=hmdb&param=HMDB32526	(Z)-8-Tetradecenal		228.2326557	1	1.118733333	0	1.370127251
0.48_91.0553m/z	HMDB33629		M+H-2H2O	C7H10O2	62.8	3.996576383	93.06386569	100 - 7.76 - 0.671	http://nonlinear.com/redirect/outbound?p=hmdb&param=HMDB33629	xi-4-Hydroxy-4-methyl-2-cyclohexen-1-one		91.0552834	1	0.476866667	0	30.87112867
0.48_91.0553m/z	HMDB31223		M+H-2H2O	C7H10O2	62.8	3.996576383	93.06386569	100 - 7.76 - 0.671	http://nonlinear.com/redirect/outbound?p=hmdb&param=HMDB31223	Enol-3-Ethyl-1,2-cyclopentanedione		91.0552834	1	0.476866667	0	30.87112867
0.48_91.0553m/z	HMDB32333		M+H-2H2O	C7H10O2	62.8	3.996576383	93.06386569	100 - 7.76 - 0.671	http://nonlinear.com/redirect/outbound?p=hmdb&param=HMDB32333	4-Hydroxy-4-methyl-5-hexenoic acid gamma lactone		91.0552834	1	0.476866667	0	30.87112867
0.48_91.0553m/z	HMDB29582		M+H-2H2O	C7H10O2	62.8	3.996576383	93.06386569	100 - 7.76 - 0.671	http://nonlinear.com/redirect/outbound?p=hmdb&param=HMDB29582	Methyl sorbate		91.0552834	1	0.476866667	0	30.87112867
0.48_91.0553m/z	HMDB41474		M+H-2H2O	C7H10O2	62.8	3.996576383	93.06386569	100 - 7.76 - 0.671	http://nonlinear.com/redirect/outbound?p=hmdb&param=HMDB41474	xi-5-Isopropyl-2(5H)-furanone		91.0552834	1	0.476866667	0	30.87112867
0.48_91.0553m/z	HMDB32067		M+H-2H2O	C7H10O2	62.8	3.996576383	93.06386569	100 - 7.76 - 0.671	http://nonlinear.com/redirect/outbound?p=hmdb&param=HMDB32067	Allyl crotonate		91.0552834	1	0.476866667	0	30.87112867
0.48_91.0553m/z	HMDB34835		M+H-2H2O	C7H10O2	62.8	3.996576383	93.06386569	100 - 7.76 - 0.671	http://nonlinear.com/redirect/outbound?p=hmdb&param=HMDB34835	3-(3-Ethyloxiranyl)-2-propenal		91.0552834	1	0.476866667	0	30.87112867
0.48_91.0553m/z	HMDB37027		M+H-2H2O	C7H10O2	62.8	3.996576383	93.06386569	100 - 7.76 - 0.671	http://nonlinear.com/redirect/outbound?p=hmdb&param=HMDB37027	3,5-Dimethyl-1,2-cyclopentanedione		91.0552834	1	0.476866667	0	30.87112867
0.48_91.0553m/z	HMDB40445		M+H-2H2O	C7H10O2	62.8	3.996576383	93.06386569	100 - 7.76 - 0.671	http://nonlinear.com/redirect/outbound?p=hmdb&param=HMDB40445	2-(Ethoxymethyl)furan		91.0552834	1	0.476866667	0	30.87112867
0.48_91.0553m/z	HMDB37026		M+H-2H2O	C7H10O2	62.8	3.996576383	93.06386569	100 - 7.76 - 0.671	http://nonlinear.com/redirect/outbound?p=hmdb&param=HMDB37026	3,4-Dimethyl-1,2-cyclopentanedione		91.0552834	1	0.476866667	0	30.87112867
0.48_91.0553m/z	HMDB02055		M+H-H2O	C7H8O	62.8	4.335879925	93.29730333	100 - 7.7 - 0.461	http://nonlinear.com/redirect/outbound?p=hmdb&param=HMDB02055	o-Cresol		91.0552834	1	0.476866667	0	30.87112867
0.48_91.0553m/z	HMDB02048		M+H-H2O	C7H8O	62.8	4.335879925	93.29730333	100 - 7.7 - 0.461	http://nonlinear.com/redirect/outbound?p=hmdb&param=HMDB02048	m-Cresol		91.0552834	1	0.476866667	0	30.87112867
0.48_91.0553m/z	HMDB01858		M+H-H2O	C7H8O	62.8	4.335879925	93.29730333	100 - 7.7 - 0.461	http://nonlinear.com/redirect/outbound?p=hmdb&param=HMDB01858	p-Cresol		91.0552834	1	0.476866667	0	30.87112867
0.48_91.0553m/z	HMDB03119		M+H-H2O	C7H8O	62.8	4.335879924	93.29730333	100 - 7.7 - 0.461	http://nonlinear.com/redirect/outbound?p=hmdb&param=HMDB03119	Benzyl alcohol		91.0552834	1	0.476866667	0	30.87112867
0.48_91.0553m/z	HMDB33895		M+H-H2O	C7H8O	62.8	4.335879924	93.29730333	100 - 7.7 - 0.461	http://nonlinear.com/redirect/outbound?p=hmdb&param=HMDB33895	Anisole		91.0552834	1	0.476866667	0	30.87112867
4.03_152.0710m/z	HMDB12150		M+H-2H2O	C8H13NO4	63.9	-0.915962268	92.79947435	100 - 9.32 - 1.21	http://nonlinear.com/redirect/outbound?p=hmdb&param=HMDB12150	2-Keto-6-acetamidocaproate		152.0709865	1	4.031466667	0	7.341454776
4.03_152.0710m/z	HMDB01537		M+H-H2O	C8H11NO3	63.9	-1.222415835	93.02862857	100 - 9.26 - 0.998	http://nonlinear.com/redirect/outbound?p=hmdb&param=HMDB01537	6-Hydroxydopamine		152.0709865	1	4.031466667	0	7.341454776
4.03_152.0710m/z	HMDB00239		M+H-H2O	C8H11NO3	63.9	-1.222415835	93.02862857	100 - 9.26 - 0.998	http://nonlinear.com/redirect/outbound?p=hmdb&param=HMDB00239	Pyridoxine		152.0709865	1	4.031466667	0	7.341454776
4.03_152.0710m/z	HMDB00216		M+H-H2O	C8H11NO3	63.9	-1.222415835	93.02862857	100 - 9.26 - 0.998	http://nonlinear.com/redirect/outbound?p=hmdb&param=HMDB00216	Norepinephrine		152.0709865	1	4.031466667	0	7.341454776
4.03_152.0710m/z	HMDB35178		M+H-H2O	C8H11NO3	63.9	-1.222415835	93.02862857	100 - 9.26 - 0.998	http://nonlinear.com/redirect/outbound?p=hmdb&param=HMDB35178	6-Acetyl-2,3-dihydro-2-(hydroxymethyl)-4(1H)-pyridinone		152.0709865	1	4.031466667	0	7.341454776
4.03_152.0710m/z	HMDB04817		M+H-H2O	C8H11NO3	63.9	-1.222415835	93.02862857	100 - 9.26 - 0.998	http://nonlinear.com/redirect/outbound?p=hmdb&param=HMDB04817	5-Hydroxydopamine		152.0709865	1	4.031466667	0	7.341454776
4.03_152.0710m/z	HMDB37685		M+H-H2O	C8H11NO3	63.9	-1.222415835	93.02862857	100 - 9.26 - 0.998	http://nonlinear.com/redirect/outbound?p=hmdb&param=HMDB37685	xi-Norepinephrine		152.0709865	1	4.031466667	0	7.341454776
4.03_152.0710m/z	HMDB33903		M+H	C8H9NO2	64	-1.105462895	93.25888567	100 - 9.2 - 0.786	http://nonlinear.com/redirect/outbound?p=hmdb&param=HMDB33903	3alpha,4,7,7alpha-Tetrahydro-1H-isoindole-1,3(2H)-dione		152.0709865	1	4.031466667	0	7.341454776
4.03_152.0710m/z	HMDB01859		M+H	C8H9NO2	64	-1.105462895	93.25888567	100 - 9.2 - 0.786	http://nonlinear.com/redirect/outbound?p=hmdb&param=HMDB01859	Acetaminophen		152.0709865	1	4.031466667	0	7.341454776
4.03_152.0710m/z	HMDB02210		M+H	C8H9NO2	64	-1.105462895	93.25888567	100 - 9.2 - 0.786	http://nonlinear.com/redirect/outbound?p=hmdb&param=HMDB02210	2-Phenylglycine		152.0709865	1	4.031466667	0	7.341454776
4.03_152.0710m/z	HMDB32609		M+H	C8H9NO2	64	-1.105462895	93.25888567	100 - 9.2 - 0.786	http://nonlinear.com/redirect/outbound?p=hmdb&param=HMDB32609	2-(Methylamino)benzoic acid		152.0709865	1	4.031466667	0	7.341454776
4.03_152.0710m/z	HMDB12219		M+H	C8H9NO2	64	-1.105462895	93.25888567	100 - 9.2 - 0.786	http://nonlinear.com/redirect/outbound?p=hmdb&param=HMDB12219	Dopamine quinone		152.0709865	1	4.031466667	0	7.341454776
4.03_152.0710m/z	HMDB29703		M+H	C8H9NO2	64	-1.105462895	93.25888567	100 - 9.2 - 0.786	http://nonlinear.com/redirect/outbound?p=hmdb&param=HMDB29703	Methyl 2-aminobenzoate		152.0709865	1	4.031466667	0	7.341454776
4.03_152.0710m/z	HMDB12992		M+H	C8H9NO2	64	-1.105462895	93.25888567	100 - 9.2 - 0.786	http://nonlinear.com/redirect/outbound?p=hmdb&param=HMDB12992	Leukoaminochrome		152.0709865	1	4.031466667	0	7.341454776
4.03_152.0710m/z	HMDB32469		M+NH4	C8H6O2	64	-1.439111677	93.62931998	100 - 8.8 - 0.751	http://nonlinear.com/redirect/outbound?p=hmdb&param=HMDB32469	Phthalide		152.0709865	1	4.031466667	0	7.341454776
0.50_152.0708m/z	HMDB12150		M+H-2H2O	C8H13NO4	65.4	-2.007950378	98.66660176	100 - 9.32 - 1.21	http://nonlinear.com/redirect/outbound?p=hmdb&param=HMDB12150	2-Keto-6-acetamidocaproate		152.0707822	1	0.495916667	0	3.322155929
0.50_152.0708m/z	HMDB01537		M+H-H2O	C8H11NO3	65.3	-2.430727774	98.91024397	100 - 9.26 - 0.998	http://nonlinear.com/redirect/outbound?p=hmdb&param=HMDB01537	6-Hydroxydopamine		152.0707822	1	0.495916667	0	3.322155929
0.50_152.0708m/z	HMDB00239		M+H-H2O	C8H11NO3	65.3	-2.430727774	98.91024397	100 - 9.26 - 0.998	http://nonlinear.com/redirect/outbound?p=hmdb&param=HMDB00239	Pyridoxine		152.0707822	1	0.495916667	0	3.322155929
0.50_152.0708m/z	HMDB00216		M+H-H2O	C8H11NO3	65.3	-2.430727774	98.91024397	100 - 9.26 - 0.998	http://nonlinear.com/redirect/outbound?p=hmdb&param=HMDB00216	Norepinephrine		152.0707822	1	0.495916667	0	3.322155929
0.50_152.0708m/z	HMDB35178		M+H-H2O	C8H11NO3	65.3	-2.430727774	98.91024397	100 - 9.26 - 0.998	http://nonlinear.com/redirect/outbound?p=hmdb&param=HMDB35178	6-Acetyl-2,3-dihydro-2-(hydroxymethyl)-4(1H)-pyridinone		152.0707822	1	0.495916667	0	3.322155929
0.50_152.0708m/z	HMDB04817		M+H-H2O	C8H11NO3	65.3	-2.430727774	98.91024397	100 - 9.26 - 0.998	http://nonlinear.com/redirect/outbound?p=hmdb&param=HMDB04817	5-Hydroxydopamine		152.0707822	1	0.495916667	0	3.322155929
0.50_152.0708m/z	HMDB37685		M+H-H2O	C8H11NO3	65.3	-2.430727774	98.91024397	100 - 9.26 - 0.998	http://nonlinear.com/redirect/outbound?p=hmdb&param=HMDB37685	xi-Norepinephrine		152.0707822	1	0.495916667	0	3.322155929
0.50_152.0708m/z	HMDB33903		M+H	C8H9NO2	65.4	-2.457836138	99.15505877	100 - 9.2 - 0.786	http://nonlinear.com/redirect/outbound?p=hmdb&param=HMDB33903	3alpha,4,7,7alpha-Tetrahydro-1H-isoindole-1,3(2H)-dione		152.0707822	1	0.495916667	0	3.322155929
0.50_152.0708m/z	HMDB01859		M+H	C8H9NO2	65.4	-2.457836138	99.15505877	100 - 9.2 - 0.786	http://nonlinear.com/redirect/outbound?p=hmdb&param=HMDB01859	Acetaminophen		152.0707822	1	0.495916667	0	3.322155929
0.50_152.0708m/z	HMDB02210		M+H	C8H9NO2	65.4	-2.457836138	99.15505877	100 - 9.2 - 0.786	http://nonlinear.com/redirect/outbound?p=hmdb&param=HMDB02210	2-Phenylglycine		152.0707822	1	0.495916667	0	3.322155929
0.50_152.0708m/z	HMDB32609		M+H	C8H9NO2	65.4	-2.457836138	99.15505877	100 - 9.2 - 0.786	http://nonlinear.com/redirect/outbound?p=hmdb&param=HMDB32609	2-(Methylamino)benzoic acid		152.0707822	1	0.495916667	0	3.322155929
0.50_152.0708m/z	HMDB12219		M+H	C8H9NO2	65.4	-2.457836138	99.15505877	100 - 9.2 - 0.786	http://nonlinear.com/redirect/outbound?p=hmdb&param=HMDB12219	Dopamine quinone		152.0707822	1	0.495916667	0	3.322155929
0.50_152.0708m/z	HMDB29703		M+H	C8H9NO2	65.4	-2.457836138	99.15505877	100 - 9.2 - 0.786	http://nonlinear.com/redirect/outbound?p=hmdb&param=HMDB29703	Methyl 2-aminobenzoate		152.0707822	1	0.495916667	0	3.322155929
0.50_152.0708m/z	HMDB12992		M+H	C8H9NO2	65.4	-2.457836138	99.15505877	100 - 9.2 - 0.786	http://nonlinear.com/redirect/outbound?p=hmdb&param=HMDB12992	Leukoaminochrome		152.0707822	1	0.495916667	0	3.322155929
0.50_152.0708m/z	HMDB32469		M+NH4	C8H6O2	65.2	-2.963275451	99.08181313	100 - 8.8 - 0.751	http://nonlinear.com/redirect/outbound?p=hmdb&param=HMDB32469	Phthalide		152.0707822	1	0.495916667	0	3.322155929
2.22_409.1799m/z	HMDB14385		M+H	C22H29ClO5	55.1	4.248901911	70.18475833	100 - 24.3 - 35.8 - 8.23 - 1.28 - 0.15	http://nonlinear.com/redirect/outbound?p=hmdb&param=HMDB14385	Alclometasone		409.179911	1	2.221866667	0	12.85228079
2.22_409.1799m/z	HMDB14844		M+H	C20H28N2O5S	62.9	0.472835736	89.20193198	100 - 23.7 - 8.23 - 1.47 - 0.222	http://nonlinear.com/redirect/outbound?p=hmdb&param=HMDB14844	Tamsulosin		409.179911	1	2.221866667	0	12.85228079
6.41_280.1551m/z	HMDB15494		M+H-2H2O	C16H21N5O2	61.7	-3.591439667	89.39388618	100 - 19.4 - 2.21 - 0.184	http://nonlinear.com/redirect/outbound?p=hmdb&param=HMDB15494	Alizapride		280.155093	1	6.4102	0	2.468652415
6.41_280.1551m/z	HMDB31802		M+H	C15H21NO4	63.4	0.751817868	91.24687549	100 - 17 - 2.18 - 0.207	http://nonlinear.com/redirect/outbound?p=hmdb&param=HMDB31802	(±)-Metalaxyl		280.155093	1	6.4102	0	2.468652415
6.41_280.1551m/z	HMDB30549		M+NH4	C15H18O4	63.6	0.701848004	91.61121982	100 - 16.6 - 2.11 - 0.198	http://nonlinear.com/redirect/outbound?p=hmdb&param=HMDB30549	5,6-Dihydro-4-methoxy-6-[2-(4-methoxyphenyl)ethyl]-2H-pyran-2-one		280.155093	1	6.4102	0	2.468652415
6.41_280.1551m/z	HMDB39497		M+NH4	C15H18O4	63.6	0.701848004	91.61121982	100 - 16.6 - 2.11 - 0.198	http://nonlinear.com/redirect/outbound?p=hmdb&param=HMDB39497	Dihydrowyerol		280.155093	1	6.4102	0	2.468652415
6.41_280.1551m/z	HMDB35596		M+NH4	C15H18O4	63.6	0.701848004	91.61121982	100 - 16.6 - 2.11 - 0.198	http://nonlinear.com/redirect/outbound?p=hmdb&param=HMDB35596	Armexifolin		280.155093	1	6.4102	0	2.468652415
6.41_280.1551m/z	HMDB38399		M+NH4	C15H18O4	63.6	0.701848004	91.61121982	100 - 16.6 - 2.11 - 0.198	http://nonlinear.com/redirect/outbound?p=hmdb&param=HMDB38399	Enokipodin D		280.155093	1	6.4102	0	2.468652415
6.41_280.1551m/z	HMDB30691		M+NH4	C15H18O4	63.6	0.701848004	91.61121982	100 - 16.6 - 2.11 - 0.198	http://nonlinear.com/redirect/outbound?p=hmdb&param=HMDB30691	Dihydrosuberenol		280.155093	1	6.4102	0	2.468652415
5.50_258.1704m/z	HMDB13131		M+H-H2O	C13H25NO5	65.7	-0.504958982	97.77130825	100 - 14.9 - 2.06 - 0.197	http://nonlinear.com/redirect/outbound?p=hmdb&param=HMDB13131	Hydroxyhexanoycarnitine		258.170434	1	5.501433333	0	46.19112134
5.50_258.1704m/z	HMDB13161		M+H	C13H23NO4	65.8	-0.386010539	97.92451235	100 - 14.8 - 1.85 - 0.165	http://nonlinear.com/redirect/outbound?p=hmdb&param=HMDB13161	2-Hexenoylcarnitine		258.170434	1	5.501433333	0	46.19112134
5.50_258.1704m/z	HMDB15009		M+CH3OH+H	C12H19NO3	65.7	-0.264371514	97.27368292	100 - 13.7 - 1.48 - 0.118	http://nonlinear.com/redirect/outbound?p=hmdb&param=HMDB15009	Terbutaline		258.170434	1	5.501433333	0	46.19112134
1.67_126.0915m/z	HMDB00062		M+H-2H2O	C7H15NO3	64.9	-2.534710493	97.65706044	100 - 8.22 - 0.913	http://nonlinear.com/redirect/outbound?p=hmdb&param=HMDB00062	L-Carnitine		126.091485	1	1.668416667	0	1043.013898
1.67_126.0915m/z	HMDB14721		M+H-2H2O	C7H15NO3	64.9	-2.534710493	97.65706044	100 - 8.22 - 0.913	http://nonlinear.com/redirect/outbound?p=hmdb&param=HMDB14721	L-Carnitine		126.091485	1	1.668416667	0	1043.013898
1.67_126.0915m/z	HMDB30410		M+H-H2O	C7H13NO2	64.7	-3.100544921	97.90069179	100 - 8.16 - 0.702	http://nonlinear.com/redirect/outbound?p=hmdb&param=HMDB30410	L-2-Amino-3-methylenehexanoic acid		126.091485	1	1.668416667	0	1043.013898
1.67_126.0915m/z	HMDB38949		M+H-H2O	C7H13NO2	64.7	-3.100544921	97.90069179	100 - 8.16 - 0.702	http://nonlinear.com/redirect/outbound?p=hmdb&param=HMDB38949	3beta,6beta-Dihydroxynortropane		126.091485	1	1.668416667	0	1043.013898
1.67_126.0915m/z	HMDB04827		M+H-H2O	C7H13NO2	64.7	-3.100544921	97.90069179	100 - 8.16 - 0.702	http://nonlinear.com/redirect/outbound?p=hmdb&param=HMDB04827	Proline betaine		126.091485	1	1.668416667	0	1043.013898
1.67_126.0915m/z	HMDB38288		M+H	C7H11NO	64.8	-3.229728962	98.14550805	100 - 8.1 - 0.492	http://nonlinear.com/redirect/outbound?p=hmdb&param=HMDB38288	4-Butyloxazole		126.091485	1	1.668416667	0	1043.013898
1.67_126.0915m/z	HMDB38289		M+H	C7H11NO	64.8	-3.229728962	98.14550805	100 - 8.1 - 0.492	http://nonlinear.com/redirect/outbound?p=hmdb&param=HMDB38289	5-Butyloxazole		126.091485	1	1.668416667	0	1043.013898
1.67_126.0915m/z	HMDB34883		M+H	C7H11NO	64.8	-3.229728962	98.14550805	100 - 8.1 - 0.492	http://nonlinear.com/redirect/outbound?p=hmdb&param=HMDB34883	3,4-Dihydro-5-propanoyl-2H-pyrrole		126.091485	1	1.668416667	0	1043.013898
1.67_126.0915m/z	HMDB39583		M+H	C7H11NO	64.8	-3.229728962	98.14550805	100 - 8.1 - 0.492	http://nonlinear.com/redirect/outbound?p=hmdb&param=HMDB39583	2-Ethyl-5-imino-1-cyclopenten-1-ol		126.091485	1	1.668416667	0	1043.013898
1.67_126.0915m/z	HMDB37860		M+H	C7H11NO	64.8	-3.229728962	98.14550805	100 - 8.1 - 0.492	http://nonlinear.com/redirect/outbound?p=hmdb&param=HMDB37860	2-Methyl-5-propyloxazole		126.091485	1	1.668416667	0	1043.013898
1.67_126.0915m/z	HMDB37853		M+H	C7H11NO	64.8	-3.229728962	98.14550805	100 - 8.1 - 0.492	http://nonlinear.com/redirect/outbound?p=hmdb&param=HMDB37853	2-Methyl-4-propyloxazole		126.091485	1	1.668416667	0	1043.013898
1.67_126.0915m/z	HMDB37854		M+H	C7H11NO	64.8	-3.229728962	98.14550805	100 - 8.1 - 0.492	http://nonlinear.com/redirect/outbound?p=hmdb&param=HMDB37854	4-Methyl-2-propyloxazole		126.091485	1	1.668416667	0	1043.013898
1.67_126.0915m/z	HMDB37866		M+H	C7H11NO	64.8	-3.229728962	98.14550805	100 - 8.1 - 0.492	http://nonlinear.com/redirect/outbound?p=hmdb&param=HMDB37866	4-Ethyl-2,5-dimethyloxazole		126.091485	1	1.668416667	0	1043.013898
1.67_126.0915m/z	HMDB37865		M+H	C7H11NO	64.8	-3.229728962	98.14550805	100 - 8.1 - 0.492	http://nonlinear.com/redirect/outbound?p=hmdb&param=HMDB37865	2-Ethyl-4,5-dimethyloxazole		126.091485	1	1.668416667	0	1043.013898
1.67_126.0915m/z	HMDB37861		M+H	C7H11NO	64.8	-3.229728962	98.14550805	100 - 8.1 - 0.492	http://nonlinear.com/redirect/outbound?p=hmdb&param=HMDB37861	5-Methyl-2-propyloxazole		126.091485	1	1.668416667	0	1043.013898
1.67_126.0915m/z	HMDB37867		M+H	C7H11NO	64.8	-3.229728962	98.14550805	100 - 8.1 - 0.492	http://nonlinear.com/redirect/outbound?p=hmdb&param=HMDB37867	5-Ethyl-2,4-dimethyloxazole		126.091485	1	1.668416667	0	1043.013898
1.67_126.0915m/z	HMDB02055		M+NH4	C7H8O	64.6	-3.97831298	98.53637209	100 - 7.7 - 0.461	http://nonlinear.com/redirect/outbound?p=hmdb&param=HMDB02055	o-Cresol		126.091485	1	1.668416667	0	1043.013898
1.67_126.0915m/z	HMDB02048		M+NH4	C7H8O	64.6	-3.97831298	98.53637209	100 - 7.7 - 0.461	http://nonlinear.com/redirect/outbound?p=hmdb&param=HMDB02048	m-Cresol		126.091485	1	1.668416667	0	1043.013898
1.67_126.0915m/z	HMDB01858		M+NH4	C7H8O	64.6	-3.97831298	98.53637209	100 - 7.7 - 0.461	http://nonlinear.com/redirect/outbound?p=hmdb&param=HMDB01858	p-Cresol		126.091485	1	1.668416667	0	1043.013898
1.67_126.0915m/z	HMDB03119		M+NH4	C7H8O	64.6	-3.978312981	98.53637209	100 - 7.7 - 0.461	http://nonlinear.com/redirect/outbound?p=hmdb&param=HMDB03119	Benzyl alcohol		126.091485	1	1.668416667	0	1043.013898
1.67_126.0915m/z	HMDB33895		M+NH4	C7H8O	64.6	-3.978312981	98.53637209	100 - 7.7 - 0.461	http://nonlinear.com/redirect/outbound?p=hmdb&param=HMDB33895	Anisole		126.091485	1	1.668416667	0	1043.013898
1.67_126.0915m/z	HMDB03012		M+CH3OH+H	C6H7N	65	-3.914122098	99.47647946	100 - 6.94 - 0.205	http://nonlinear.com/redirect/outbound?p=hmdb&param=HMDB03012	Aniline		126.091485	1	1.668416667	0	1043.013898
3.89_325.1916m/z	HMDB15044		M+H	C20H24N2O2	65.5	-0.021846181	96.49758739	100 - 22.7 - 2.87 - 0.262	http://nonlinear.com/redirect/outbound?p=hmdb&param=HMDB15044	Quinidine		325.1915959	1	3.894183333	0	5.372429242
3.89_325.1916m/z	HMDB14611		M+H	C20H24N2O2	65.5	-0.021846181	96.49758739	100 - 22.7 - 2.87 - 0.262	http://nonlinear.com/redirect/outbound?p=hmdb&param=HMDB14611	Quinine		325.1915959	1	3.894183333	0	5.372429242
2.87_316.3219m/z	HMDB00772		M+NH4	C19H38O2	61.1	0.945503208	84.45099802	100 - 21.1 - 2.52 - 0.22	http://nonlinear.com/redirect/outbound?p=hmdb&param=HMDB00772	Nonadecanoic acid		316.3218625	1	2.867166667	0	4.201530975
2.87_316.3219m/z	HMDB34154		M+NH4	C19H38O2	61.1	0.945503208	84.45099802	100 - 21.1 - 2.52 - 0.22	http://nonlinear.com/redirect/outbound?p=hmdb&param=HMDB34154	Methyl stearate		316.3218625	1	2.867166667	0	4.201530975
2.87_316.3219m/z	HMDB04085		M+NH4	C19H38O2	61.1	0.945503208	84.45099802	100 - 21.1 - 2.52 - 0.22	http://nonlinear.com/redirect/outbound?p=hmdb&param=HMDB04085	Tuberculostearic acid		316.3218625	1	2.867166667	0	4.201530975
2.87_316.3219m/z	HMDB35474		M+NH4	C19H38O2	61.1	0.945503208	84.45099802	100 - 21.1 - 2.52 - 0.22	http://nonlinear.com/redirect/outbound?p=hmdb&param=HMDB35474	Isopropyl hexadecanoate		316.3218625	1	2.867166667	0	4.201530975
2.87_316.3219m/z	HMDB35674		M+NH4	C19H38O2	61.1	0.945503208	84.45099802	100 - 21.1 - 2.52 - 0.22	http://nonlinear.com/redirect/outbound?p=hmdb&param=HMDB35674	4-Hydroxy-6-nonadecanone		316.3218625	1	2.867166667	0	4.201530975
2.87_316.3219m/z	HMDB38070		M+NH4	C19H38O2	61.1	0.945503208	84.45099802	100 - 21.1 - 2.52 - 0.22	http://nonlinear.com/redirect/outbound?p=hmdb&param=HMDB38070	xi-16-Methyloctadecanoic acid		316.3218625	1	2.867166667	0	4.201530975
2.87_316.3219m/z	HMDB37397		M+NH4	C19H38O2	61.1	0.945503208	84.45099802	100 - 21.1 - 2.52 - 0.22	http://nonlinear.com/redirect/outbound?p=hmdb&param=HMDB37397	xi-17-Methyloctadecanoic acid		316.3218625	1	2.867166667	0	4.201530975
2.87_316.3219m/z	HMDB35675		M+NH4	C19H38O2	61.1	0.945503208	84.45099802	100 - 21.1 - 2.52 - 0.22	http://nonlinear.com/redirect/outbound?p=hmdb&param=HMDB35675	6-Hydroxy-4-nonadecanone		316.3218625	1	2.867166667	0	4.201530975
2.87_316.3219m/z	HMDB00795		M+NH4	C19H38O2	61.1	0.945503208	84.45099802	100 - 21.1 - 2.52 - 0.22	http://nonlinear.com/redirect/outbound?p=hmdb&param=HMDB00795	Pristanic acid		316.3218625	1	2.867166667	0	4.201530975
2.87_316.3219m/z	HMDB34146		M+CH3OH+H	C18H37NO	61.3	1.227298408	85.26633848	100 - 20.3 - 2.16 - 0.16	http://nonlinear.com/redirect/outbound?p=hmdb&param=HMDB34146	Octadecanamide		316.3218625	1	2.867166667	0	4.201530975
0.49_368.0883m/z	HMDB33853		M+2Na-H	C19H17NO4	64.1	1.891332339	94.4196308	100 - 21.3 - 2.97 - 0.312	http://nonlinear.com/redirect/outbound?p=hmdb&param=HMDB33853	Rutacridone epoxide		368.0882691	1	0.492116667	0	1775.71238
0.49_368.0883m/z	HMDB39756		M+2Na-H	C19H17NO4	64.1	1.891332339	94.4196308	100 - 21.3 - 2.97 - 0.312	http://nonlinear.com/redirect/outbound?p=hmdb&param=HMDB39756	Gravacridonol		368.0882691	1	0.492116667	0	1775.71238
0.49_368.0883m/z	HMDB33358		M+2Na-H	C19H17NO4	64.1	1.891332339	94.4196308	100 - 21.3 - 2.97 - 0.312	http://nonlinear.com/redirect/outbound?p=hmdb&param=HMDB33358	(S)-Neolitsine		368.0882691	1	0.492116667	0	1775.71238
0.49_368.0883m/z	HMDB41538		M+2Na-H	C19H17NO4	64.1	1.891332339	94.4196308	100 - 21.3 - 2.97 - 0.312	http://nonlinear.com/redirect/outbound?p=hmdb&param=HMDB41538	N-Methoxycarbonylanonaine		368.0882691	1	0.492116667	0	1775.71238
1.87_340.0991n	HMDB01030		M+H, M+CH3OH+H	C12H20O11	61.6	-4.367846455	89.79616955	100 - 13.6 - 3.12 - 0.34	http://nonlinear.com/redirect/outbound?p=hmdb&param=HMDB01030	3'-Ketolactose	340.0990759	373.1587804	1	1.870566667	0	747.88089
1.95_310.0485m/z	HMDB40382		M+K	C15H13NO4	65.1	1.423799773	96.99739166	100 - 16.9 - 2.16 - 0.205	http://nonlinear.com/redirect/outbound?p=hmdb&param=HMDB40382	Pummeline		310.0485439	1	1.95065	0	2.03319335
1.95_310.0485m/z	HMDB32109		M+K	C15H13NO4	65.1	1.423799773	96.99739166	100 - 16.9 - 2.16 - 0.205	http://nonlinear.com/redirect/outbound?p=hmdb&param=HMDB32109	Koeniginequinone B		310.0485439	1	1.95065	0	2.03319335
1.00_214.0895m/z	HMDB32422		M+H	C10H15NO2S	63.1	-3.280146461	93.11228182	100 - 12.2 - 5.62 - 0.59	http://nonlinear.com/redirect/outbound?p=hmdb&param=HMDB32422	2-(4-Methyl-5-thiazolyl)ethyl isobutyrate		214.0894758	1	1.003816667	0	2.694550924
1.00_214.0895m/z	HMDB32418		M+H	C10H15NO2S	63.1	-3.280146461	93.11228182	100 - 12.2 - 5.62 - 0.59	http://nonlinear.com/redirect/outbound?p=hmdb&param=HMDB32418	2-(4-Methyl-5-thiazolyl)ethyl butanoate		214.0894758	1	1.003816667	0	2.694550924
0.48_284.0571m/z	HMDB14929		M+CH3OH+H	C8H11Cl2N3O2	52.5	1.027676655	58.62768726	100 - 9.95 - 64.8 - 6.41 - 10.8 - 1.05	http://nonlinear.com/redirect/outbound?p=hmdb&param=HMDB14929	Uracil mustard		284.05709	1	0.4845	0	42508.2366
0.48_271.0644m/z	HMDB32981		M+K	C16H12N2	64.3	2.651591863	95.93861044	100 - 18.2 - 1.56	http://nonlinear.com/redirect/outbound?p=hmdb&param=HMDB32981	2,3-Diphenylpyrazine		271.0643638	1	0.4845	0	4.720727761
0.48_361.1092n	HMDB15465		M+H, M+Na	C19H20ClNO4	58.1	3.014764647	77.83752317	100 - 21.3 - 34.9 - 7.12 - 0.978 - 0.102	http://nonlinear.com/redirect/outbound?p=hmdb&param=HMDB15465	Bezafibrate	361.1091745	362.1169995	1	0.4845	0	3.805175281
0.48_361.1092n	HMDB14012		M+H, M+Na	C17H19N3O4S	65.8	-1.253418921	98.92534043	100 - 20.7 - 7.37 - 1.19 - 0.167	http://nonlinear.com/redirect/outbound?p=hmdb&param=HMDB14012	Omeprazole sulfone	361.1091745	362.1169995	1	0.4845	0	3.805175281
0.48_361.1092n	HMDB14013		M+H, M+Na	C17H19N3O4S	65.8	-1.253418921	98.92534043	100 - 20.7 - 7.37 - 1.19 - 0.167	http://nonlinear.com/redirect/outbound?p=hmdb&param=HMDB14013	3-Hydroxyomeprazole	361.1091745	362.1169995	1	0.4845	0	3.805175281
0.48_361.1092n	HMDB14010		M+H, M+Na	C17H19N3O4S	65.8	-1.253418921	98.92534043	100 - 20.7 - 7.37 - 1.19 - 0.167	http://nonlinear.com/redirect/outbound?p=hmdb&param=HMDB14010	5-Hydroxyomeprazole	361.1091745	362.1169995	1	0.4845	0	3.805175281
0.48_285.0784m/z	HMDB14967		M+H	C16H13ClN2O	56.8	-3.714875685	74.60491782	100 - 18.2 - 33.7 - 5.95 - 0.572	http://nonlinear.com/redirect/outbound?p=hmdb&param=HMDB14967	Diazepam		285.0784105	1	0.480683333	0	147.5957882
0.48_285.0784m/z	HMDB14718		M+H	C16H13ClN2O	56.8	-3.714875685	74.60491782	100 - 18.2 - 33.7 - 5.95 - 0.572	http://nonlinear.com/redirect/outbound?p=hmdb&param=HMDB14718	Mazindol		285.0784105	1	0.480683333	0	147.5957882
2.71_648.3798m/z	HMDB14357		M+NH4	C33H50N4O6S	62.9	0.497479561	89.25579365	100 - 38.8 - 13.1 - 3.09 - 0.57	http://nonlinear.com/redirect/outbound?p=hmdb&param=HMDB14357	Remikiren		648.3798199	1	2.714633333	0	740.5518945
0.48_358.1419n	HMDB41276		M+NH4, M+Na	C20H22O6	63.5	0.834098366	91.38650112	100 - 22.1 - 3.56 - 0.427	http://nonlinear.com/redirect/outbound?p=hmdb&param=HMDB41276	(7'x,8'x)-4,7'-Epoxy-3,8'-bilign-7-ene-3,5'-dimethoxy-4',9,9'-triol	358.1419371	376.1760105	1	0.476866667	0	115.6900786
0.48_358.1419n	HMDB35789		M+NH4, M+Na	C20H22O6	63.5	0.834098366	91.38650112	100 - 22.1 - 3.56 - 0.427	http://nonlinear.com/redirect/outbound?p=hmdb&param=HMDB35789	Matairesinol	358.1419371	376.1760105	1	0.476866667	0	115.6900786
0.48_358.1419n	HMDB36837		M+NH4, M+Na	C20H22O6	63.5	0.834098366	91.38650112	100 - 22.1 - 3.56 - 0.427	http://nonlinear.com/redirect/outbound?p=hmdb&param=HMDB36837	Isocolumbin	358.1419371	376.1760105	1	0.476866667	0	115.6900786
0.48_358.1419n	HMDB38113		M+NH4, M+Na	C20H22O6	63.5	0.834098366	91.38650112	100 - 22.1 - 3.56 - 0.427	http://nonlinear.com/redirect/outbound?p=hmdb&param=HMDB38113	5-Deoxykievitone hydrate	358.1419371	376.1760105	1	0.476866667	0	115.6900786
0.48_358.1419n	HMDB30709		M+NH4, M+Na	C20H22O6	63.5	0.834098366	91.38650112	100 - 22.1 - 3.56 - 0.427	http://nonlinear.com/redirect/outbound?p=hmdb&param=HMDB30709	Dihydrocubebin	358.1419371	376.1760105	1	0.476866667	0	115.6900786
0.48_358.1419n	HMDB30573		M+NH4, M+Na	C20H22O6	63.5	0.834098366	91.38650112	100 - 22.1 - 3.56 - 0.427	http://nonlinear.com/redirect/outbound?p=hmdb&param=HMDB30573	Sanshodiol	358.1419371	376.1760105	1	0.476866667	0	115.6900786
0.48_358.1419n	HMDB35698		M+NH4, M+Na	C20H22O6	63.5	0.834098365	91.38650112	100 - 22.1 - 3.56 - 0.427	http://nonlinear.com/redirect/outbound?p=hmdb&param=HMDB35698	(-)-Matairesinol	358.1419371	376.1760105	1	0.476866667	0	115.6900786
0.48_358.1419n	HMDB35467		M+NH4, M+Na	C20H22O6	63.5	0.834098365	91.38650112	100 - 22.1 - 3.56 - 0.427	http://nonlinear.com/redirect/outbound?p=hmdb&param=HMDB35467	Glicophenone	358.1419371	376.1760105	1	0.476866667	0	115.6900786
3.92_266.2112m/z	HMDB13288		M+H-2H2O	C16H31NO4	64.8	-2.68760559	97.5126784	100 - 18.2 - 2.38 - 0.233	http://nonlinear.com/redirect/outbound?p=hmdb&param=HMDB13288	Nonanoylcarnitine		266.2111989	1	3.917066667	0	47.04721941
3.92_266.2112m/z	HMDB06320		M+H-2H2O	C16H31NO4	64.8	-2.68760559	97.5126784	100 - 18.2 - 2.38 - 0.233	http://nonlinear.com/redirect/outbound?p=hmdb&param=HMDB06320	2,6 dimethylheptanoyl carnitine		266.2111989	1	3.917066667	0	47.04721941
3.92_266.2112m/z	HMDB32228		M+NH4	C16H24O2	64.8	-3.348836932	98.41469493	100 - 17.7 - 1.88 - 0.148	http://nonlinear.com/redirect/outbound?p=hmdb&param=HMDB32228	Dimethylbenzyl carbinyl hexanoate		266.2111989	1	3.917066667	0	47.04721941
3.92_266.2112m/z	HMDB37713		M+NH4	C16H24O2	64.8	-3.348836932	98.41469493	100 - 17.7 - 1.88 - 0.148	http://nonlinear.com/redirect/outbound?p=hmdb&param=HMDB37713	Octyl phenylacetate		266.2111989	1	3.917066667	0	47.04721941
3.92_266.2112m/z	HMDB37719		M+NH4	C16H24O2	64.8	-3.348836932	98.41469493	100 - 17.7 - 1.88 - 0.148	http://nonlinear.com/redirect/outbound?p=hmdb&param=HMDB37719	2-Phenylethyl octanoate		266.2111989	1	3.917066667	0	47.04721941
3.92_266.2112m/z	HMDB36640		M+NH4	C16H24O2	64.8	-3.348836932	98.41469493	100 - 17.7 - 1.88 - 0.148	http://nonlinear.com/redirect/outbound?p=hmdb&param=HMDB36640	Furanofukinin		266.2111989	1	3.917066667	0	47.04721941
3.92_266.2112m/z	HMDB36221		M+NH4	C16H24O2	64.8	-3.348836932	98.41469493	100 - 17.7 - 1.88 - 0.148	http://nonlinear.com/redirect/outbound?p=hmdb&param=HMDB36221	[2-(Dimethoxymethyl)-1-heptenyl]benzene		266.2111989	1	3.917066667	0	47.04721941
3.92_266.2112m/z	HMDB35232		M+CH3OH+H	C15H23NO	64.7	-3.28272693	98.08645227	100 - 16.9 - 1.54 - 0.101	http://nonlinear.com/redirect/outbound?p=hmdb&param=HMDB35232	Rotundine B		266.2111989	1	3.917066667	0	47.04721941
0.65_346.1225m/z	HMDB05009		M+H	C17H19N3O3S	65	-0.168667645	95.33463789	100 - 20.6 - 7.16 - 1.15 - 0.152	http://nonlinear.com/redirect/outbound?p=hmdb&param=HMDB05009	(S)-Esomeprazole		346.1224793	1	0.6453	0	7.427171764
0.65_346.1225m/z	HMDB14874		M+H	C17H19N3O3S	65	-0.168667645	95.33463789	100 - 20.6 - 7.16 - 1.15 - 0.152	http://nonlinear.com/redirect/outbound?p=hmdb&param=HMDB14874	Esomeprazole		346.1224793	1	0.6453	0	7.427171764
0.65_346.1225m/z	HMDB01913		M+H	C17H19N3O3S	65	-0.168667645	95.33463789	100 - 20.6 - 7.16 - 1.15 - 0.152	http://nonlinear.com/redirect/outbound?p=hmdb&param=HMDB01913	Omeprazole		346.1224793	1	0.6453	0	7.427171764
0.65_346.1225m/z	HMDB31796		M+H	C15H24NO4PS	63.9	-4.959515587	97.30603476	100 - 17.8 - 6.84 - 0.994 - 0.137	http://nonlinear.com/redirect/outbound?p=hmdb&param=HMDB31796	Isofenphos		346.1224793	1	0.6453	0	7.427171764
0.48_743.3017m/z	HMDB14646		M+Na	C37H48N6O5S2	64.1	-1.153346371	93.54884744	100 - 44.6 - 19.8 - 5.79 - 1.43 - 0.292	http://nonlinear.com/redirect/outbound?p=hmdb&param=HMDB14646	Ritonavir		743.3016979	1	0.480683333	0	20.21363808
0.48_743.3017m/z	HMDB36338		M+K	C37H52O13	63.6	-3.966582799	95.4628456	100 - 41.1 - 10.9 - 2.17 - 0.354	http://nonlinear.com/redirect/outbound?p=hmdb&param=HMDB36338	25-Acetyl-6,7-didehydrofevicordin F 3-glucoside		743.3016979	1	0.480683333	0	20.21363808
0.50_314.2692m/z	HMDB13034		M+H	C18H35NO3	65.4	-1.028732772	97.45711755	100 - 20.4 - 2.58 - 0.245	http://nonlinear.com/redirect/outbound?p=hmdb&param=HMDB13034	Palmitoylglycine		314.2691967	1	0.495916667	0	13.52009271
0.50_314.2692m/z	HMDB29998		M+NH4	C18H32O3	65.4	-1.17528783	97.69518904	100 - 20 - 2.5 - 0.235	http://nonlinear.com/redirect/outbound?p=hmdb&param=HMDB29998	12-Hydroxy-8,10-octadecadienoic acid		314.2691967	1	0.495916667	0	13.52009271
0.50_314.2692m/z	HMDB04667		M+NH4	C18H32O3	65.4	-1.17528783	97.69518904	100 - 20 - 2.5 - 0.235	http://nonlinear.com/redirect/outbound?p=hmdb&param=HMDB04667	13S-hydroxyoctadecadienoic acid		314.2691967	1	0.495916667	0	13.52009271
0.50_314.2692m/z	HMDB04701		M+NH4	C18H32O3	65.4	-1.17528783	97.69518904	100 - 20 - 2.5 - 0.235	http://nonlinear.com/redirect/outbound?p=hmdb&param=HMDB04701	9,10-Epoxyoctadecenoic acid		314.2691967	1	0.495916667	0	13.52009271
0.50_314.2692m/z	HMDB04702		M+NH4	C18H32O3	65.4	-1.17528783	97.69518904	100 - 20 - 2.5 - 0.235	http://nonlinear.com/redirect/outbound?p=hmdb&param=HMDB04702	12,13-EpOME		314.2691967	1	0.495916667	0	13.52009271
0.50_314.2692m/z	HMDB10223		M+NH4	C18H32O3	65.4	-1.17528783	97.69518904	100 - 20 - 2.5 - 0.235	http://nonlinear.com/redirect/outbound?p=hmdb&param=HMDB10223	9-HODE		314.2691967	1	0.495916667	0	13.52009271
0.50_314.2692m/z	HMDB29796		M+NH4	C18H32O3	65.4	-1.17528783	97.69518904	100 - 20 - 2.5 - 0.235	http://nonlinear.com/redirect/outbound?p=hmdb&param=HMDB29796	(Z)-13-Oxo-9-octadecenoic acid		314.2691967	1	0.495916667	0	13.52009271
0.50_314.2692m/z	HMDB04670		M+NH4	C18H32O3	65.4	-1.17528783	97.69518904	100 - 20 - 2.5 - 0.235	http://nonlinear.com/redirect/outbound?p=hmdb&param=HMDB04670	Alpha-dimorphecolic		314.2691967	1	0.495916667	0	13.52009271
0.50_314.2692m/z	HMDB29978		M+NH4	C18H32O3	65.4	-1.175287831	97.69518904	100 - 20 - 2.5 - 0.235	http://nonlinear.com/redirect/outbound?p=hmdb&param=HMDB29978	Avenoleic acid		314.2691967	1	0.495916667	0	13.52009271
0.50_314.2692m/z	HMDB32791		M+CH3OH+H	C17H31NO2	65.4	-1.004548685	97.394401	100 - 19.2 - 2.15 - 0.178	http://nonlinear.com/redirect/outbound?p=hmdb&param=HMDB32791	Methyl 15-cyanopentadecanoate		314.2691967	1	0.495916667	0	13.52009271
1.94_308.0514m/z	HMDB14387		M+Na	C10H12ClN5O3	56	-4.445717016	73.05672761	100 - 12.9 - 33.3 - 4.23 - 0.45	http://nonlinear.com/redirect/outbound?p=hmdb&param=HMDB14387	Cladribine		308.0513677	1	1.939216667	0	1.862127854
0.48_268.1100n	HMDB32056		M+H-H2O, M+NH4	C17H16O3	65.3	0.381165806	96.38906445	100 - 18.7 - 2.26 - 0.206	http://nonlinear.com/redirect/outbound?p=hmdb&param=HMDB32056	Eugenyl benzoate	268.1100466	286.1444466	1	0.476866667	0	1.645378092
0.47_359.1475m/z	HMDB35046		M+H-2H2O	C20H26O8	63.2	-4.940329293	95.23200843	100 - 22.2 - 4 - 0.523	http://nonlinear.com/redirect/outbound?p=hmdb&param=HMDB35046	Gibberellin A43		359.1475205	1	0.473066667	0	7.055227961
0.47_359.1475m/z	HMDB35045		M+H-2H2O	C20H26O8	63.2	-4.940329293	95.23200843	100 - 22.2 - 4 - 0.523	http://nonlinear.com/redirect/outbound?p=hmdb&param=HMDB35045	Gibberellin A39		359.1475205	1	0.473066667	0	7.055227961
0.47_359.1475m/z	HMDB01069		M+H	C16H18N6O4	65.3	2.072972307	98.27918684	100 - 19.9 - 2.7 - 0.275	http://nonlinear.com/redirect/outbound?p=hmdb&param=HMDB01069	2-Phenylaminoadenosine		359.1475205	1	0.473066667	0	7.055227961
0.47_359.1475m/z	HMDB40697		M+2Na-H	C19H24NO3	65.7	0.00593067	97.07621376	100 - 21.3 - 2.77 - 0.269	http://nonlinear.com/redirect/outbound?p=hmdb&param=HMDB40697	Oblongine		359.1475205	1	0.473066667	0	7.055227961
0.47_359.1475m/z	HMDB33347		M+2Na-H	C19H24NO3	65.7	0.00593067	97.07621376	100 - 21.3 - 2.77 - 0.269	http://nonlinear.com/redirect/outbound?p=hmdb&param=HMDB33347	Lotusine		359.1475205	1	0.473066667	0	7.055227961
6.35_106.0866m/z	HMDB04437		M+H	C4H11NO2	64.6	-1.649865626	95.81284086	100 - 4.89 - 0.507	http://nonlinear.com/redirect/outbound?p=hmdb&param=HMDB04437	Diethanolamine		106.0866302	1	6.34535	0	4.510212224
6.35_106.0866m/z	HMDB00039		M+NH4	C4H8O2	64.5	-2.26302881	96.19426873	100 - 4.49 - 0.489	http://nonlinear.com/redirect/outbound?p=hmdb&param=HMDB00039	Butyric acid		106.0866302	1	6.34535	0	4.510212224
6.35_106.0866m/z	HMDB30062		M+NH4	C4H8O2	64.5	-2.26302881	96.19426873	100 - 4.49 - 0.489	http://nonlinear.com/redirect/outbound?p=hmdb&param=HMDB30062	Methyl propionate		106.0866302	1	6.34535	0	4.510212224
6.35_106.0866m/z	HMDB40579		M+NH4	C4H8O2	64.5	-2.26302881	96.19426873	100 - 4.49 - 0.489	http://nonlinear.com/redirect/outbound?p=hmdb&param=HMDB40579	Isopropyl formate		106.0866302	1	6.34535	0	4.510212224
6.35_106.0866m/z	HMDB31217		M+NH4	C4H8O2	64.5	-2.26302881	96.19426873	100 - 4.49 - 0.489	http://nonlinear.com/redirect/outbound?p=hmdb&param=HMDB31217	Ethyl acetate		106.0866302	1	6.34535	0	4.510212224
6.35_106.0866m/z	HMDB01873		M+NH4	C4H8O2	64.5	-2.26302881	96.19426873	100 - 4.49 - 0.489	http://nonlinear.com/redirect/outbound?p=hmdb&param=HMDB01873	Isobutyric acid		106.0866302	1	6.34535	0	4.510212224
6.35_106.0866m/z	HMDB40253		M+NH4	C4H8O2	64.5	-2.26302881	96.19426873	100 - 4.49 - 0.489	http://nonlinear.com/redirect/outbound?p=hmdb&param=HMDB40253	Propyl formate		106.0866302	1	6.34535	0	4.510212224
6.35_106.0866m/z	HMDB31507		M+NH4	C4H8O2	64.5	-2.26302881	96.19426873	100 - 4.49 - 0.489	http://nonlinear.com/redirect/outbound?p=hmdb&param=HMDB31507	1-Hydroxy-2-butanone		106.0866302	1	6.34535	0	4.510212224
6.35_106.0866m/z	HMDB03243		M+NH4	C4H8O2	64.5	-2.26302881	96.19426873	100 - 4.49 - 0.489	http://nonlinear.com/redirect/outbound?p=hmdb&param=HMDB03243	Acetoin		106.0866302	1	6.34535	0	4.510212224
6.35_106.0866m/z	HMDB02134		M+CH3OH+H	C3H7NO	65	-1.829066386	97.11715499	100 - 3.73 - 0.257	http://nonlinear.com/redirect/outbound?p=hmdb&param=HMDB02134	Aminoacetone		106.0866302	1	6.34535	0	4.510212224
6.35_106.0866m/z	HMDB01888		M+CH3OH+H	C3H7NO	65	-1.829066386	97.11715499	100 - 3.73 - 0.257	http://nonlinear.com/redirect/outbound?p=hmdb&param=HMDB01888	N,N-Dimethylformamide		106.0866302	1	6.34535	0	4.510212224
6.35_106.0866m/z	HMDB01106		M+CH3OH+H	C3H7NO	65	-1.829066386	97.11715499	100 - 3.73 - 0.257	http://nonlinear.com/redirect/outbound?p=hmdb&param=HMDB01106	3-Aminopropionaldehyde		106.0866302	1	6.34535	0	4.510212224
3.84_202.1807m/z	HMDB37185		M+NH4	C11H20O2	66.2	-0.104494946	98.67754002	100 - 12.2 - 1.09	http://nonlinear.com/redirect/outbound?p=hmdb&param=HMDB37185	Rhodinyl formate		202.1807106	1	3.840783333	0	2.310646047
3.84_202.1807m/z	HMDB32320		M+NH4	C11H20O2	66.2	-0.104494946	98.67754002	100 - 12.2 - 1.09	http://nonlinear.com/redirect/outbound?p=hmdb&param=HMDB32320	3-Hexenyl 2-methylbutyrate		202.1807106	1	3.840783333	0	2.310646047
3.84_202.1807m/z	HMDB31087		M+NH4	C11H20O2	66.2	-0.104494946	98.67754002	100 - 12.2 - 1.09	http://nonlinear.com/redirect/outbound?p=hmdb&param=HMDB31087	trans-2-Hexyl-1-cyclopropaneacetic acid		202.1807106	1	3.840783333	0	2.310646047
3.84_202.1807m/z	HMDB31272		M+NH4	C11H20O2	66.2	-0.104494946	98.67754002	100 - 12.2 - 1.09	http://nonlinear.com/redirect/outbound?p=hmdb&param=HMDB31272	Ethyl (E)-2-nonenoate		202.1807106	1	3.840783333	0	2.310646047
3.84_202.1807m/z	HMDB32308		M+NH4	C11H20O2	66.2	-0.104494946	98.67754002	100 - 12.2 - 1.09	http://nonlinear.com/redirect/outbound?p=hmdb&param=HMDB32308	(E)-3-Heptenyl 2-methylpropanoate		202.1807106	1	3.840783333	0	2.310646047
3.84_202.1807m/z	HMDB37106		M+NH4	C11H20O2	66.2	-0.104494946	98.67754002	100 - 12.2 - 1.09	http://nonlinear.com/redirect/outbound?p=hmdb&param=HMDB37106	(x)-1-Nonen-3-yl acetate		202.1807106	1	3.840783333	0	2.310646047
3.84_202.1807m/z	HMDB37309		M+NH4	C11H20O2	66.2	-0.104494946	98.67754002	100 - 12.2 - 1.09	http://nonlinear.com/redirect/outbound?p=hmdb&param=HMDB37309	5-Hexyldihydro-4-methyl-2(3H)-furanone		202.1807106	1	3.840783333	0	2.310646047
3.84_202.1807m/z	HMDB36784		M+NH4	C11H20O2	66.2	-0.104494946	98.67754002	100 - 12.2 - 1.09	http://nonlinear.com/redirect/outbound?p=hmdb&param=HMDB36784	6-Hexyltetrahydro-2H-pyran-2-one		202.1807106	1	3.840783333	0	2.310646047
3.84_202.1807m/z	HMDB33724		M+NH4	C11H20O2	66.2	-0.104494946	98.67754002	100 - 12.2 - 1.09	http://nonlinear.com/redirect/outbound?p=hmdb&param=HMDB33724	Undecylenic acid		202.1807106	1	3.840783333	0	2.310646047
3.84_202.1807m/z	HMDB34429		M+NH4	C11H20O2	66.2	-0.104494946	98.67754002	100 - 12.2 - 1.09	http://nonlinear.com/redirect/outbound?p=hmdb&param=HMDB34429	Cyclohexyl pentanoate		202.1807106	1	3.840783333	0	2.310646047
3.84_202.1807m/z	HMDB34428		M+NH4	C11H20O2	66.2	-0.104494946	98.67754002	100 - 12.2 - 1.09	http://nonlinear.com/redirect/outbound?p=hmdb&param=HMDB34428	Cyclohexyl 3-methylbutanoate		202.1807106	1	3.840783333	0	2.310646047
3.84_202.1807m/z	HMDB38274		M+NH4	C11H20O2	66.2	-0.104494946	98.67754002	100 - 12.2 - 1.09	http://nonlinear.com/redirect/outbound?p=hmdb&param=HMDB38274	2-Hexenyl isovalerate		202.1807106	1	3.840783333	0	2.310646047
3.84_202.1807m/z	HMDB38273		M+NH4	C11H20O2	66.2	-0.104494946	98.67754002	100 - 12.2 - 1.09	http://nonlinear.com/redirect/outbound?p=hmdb&param=HMDB38273	2-Hexenyl valerate		202.1807106	1	3.840783333	0	2.310646047
3.84_202.1807m/z	HMDB32461		M+NH4	C11H20O2	66.2	-0.104494946	98.67754002	100 - 12.2 - 1.09	http://nonlinear.com/redirect/outbound?p=hmdb&param=HMDB32461	Pent-2-enyl hexanoate		202.1807106	1	3.840783333	0	2.310646047
3.84_202.1807m/z	HMDB31691		M+NH4	C11H20O2	66.2	-0.104494946	98.67754002	100 - 12.2 - 1.09	http://nonlinear.com/redirect/outbound?p=hmdb&param=HMDB31691	cis-3-Hexenyl pentanoate		202.1807106	1	3.840783333	0	2.310646047
3.84_202.1807m/z	HMDB36140		M+NH4	C11H20O2	66.2	-0.104494946	98.67754002	100 - 12.2 - 1.09	http://nonlinear.com/redirect/outbound?p=hmdb&param=HMDB36140	5-Hexyldihydro-5-methyl-2(3H)-furanone		202.1807106	1	3.840783333	0	2.310646047
3.84_202.1807m/z	HMDB38906		M+NH4	C11H20O2	66.2	-0.104494946	98.67754002	100 - 12.2 - 1.09	http://nonlinear.com/redirect/outbound?p=hmdb&param=HMDB38906	5-Octenyl propanoate		202.1807106	1	3.840783333	0	2.310646047
3.84_202.1807m/z	HMDB32453		M+NH4	C11H20O2	66.2	-0.104494946	98.67754002	100 - 12.2 - 1.09	http://nonlinear.com/redirect/outbound?p=hmdb&param=HMDB32453	cis-3-Octenyl propionate		202.1807106	1	3.840783333	0	2.310646047
3.84_202.1807m/z	HMDB32489		M+NH4	C11H20O2	66.2	-0.104494946	98.67754002	100 - 12.2 - 1.09	http://nonlinear.com/redirect/outbound?p=hmdb&param=HMDB32489	Prenyl caproate		202.1807106	1	3.840783333	0	2.310646047
3.84_202.1807m/z	HMDB32404		M+NH4	C11H20O2	66.2	-0.104494946	98.67754002	100 - 12.2 - 1.09	http://nonlinear.com/redirect/outbound?p=hmdb&param=HMDB32404	6-Methyl-5-hepten-2-one propyleneglycol acetal		202.1807106	1	3.840783333	0	2.310646047
3.84_202.1807m/z	HMDB32396		M+NH4	C11H20O2	66.2	-0.104494946	98.67754002	100 - 12.2 - 1.09	http://nonlinear.com/redirect/outbound?p=hmdb&param=HMDB32396	Methyl 2-decenoate		202.1807106	1	3.840783333	0	2.310646047
3.84_202.1807m/z	HMDB38278		M+NH4	C11H20O2	66.2	-0.104494946	98.67754002	100 - 12.2 - 1.09	http://nonlinear.com/redirect/outbound?p=hmdb&param=HMDB38278	cis-3-Hexenyl 3-methylbutanoate		202.1807106	1	3.840783333	0	2.310646047
3.84_202.1807m/z	HMDB38277		M+NH4	C11H20O2	66.2	-0.104494946	98.67754002	100 - 12.2 - 1.09	http://nonlinear.com/redirect/outbound?p=hmdb&param=HMDB38277	cis-3-Hexenyl 2-methylbutanoate		202.1807106	1	3.840783333	0	2.310646047
3.84_202.1807m/z	HMDB32534		M+NH4	C11H20O2	66.2	-0.104494946	98.67754002	100 - 12.2 - 1.09	http://nonlinear.com/redirect/outbound?p=hmdb&param=HMDB32534	trans-2-Hexenyl 2-methylbutyrate		202.1807106	1	3.840783333	0	2.310646047
3.84_202.1807m/z	HMDB38311		M+NH4	C11H20O2	66.2	-0.104494946	98.67754002	100 - 12.2 - 1.09	http://nonlinear.com/redirect/outbound?p=hmdb&param=HMDB38311	xi-gamma-Undecalactone		202.1807106	1	3.840783333	0	2.310646047
3.84_202.1807m/z	HMDB40593		M+NH4	C11H20O2	66.2	-0.104494946	98.67754002	100 - 12.2 - 1.09	http://nonlinear.com/redirect/outbound?p=hmdb&param=HMDB40593	2-Propenyl octanoate		202.1807106	1	3.840783333	0	2.310646047
3.84_202.1807m/z	HMDB31406		M+NH4	C11H20O2	66.2	-0.104494946	98.67754002	100 - 12.2 - 1.09	http://nonlinear.com/redirect/outbound?p=hmdb&param=HMDB31406	Ethyl 3-cyclohexylpropionate		202.1807106	1	3.840783333	0	2.310646047
3.84_202.1807m/z	HMDB33371		M+NH4	C11H20O2	66.2	-0.104494946	98.67754002	100 - 12.2 - 1.09	http://nonlinear.com/redirect/outbound?p=hmdb&param=HMDB33371	Citronellyl formate		202.1807106	1	3.840783333	0	2.310646047
3.84_202.1807m/z	HMDB31843		M+NH4	C11H20O2	66.2	-0.104494946	98.67754002	100 - 12.2 - 1.09	http://nonlinear.com/redirect/outbound?p=hmdb&param=HMDB31843	2,3-Undecanedione		202.1807106	1	3.840783333	0	2.310646047
3.84_202.1807m/z	HMDB31062		M+NH4	C11H20O2	66.2	-0.104494946	98.67754002	100 - 12.2 - 1.09	http://nonlinear.com/redirect/outbound?p=hmdb&param=HMDB31062	(Z)-3-Methyl-3-decenoic acid		202.1807106	1	3.840783333	0	2.310646047
3.84_202.1807m/z	HMDB31063		M+NH4	C11H20O2	66.2	-0.104494946	98.67754002	100 - 12.2 - 1.09	http://nonlinear.com/redirect/outbound?p=hmdb&param=HMDB31063	(Z)-3-Methyl-4-decenoic acid		202.1807106	1	3.840783333	0	2.310646047
3.84_202.1807m/z	HMDB37225		M+NH4	C11H20O2	66.2	-0.104494946	98.67754002	100 - 12.2 - 1.09	http://nonlinear.com/redirect/outbound?p=hmdb&param=HMDB37225	Methyl citronellate		202.1807106	1	3.840783333	0	2.310646047
0.64_429.2405m/z	HMDB13845		M+H-H2O	C25H30N6O2	65.9	0.434015257	98.18683021	100 - 29.7 - 4.66 - 0.513	http://nonlinear.com/redirect/outbound?p=hmdb&param=HMDB13845	SR 49498		429.2405179	1	0.637666667	0	102.5989015
0.64_429.2405m/z	HMDB15163		M+H	C25H28N6O	65.9	0.544937628	98.44110834	100 - 29.6 - 4.43 - 0.449	http://nonlinear.com/redirect/outbound?p=hmdb&param=HMDB15163	Irbesartan		429.2405179	1	0.637666667	0	102.5989015
0.64_429.2405m/z	HMDB15119		M+Na	C27H34O3	65.9	-0.110874267	97.94651023	100 - 29.7 - 4.87 - 0.574	http://nonlinear.com/redirect/outbound?p=hmdb&param=HMDB15119	Nandrolone phenpropionate		429.2405179	1	0.637666667	0	102.5989015
0.64_429.2405m/z	HMDB00503		M+K	C24H38O4	65.7	-0.491421719	97.59677338	100 - 26.5 - 4.21 - 0.493	http://nonlinear.com/redirect/outbound?p=hmdb&param=HMDB00503	7a-Hydroxy-3-oxo-5b-cholanoic acid		429.2405179	1	0.637666667	0	102.5989015
0.64_429.2405m/z	HMDB41454		M+K	C24H38O4	65.7	-0.491421719	97.59677338	100 - 26.5 - 4.21 - 0.493	http://nonlinear.com/redirect/outbound?p=hmdb&param=HMDB41454	D8'-Merulinic acid A		429.2405179	1	0.637666667	0	102.5989015
0.64_429.2405m/z	HMDB00460		M+K	C24H38O4	65.7	-0.491421719	97.59677338	100 - 26.5 - 4.21 - 0.493	http://nonlinear.com/redirect/outbound?p=hmdb&param=HMDB00460	7-Hydroxy-3-oxocholanoic acid		429.2405179	1	0.637666667	0	102.5989015
0.64_429.2405m/z	HMDB00328		M+K	C24H38O4	65.7	-0.491421719	97.59677338	100 - 26.5 - 4.21 - 0.493	http://nonlinear.com/redirect/outbound?p=hmdb&param=HMDB00328	12-Ketodeoxycholic acid		429.2405179	1	0.637666667	0	102.5989015
0.64_429.2405m/z	HMDB12866		M+K	C24H38O4	65.7	-0.491421719	97.59677338	100 - 26.5 - 4.21 - 0.493	http://nonlinear.com/redirect/outbound?p=hmdb&param=HMDB12866	9'-Carboxy-alpha-chromanol		429.2405179	1	0.637666667	0	102.5989015
0.64_429.2405m/z	HMDB00467		M+K	C24H38O4	65.7	-0.49142172	97.59677338	100 - 26.5 - 4.21 - 0.493	http://nonlinear.com/redirect/outbound?p=hmdb&param=HMDB00467	Nutriacholic acid		429.2405179	1	0.637666667	0	102.5989015
1.08_196.9869m/z	HMDB15167		M+2Na-H	C5H4N4S	61.3	-4.202361605	88.9098304	100 - 7.72 - 4.78 - 0.318	http://nonlinear.com/redirect/outbound?p=hmdb&param=HMDB15167	Mercaptopurine		196.9869283	1	1.084416667	0	2.965038738
1.71_120.0449m/z	HMDB01538		M+H-H2O	C7H7NO2	65.2	-0.289241415	95.9049467	100 - 8.09 - 0.697	http://nonlinear.com/redirect/outbound?p=hmdb&param=HMDB01538	3-Pyridylacetic acid		120.0449388	1	1.714183333	0	252.8133162
1.71_120.0449m/z	HMDB01392		M+H-H2O	C7H7NO2	65.2	-0.289241415	95.9049467	100 - 8.09 - 0.697	http://nonlinear.com/redirect/outbound?p=hmdb&param=HMDB01392	p-Aminobenzoic acid		120.0449388	1	1.714183333	0	252.8133162
1.71_120.0449m/z	HMDB01891		M+H-H2O	C7H7NO2	65.2	-0.289241415	95.9049467	100 - 8.09 - 0.697	http://nonlinear.com/redirect/outbound?p=hmdb&param=HMDB01891	m-Aminobenzoic acid		120.0449388	1	1.714183333	0	252.8133162
1.71_120.0449m/z	HMDB01123		M+H-H2O	C7H7NO2	65.2	-0.289241415	95.9049467	100 - 8.09 - 0.697	http://nonlinear.com/redirect/outbound?p=hmdb&param=HMDB01123	2-Aminobenzoic acid		120.0449388	1	1.714183333	0	252.8133162
1.71_120.0449m/z	HMDB29806		M+H-H2O	C7H7NO2	65.2	-0.289241416	95.9049467	100 - 8.09 - 0.697	http://nonlinear.com/redirect/outbound?p=hmdb&param=HMDB29806	Methyl nicotinate		120.0449388	1	1.714183333	0	252.8133162
1.71_120.0449m/z	HMDB00875		M+H-H2O	C7H7NO2	65.2	-0.289241416	95.9049467	100 - 8.09 - 0.697	http://nonlinear.com/redirect/outbound?p=hmdb&param=HMDB00875	Trigonelline		120.0449388	1	1.714183333	0	252.8133162
1.71_120.0449m/z	HMDB15687		M+H-H2O	C7H7NO2	65.2	-0.289241416	95.9049467	100 - 8.09 - 0.697	http://nonlinear.com/redirect/outbound?p=hmdb&param=HMDB15687	Salicylamide		120.0449388	1	1.714183333	0	252.8133162
0.74_235.1806m/z	HMDB14426		M+H	C14H22N2O	60.4	-1.94509852	83.57897331	100 - 16.2 - 1.43	http://nonlinear.com/redirect/outbound?p=hmdb&param=HMDB14426	Lidocaine		235.1805828	1	0.740633333	0	18.92768803
0.74_235.1806m/z	HMDB39671		M+H	C14H22N2O	60.4	-1.94509852	83.57897331	100 - 16.2 - 1.43	http://nonlinear.com/redirect/outbound?p=hmdb&param=HMDB39671	5-Methyl-2,5-di-1-pyrrolidinyl-2-cyclopenten-1-one		235.1805828	1	0.740633333	0	18.92768803
0.74_235.1806m/z	HMDB39531		M+NH4	C14H19NO	60.4	-2.216883977	83.77345218	100 - 15.8 - 1.37	http://nonlinear.com/redirect/outbound?p=hmdb&param=HMDB39531	Ethoxyquin		235.1805828	1	0.740633333	0	18.92768803
0.49_340.1335m/z	HMDB14029		M+H	C15H21N3O4S	63.6	1.134134178	92.0388912	100 - 18.5 - 6.96 - 1.04 - 0.144	http://nonlinear.com/redirect/outbound?p=hmdb&param=HMDB14029	Methylhydroxygliclazide		340.1334868	1	0.492116667	0	16.42805614
0.49_340.1335m/z	HMDB14027		M+H	C15H21N3O4S	63.6	1.134134178	92.0388912	100 - 18.5 - 6.96 - 1.04 - 0.144	http://nonlinear.com/redirect/outbound?p=hmdb&param=HMDB14027	7-Hydroxygliclazide		340.1334868	1	0.492116667	0	16.42805614
0.49_340.1335m/z	HMDB14028		M+H	C15H21N3O4S	63.6	1.134134178	92.0388912	100 - 18.5 - 6.96 - 1.04 - 0.144	http://nonlinear.com/redirect/outbound?p=hmdb&param=HMDB14028	6-Hydroxygliclazide		340.1334868	1	0.492116667	0	16.42805614
0.49_340.1335m/z	HMDB29080		M+CH3OH+H	C14H17N3O3S	63.3	1.381838825	91.54562219	100 - 17.3 - 6.55 - 0.927 - 0.12	http://nonlinear.com/redirect/outbound?p=hmdb&param=HMDB29080	Tryptophyl-Cysteine		340.1334868	1	0.492116667	0	16.42805614
0.49_340.1335m/z	HMDB28786		M+CH3OH+H	C14H17N3O3S	63.3	1.381838825	91.54562219	100 - 17.3 - 6.55 - 0.927 - 0.12	http://nonlinear.com/redirect/outbound?p=hmdb&param=HMDB28786	Cysteinyl-Tryptophan		340.1334868	1	0.492116667	0	16.42805614
0.49_340.1335m/z	HMDB42026		M+2Na-H	C16H25NO2S	62.9	3.343041068	92.57675344	100 - 18.8 - 6.61 - 0.986 - 0.12	http://nonlinear.com/redirect/outbound?p=hmdb&param=HMDB42026	tertatolol		340.1334868	1	0.492116667	0	16.42805614
3.89_325.1459m/z	HMDB32717		M+H-2H2O	C21H20N4O2	65	1.588358744	96.89318606	100 - 24.5 - 3.28 - 0.315	http://nonlinear.com/redirect/outbound?p=hmdb&param=HMDB32717	Lepidine C		325.145898	1	3.88655	0	4.799940566
3.89_325.1459m/z	HMDB33437		M+H-2H2O	C21H20N4O2	65	1.588358744	96.89318606	100 - 24.5 - 3.28 - 0.315	http://nonlinear.com/redirect/outbound?p=hmdb&param=HMDB33437	Lepidine		325.145898	1	3.88655	0	4.799940566
0.30_197.0512n	HMDB33179		M+H, M+NH4, M+Na	C9H11NO2S	64.2	0.678679427	93.32342726	100 - 11.1 - 5.49 - 0.528	http://nonlinear.com/redirect/outbound?p=hmdb&param=HMDB33179	N-(4-hydroxyphenyl)ethoxycarbothioamide	197.0511833	198.0590083	1	0.297683333	0	1.448934598
4.41_314.1421n	HMDB01930		M+H, M+Na	C13H22N4O3S	65	2.779209403	98.36765039	100 - 16.7 - 6.45 - 0.885 - 0.114	http://nonlinear.com/redirect/outbound?p=hmdb&param=HMDB01930	Ranitidine	314.1421346	315.1484011	1	4.413466667	0	2398.480869
1.68_207.1500m/z	HMDB41445		M+H	C12H18N2O	65.8	1.133696502	98.78946327	100 - 14 - 1.11	http://nonlinear.com/redirect/outbound?p=hmdb&param=HMDB41445	Agrocybenine		207.1499719	1	1.683666667	0	64.83668334
1.68_207.1500m/z	HMDB33755		M+CH3OH+H	C11H14N2	65.4	1.570508623	98.08434261	100 - 12.8 - 0.752	http://nonlinear.com/redirect/outbound?p=hmdb&param=HMDB33755	2-Butyl-1H-benzimidazole		207.1499719	1	1.683666667	0	64.83668334
1.68_207.1500m/z	HMDB04370		M+CH3OH+H	C11H14N2	65.4	1.570508623	98.08434261	100 - 12.8 - 0.752	http://nonlinear.com/redirect/outbound?p=hmdb&param=HMDB04370	N-Methyltryptamine		207.1499719	1	1.683666667	0	64.83668334
1.68_207.1500m/z	HMDB35762		M+CH3OH+H	C11H14N2	65.4	1.570508623	98.08434261	100 - 12.8 - 0.752	http://nonlinear.com/redirect/outbound?p=hmdb&param=HMDB35762	3-(Dimethylaminomethyl)indole		207.1499719	1	1.683666667	0	64.83668334
0.30_249.0630m/z	HMDB00299		M+H-2H2O	C10H12N4O6	50.6	2.332893389	54.69461843	100 - 12.6 - 1.97 - 0.182	http://nonlinear.com/redirect/outbound?p=hmdb&param=HMDB00299	Xanthosine		249.0630468	1	0.297683333	0	2.505014179
0.30_249.0630m/z	HMDB01555		M+H	C8H13N2O5P	49.6	-3.976173916	53.40593847	100 - 9.72 - 1.45 - 0.11	http://nonlinear.com/redirect/outbound?p=hmdb&param=HMDB01555	Pyridoxamine 5'-phosphate		249.0630468	1	0.297683333	0	2.505014179
4.11_327.2076m/z	HMDB14527		M+H-H2O	C20H28N2O3	65.1	0.998774182	96.59229213	100 - 22.8 - 3.1 - 0.312	http://nonlinear.com/redirect/outbound?p=hmdb&param=HMDB14527	Oxyphencyclimine		327.2076366	1	4.108233333	0	9.845738644
4.11_327.2076m/z	HMDB15495		M+H	C20H26N2O2	65.1	1.175574575	96.84477174	100 - 22.7 - 2.88 - 0.263	http://nonlinear.com/redirect/outbound?p=hmdb&param=HMDB15495	Ajmaline		327.2076366	1	4.108233333	0	9.845738644
4.11_327.2076m/z	HMDB40368		M+NH4	C20H23NO2	65.3	1.156546347	97.23133453	100 - 22.3 - 2.79 - 0.252	http://nonlinear.com/redirect/outbound?p=hmdb&param=HMDB40368	Zanthosimuline		327.2076366	1	4.108233333	0	9.845738644
4.11_327.2076m/z	HMDB30304		M+NH4	C20H23NO2	65.3	1.156546347	97.23133453	100 - 22.3 - 2.79 - 0.252	http://nonlinear.com/redirect/outbound?p=hmdb&param=HMDB30304	Atherosperminine		327.2076366	1	4.108233333	0	9.845738644
4.11_327.2076m/z	HMDB30282		M+CH3OH+H	C19H22N2O	65.5	1.438674817	98.16948283	100 - 21.6 - 2.42 - 0.188	http://nonlinear.com/redirect/outbound?p=hmdb&param=HMDB30282	Cinchonidine		327.2076366	1	4.108233333	0	9.845738644
4.11_327.2076m/z	HMDB33432		M+CH3OH+H	C19H22N2O	65.5	1.438674817	98.16948283	100 - 21.6 - 2.42 - 0.188	http://nonlinear.com/redirect/outbound?p=hmdb&param=HMDB33432	(R)-Rhazinilam		327.2076366	1	4.108233333	0	9.845738644
4.11_327.2076m/z	HMDB11618		M+K	C20H32O	64.1	-4.784436836	97.71814899	100 - 22 - 2.52 - 0.199	http://nonlinear.com/redirect/outbound?p=hmdb&param=HMDB11618	All-trans-13,14-dihydroretinol		327.2076366	1	4.108233333	0	9.845738644
4.11_327.2076m/z	HMDB36727		M+K	C20H32O	64.1	-4.784436836	97.71814899	100 - 22 - 2.52 - 0.199	http://nonlinear.com/redirect/outbound?p=hmdb&param=HMDB36727	ent-16-Kauren-19-ol		327.2076366	1	4.108233333	0	9.845738644
4.11_327.2076m/z	HMDB34736		M+K	C20H32O	64.1	-4.784436836	97.71814899	100 - 22 - 2.52 - 0.199	http://nonlinear.com/redirect/outbound?p=hmdb&param=HMDB34736	Abietinol		327.2076366	1	4.108233333	0	9.845738644
2.43_372.2327m/z	HMDB14813		M+H	C26H29NO	66.3	-0.125314877	98.9415366	100 - 28.9 - 4.22 - 0.417	http://nonlinear.com/redirect/outbound?p=hmdb&param=HMDB14813	Tamoxifen		372.232693	1	2.427883333	0	33944.0725
0.90_132.0939n	HMDB29641		M+H, M+NH4	C10H12	66	-0.212100212	98.20897134	100 - 11 - 0.541	http://nonlinear.com/redirect/outbound?p=hmdb&param=HMDB29641	p-Mentha-1,3,5,8-tetraene	132.0938724	150.1282724	1	0.90465	1.11E-16	1.146805766
6.74_331.1432m/z	HMDB14950		M+Na	C19H20N2O2	62.8	3.170510515	92.05491756	100 - 21.6 - 2.63 - 0.233	http://nonlinear.com/redirect/outbound?p=hmdb&param=HMDB14950	Phenylbutazone		331.1432229	1	6.738816667	1.11E-16	Infinity
6.74_331.1432m/z	HMDB14662		M+K	C16H24N2O3	63.8	2.84159267	94.79863048	100 - 18.4 - 2.22 - 0.201	http://nonlinear.com/redirect/outbound?p=hmdb&param=HMDB14662	Carteolol		331.1432229	1	6.738816667	1.11E-16	Infinity
4.20_271.1811m/z	HMDB01936		M+H	C17H22N2O	66	0.33074992	98.25873235	100 - 19.4 - 1.99 - 0.143	http://nonlinear.com/redirect/outbound?p=hmdb&param=HMDB01936	Doxylamine		271.1811277	1	4.199766667	1.11E-16	40.33696746
0.43_511.2952n	HMDB35368		M+Na, M+K	C30H41NO6	62.6	3.56407657	92.0129015	100 - 33.5 - 6.67 - 0.982 - 0.116	http://nonlinear.com/redirect/outbound?p=hmdb&param=HMDB35368	Cytochalasin Ppho	511.2952103	534.2849783	1	0.427366667	2.22E-16	1.683467655
0.71_429.2956m/z	HMDB36344		M+2Na-H	C23H44O4	61.7	-0.57019275	85.76242588	100 - 25.5 - 3.95 - 0.454	http://nonlinear.com/redirect/outbound?p=hmdb&param=HMDB36344	Tetrahydropersin		429.2956408	1	0.713933333	2.22E-16	2.106286294
0.31_251.0583m/z	HMDB41785		M+CH3OH+H	C8H10O5S	61.3	-2.658219426	87.08822803	100 - 9.76 - 5.97 - 0.516	http://nonlinear.com/redirect/outbound?p=hmdb&param=HMDB41785	Tyrosol 4-sulfate		251.0583149	1	0.30915	3.33E-16	2.05376589
0.31_251.0583m/z	HMDB32066		M+K	C13H12N2O	61.7	-1.641498246	87.11193073	100 - 15 - 1.25	http://nonlinear.com/redirect/outbound?p=hmdb&param=HMDB32066	Carbanilide		251.0583149	1	0.30915	3.33E-16	2.05376589
0.31_251.0583m/z	HMDB30311		M+K	C13H12N2O	61.7	-1.641498246	87.11193073	100 - 15 - 1.25	http://nonlinear.com/redirect/outbound?p=hmdb&param=HMDB30311	Harmine		251.0583149	1	0.30915	3.33E-16	2.05376589
6.63_290.1604m/z	HMDB00552		M+H	C13H23NO6	65.5	-0.020692432	96.51182337	100 - 14.9 - 2.27 - 0.228	http://nonlinear.com/redirect/outbound?p=hmdb&param=HMDB00552	3-Methylglutarylcarnitine		290.1603565	1	6.628216667	3.33E-16	273.4772428
0.55_166.1235m/z	HMDB41540		M+H-2H2O	C10H19NO3	66	1.421261212	99.77930724	100 - 11.5 - 1.22	http://nonlinear.com/redirect/outbound?p=hmdb&param=HMDB41540	N-(5-Methyl-3-oxohexyl)alanine		166.1234793	1	0.553783333	3.33E-16	1.093610187
0.55_166.1235m/z	HMDB00832		M+H-2H2O	C10H19NO3	66	1.421261212	99.77930724	100 - 11.5 - 1.22	http://nonlinear.com/redirect/outbound?p=hmdb&param=HMDB00832	Capryloylglycine		166.1234793	1	0.553783333	3.33E-16	1.093610187
0.55_166.1235m/z	HMDB13116		M+H-2H2O	C10H19NO3	66	1.421261212	99.77930724	100 - 11.5 - 1.22	http://nonlinear.com/redirect/outbound?p=hmdb&param=HMDB13116	Valproylglycine		166.1234793	1	0.553783333	3.33E-16	1.093610187
0.55_166.1235m/z	HMDB15239		M+H-H2O	C10H17NO2	66.1	1.368190721	99.9758368	100 - 11.5 - 1.01	http://nonlinear.com/redirect/outbound?p=hmdb&param=HMDB15239	Methyprylon		166.1234793	1	0.553783333	3.33E-16	1.093610187
0.55_166.1235m/z	HMDB35652		M+H	C10H15NO	65.9	1.757770381	99.73474704	100 - 11.4 - 0.795	http://nonlinear.com/redirect/outbound?p=hmdb&param=HMDB35652	Perilla sugar		166.1234793	1	0.553783333	3.33E-16	1.093610187
0.55_166.1235m/z	HMDB04366		M+H	C10H15NO	65.9	1.757770381	99.73474704	100 - 11.4 - 0.795	http://nonlinear.com/redirect/outbound?p=hmdb&param=HMDB04366	Hordenine		166.1234793	1	0.553783333	3.33E-16	1.093610187
0.55_166.1235m/z	HMDB39836		M+H	C10H15NO	65.9	1.757770381	99.73474704	100 - 11.4 - 0.795	http://nonlinear.com/redirect/outbound?p=hmdb&param=HMDB39836	2-(5-Methyl-2-furanyl)piperidine		166.1234793	1	0.553783333	3.33E-16	1.093610187
0.55_166.1235m/z	HMDB39679		M+H	C10H15NO	65.9	1.757770381	99.73474704	100 - 11.4 - 0.795	http://nonlinear.com/redirect/outbound?p=hmdb&param=HMDB39679	5-Methyl-2-(1-pyrrolidinyl)-2-cyclopenten-1-one		166.1234793	1	0.553783333	3.33E-16	1.093610187
0.55_166.1235m/z	HMDB15451		M+H	C10H15NO	65.9	1.757770381	99.73474704	100 - 11.4 - 0.795	http://nonlinear.com/redirect/outbound?p=hmdb&param=HMDB15451	Ephedrine		166.1234793	1	0.553783333	3.33E-16	1.093610187
0.55_166.1235m/z	HMDB01943		M+H	C10H15NO	65.9	1.757770381	99.73474704	100 - 11.4 - 0.795	http://nonlinear.com/redirect/outbound?p=hmdb&param=HMDB01943	Pseudoephedrine		166.1234793	1	0.553783333	3.33E-16	1.093610187
0.55_166.1235m/z	HMDB39665		M+H	C10H15NO	65.9	1.757770381	99.73474704	100 - 11.4 - 0.795	http://nonlinear.com/redirect/outbound?p=hmdb&param=HMDB39665	5-Ethyl-1,2,3,4,5,6-hexahydro-7H-cyclopenta[b]pyridin-7-one		166.1234793	1	0.553783333	3.33E-16	1.093610187
0.55_166.1235m/z	HMDB39666		M+H	C10H15NO	65.9	1.757770381	99.73474704	100 - 11.4 - 0.795	http://nonlinear.com/redirect/outbound?p=hmdb&param=HMDB39666	6-Ethyl-1,2,3,4,5,6-hexahydro-7H-cyclopenta[b]pyridin-7-one		166.1234793	1	0.553783333	3.33E-16	1.093610187
0.55_166.1235m/z	HMDB39678		M+H	C10H15NO	65.9	1.757770381	99.73474704	100 - 11.4 - 0.795	http://nonlinear.com/redirect/outbound?p=hmdb&param=HMDB39678	3-Methyl-2-(1-pyrrolidinyl)-2-cyclopenten-1-one		166.1234793	1	0.553783333	3.33E-16	1.093610187
0.55_166.1235m/z	HMDB39682		M+H	C10H15NO	65.9	1.757770381	99.73474704	100 - 11.4 - 0.795	http://nonlinear.com/redirect/outbound?p=hmdb&param=HMDB39682	2,3,4,5,6,7-Hexahydro-7-methylcyclopent[b]azepin-8(1H)-one		166.1234793	1	0.553783333	3.33E-16	1.093610187
0.55_166.1235m/z	HMDB38597		M+H	C10H15NO	65.9	1.757770381	99.73474704	100 - 11.4 - 0.795	http://nonlinear.com/redirect/outbound?p=hmdb&param=HMDB38597	Nepetalactam		166.1234793	1	0.553783333	3.33E-16	1.093610187
0.55_166.1235m/z	HMDB40049		M+H	C10H15NO	65.9	1.757770381	99.73474704	100 - 11.4 - 0.795	http://nonlinear.com/redirect/outbound?p=hmdb&param=HMDB40049	1-[(5-Methyl-2-furanyl)methyl]pyrrolidine		166.1234793	1	0.553783333	3.33E-16	1.093610187
0.55_166.1235m/z	HMDB32017		M+NH4	C10H12O	65.7	1.784982252	99.34010596	100 - 11 - 0.751	http://nonlinear.com/redirect/outbound?p=hmdb&param=HMDB32017	3,4,5-Trimethylbenzaldehyde		166.1234793	1	0.553783333	3.33E-16	1.093610187
0.55_166.1235m/z	HMDB32014		M+NH4	C10H12O	65.7	1.784982252	99.34010596	100 - 11 - 0.751	http://nonlinear.com/redirect/outbound?p=hmdb&param=HMDB32014	2,3,6-Trimethylbenzaldehyde		166.1234793	1	0.553783333	3.33E-16	1.093610187
0.55_166.1235m/z	HMDB34121		M+NH4	C10H12O	65.7	1.784982252	99.34010596	100 - 11 - 0.751	http://nonlinear.com/redirect/outbound?p=hmdb&param=HMDB34121	1-Methoxy-4-(2-propenyl)benzene		166.1234793	1	0.553783333	3.33E-16	1.093610187
0.55_166.1235m/z	HMDB31616		M+NH4	C10H12O	65.7	1.784982252	99.34010596	100 - 11 - 0.751	http://nonlinear.com/redirect/outbound?p=hmdb&param=HMDB31616	4-Phenyl-3-buten-2-ol		166.1234793	1	0.553783333	3.33E-16	1.093610187
0.55_166.1235m/z	HMDB32015		M+NH4	C10H12O	65.7	1.784982252	99.34010596	100 - 11 - 0.751	http://nonlinear.com/redirect/outbound?p=hmdb&param=HMDB32015	Duryl aldehyde		166.1234793	1	0.553783333	3.33E-16	1.093610187
0.55_166.1235m/z	HMDB33382		M+NH4	C10H12O	65.7	1.784982252	99.34010596	100 - 11 - 0.751	http://nonlinear.com/redirect/outbound?p=hmdb&param=HMDB33382	2-(4-Methylphenyl)propanal		166.1234793	1	0.553783333	3.33E-16	1.093610187
0.55_166.1235m/z	HMDB32016		M+NH4	C10H12O	65.7	1.784982252	99.34010596	100 - 11 - 0.751	http://nonlinear.com/redirect/outbound?p=hmdb&param=HMDB32016	2,4,6-Trimethylbenzaldehyde		166.1234793	1	0.553783333	3.33E-16	1.093610187
0.55_166.1235m/z	HMDB30837		M+NH4	C10H12O	65.7	1.784982252	99.34010596	100 - 11 - 0.751	http://nonlinear.com/redirect/outbound?p=hmdb&param=HMDB30837	Anethole		166.1234793	1	0.553783333	3.33E-16	1.093610187
0.55_166.1235m/z	HMDB32140		M+NH4	C10H12O	65.7	1.784982252	99.34010596	100 - 11 - 0.751	http://nonlinear.com/redirect/outbound?p=hmdb&param=HMDB32140	2',4'-Dimethylacetophenone		166.1234793	1	0.553783333	3.33E-16	1.093610187
0.55_166.1235m/z	HMDB02214		M+NH4	C10H12O	65.7	1.784982252	99.34010596	100 - 11 - 0.751	http://nonlinear.com/redirect/outbound?p=hmdb&param=HMDB02214	Cuminaldehyde		166.1234793	1	0.553783333	3.33E-16	1.093610187
0.55_166.1235m/z	HMDB14890		M+CH3OH+H	C9H11N	65.2	2.479411268	98.40896698	100 - 10.2 - 0.47	http://nonlinear.com/redirect/outbound?p=hmdb&param=HMDB14890	Tranylcypromine		166.1234793	1	0.553783333	3.33E-16	1.093610187
0.55_166.1235m/z	HMDB12489		M+CH3OH+H	C9H11N	65.2	2.479411267	98.40896698	100 - 10.2 - 0.47	http://nonlinear.com/redirect/outbound?p=hmdb&param=HMDB12489	1,2,3,4-tetrahydroisoquinoline		166.1234793	1	0.553783333	3.33E-16	1.093610187
0.29_633.1577m/z	HMDB37487		M+K	C28H34O14	60.2	-1.496398262	82.45357918	100 - 31.2 - 7.58 - 1.35 - 0.206	http://nonlinear.com/redirect/outbound?p=hmdb&param=HMDB37487	Poncirin		633.1576666	1	0.28625	4.44E-16	1.850589731
0.29_633.1577m/z	HMDB29482		M+K	C28H34O14	60.2	-1.496398262	82.45357918	100 - 31.2 - 7.58 - 1.35 - 0.206	http://nonlinear.com/redirect/outbound?p=hmdb&param=HMDB29482	Didymin		633.1576666	1	0.28625	4.44E-16	1.850589731
0.29_633.1577m/z	HMDB14911		M+2Na-H	C29H32O13	59.6	2.508621146	81.78818699	100 - 32.2 - 7.7 - 1.36 - 0.203	http://nonlinear.com/redirect/outbound?p=hmdb&param=HMDB14911	Etoposide		633.1576666	1	0.28625	4.44E-16	1.850589731
1.09_136.0386n	HMDB33053		M+Na, M+K, M+CH3OH+H, M+H	C5H12S2	61.8	4.399603185	90.43267671	100 - 7.15 - 9.26 - 0.577 - 0.262	http://nonlinear.com/redirect/outbound?p=hmdb&param=HMDB33053	Ethyl propyl disulfide	136.0386409	137.0462907	1	1.088216667	4.44E-16	2.106174106
1.09_136.0386n	HMDB33054		M+Na, M+K, M+CH3OH+H, M+H	C5H12S2	61.8	4.399603185	90.43267671	100 - 7.15 - 9.26 - 0.577 - 0.262	http://nonlinear.com/redirect/outbound?p=hmdb&param=HMDB33054	Ethyl isopropyl disulfide	136.0386409	137.0462907	1	1.088216667	4.44E-16	2.106174106
1.09_136.0386n	HMDB31160		M+Na, M+K, M+CH3OH+H, M+H	C5H12S2	61.8	4.399603185	90.43267671	100 - 7.15 - 9.26 - 0.577 - 0.262	http://nonlinear.com/redirect/outbound?p=hmdb&param=HMDB31160	1-Pentanesulfenothioic acid	136.0386409	137.0462907	1	1.088216667	4.44E-16	2.106174106
1.09_136.0386n	HMDB14581		M+Na, M+K, M+CH3OH+H, M+H	C5H4N4O	65.9	0.956576221	98.75044514	100 - 6.95 - 0.415	http://nonlinear.com/redirect/outbound?p=hmdb&param=HMDB14581	Allopurinol	136.0386409	137.0462907	1	1.088216667	4.44E-16	2.106174106
1.09_136.0386n	HMDB00157		M+Na, M+K, M+CH3OH+H, M+H	C5H4N4O	65.9	0.956576221	98.75044514	100 - 6.95 - 0.415	http://nonlinear.com/redirect/outbound?p=hmdb&param=HMDB00157	Hypoxanthine	136.0386409	137.0462907	1	1.088216667	4.44E-16	2.106174106
1.32_240.1215n	HMDB05769		M+H, M+Na	C10H16N4O3	62.4	-3.106583451	90.95987905	100 - 12.6 - 1.35 - 0.103	http://nonlinear.com/redirect/outbound?p=hmdb&param=HMDB05769	Balenine	240.1214944	263.1112624	1	1.320916667	6.66E-16	2.402336564
1.32_240.1215n	HMDB00194		M+H, M+Na	C10H16N4O3	62.4	-3.106583451	90.95987905	100 - 12.6 - 1.35 - 0.103	http://nonlinear.com/redirect/outbound?p=hmdb&param=HMDB00194	Anserine	240.1214944	263.1112624	1	1.320916667	6.66E-16	2.402336564
1.32_240.1215n	HMDB00745		M+H, M+Na	C10H16N4O3	62.4	-3.106583451	90.95987905	100 - 12.6 - 1.35 - 0.103	http://nonlinear.com/redirect/outbound?p=hmdb&param=HMDB00745	Homocarnosine	240.1214944	263.1112624	1	1.320916667	6.66E-16	2.402336564
3.84_236.1653m/z	HMDB38281		M+NH4	C14H18O2	64.8	0.800705155	95.32454416	100 - 15.4 - 1.52 - 0.112	http://nonlinear.com/redirect/outbound?p=hmdb&param=HMDB38281	cis-3-Hexenyl phenylacetate		236.1652545	1	3.840783333	1.33E-15	24.3160856
3.84_236.1653m/z	HMDB41318		M+NH4	C14H18O2	64.8	0.800705155	95.32454416	100 - 15.4 - 1.52 - 0.112	http://nonlinear.com/redirect/outbound?p=hmdb&param=HMDB41318	Cinnamyl isovalerate		236.1652545	1	3.840783333	1.33E-15	24.3160856
3.84_236.1653m/z	HMDB32227		M+NH4	C14H18O2	64.8	0.800705155	95.32454416	100 - 15.4 - 1.52 - 0.112	http://nonlinear.com/redirect/outbound?p=hmdb&param=HMDB32227	Dimethylbenzyl carbinyl crotonate		236.1652545	1	3.840783333	1.33E-15	24.3160856
3.84_236.1653m/z	HMDB37738		M+NH4	C14H18O2	64.8	0.800705155	95.32454416	100 - 15.4 - 1.52 - 0.112	http://nonlinear.com/redirect/outbound?p=hmdb&param=HMDB37738	2-(3-Hydroxy-4-methylphenyl)-5-methyl-4-hexen-3-one		236.1652545	1	3.840783333	1.33E-15	24.3160856
3.84_236.1653m/z	HMDB30759		M+NH4	C14H18O2	64.8	0.800705155	95.32454416	100 - 15.4 - 1.52 - 0.112	http://nonlinear.com/redirect/outbound?p=hmdb&param=HMDB30759	(R)-Pterosin B		236.1652545	1	3.840783333	1.33E-15	24.3160856
3.84_236.1653m/z	HMDB37704		M+NH4	C14H18O2	64.8	0.800705155	95.32454416	100 - 15.4 - 1.52 - 0.112	http://nonlinear.com/redirect/outbound?p=hmdb&param=HMDB37704	Isoamyl cinnamate		236.1652545	1	3.840783333	1.33E-15	24.3160856
3.84_236.1653m/z	HMDB14410		M+CH3OH+H	C13H17NO	64.5	1.183005907	95.02845477	100 - 14.7 - 1.2	http://nonlinear.com/redirect/outbound?p=hmdb&param=HMDB14410	Crotamiton		236.1652545	1	3.840783333	1.33E-15	24.3160856
0.48_253.1100m/z	HMDB15292		M+H-H2O	C13H19ClN2O2	57.7	-2.952628966	76.72198836	100 - 15.1 - 33.4 - 4.93 - 0.476	http://nonlinear.com/redirect/outbound?p=hmdb&param=HMDB15292	Chloroprocaine		253.110008	1	0.476866667	1.55E-15	5.705973093
3.36_346.3326m/z	HMDB32477		M+NH4	C20H40O3	61.8	1.288736545	86.81615412	100 - 22.2 - 2.96 - 0.294	http://nonlinear.com/redirect/outbound?p=hmdb&param=HMDB32477	Polyoxyethylene 40 monostearate		346.3325682	1	3.35585	2.11E-15	1.673182206
7.99_176.1290m/z	HMDB00451		M+NH4	C8H14O3	64.3	1.972100103	95.3125766	100 - 8.93 - 0.968	http://nonlinear.com/redirect/outbound?p=hmdb&param=HMDB00451	cis-4-Hydroxycyclohexylacetic acid		176.1290061	1	7.986916667	3.00E-15	6.117099239
7.99_176.1290m/z	HMDB00909		M+NH4	C8H14O3	64.3	1.972100103	95.3125766	100 - 8.93 - 0.968	http://nonlinear.com/redirect/outbound?p=hmdb&param=HMDB00909	trans-4-Hydroxycyclohexylacetic acid		176.1290061	1	7.986916667	3.00E-15	6.117099239
7.99_176.1290m/z	HMDB10721		M+NH4	C8H14O3	64.3	1.972100103	95.3125766	100 - 8.93 - 0.968	http://nonlinear.com/redirect/outbound?p=hmdb&param=HMDB10721	3-Oxooctanoic acid		176.1290061	1	7.986916667	3.00E-15	6.117099239
7.99_176.1290m/z	HMDB31177		M+NH4	C8H14O3	64.3	1.972100103	95.3125766	100 - 8.93 - 0.968	http://nonlinear.com/redirect/outbound?p=hmdb&param=HMDB31177	Tetrahydrofurfuryl propionate		176.1290061	1	7.986916667	3.00E-15	6.117099239
7.99_176.1290m/z	HMDB41616		M+NH4	C8H14O3	64.3	1.972100103	95.3125766	100 - 8.93 - 0.968	http://nonlinear.com/redirect/outbound?p=hmdb&param=HMDB41616	Propyl levulinate		176.1290061	1	7.986916667	3.00E-15	6.117099239
7.99_176.1290m/z	HMDB36230		M+NH4	C8H14O3	64.3	1.972100103	95.3125766	100 - 8.93 - 0.968	http://nonlinear.com/redirect/outbound?p=hmdb&param=HMDB36230	1-Methyl-2-oxopropyl butyrate		176.1290061	1	7.986916667	3.00E-15	6.117099239
7.99_176.1290m/z	HMDB13211		M+NH4	C8H14O3	64.3	1.972100103	95.3125766	100 - 8.93 - 0.968	http://nonlinear.com/redirect/outbound?p=hmdb&param=HMDB13211	Alpha-Ketooctanoic acid		176.1290061	1	7.986916667	3.00E-15	6.117099239
7.99_176.1290m/z	HMDB30303		M+NH4	C8H14O3	64.3	1.972100103	95.3125766	100 - 8.93 - 0.968	http://nonlinear.com/redirect/outbound?p=hmdb&param=HMDB30303	6-Ethyl-1-methyl-2,7,8-trioxabicyclo[3.2.1]octane		176.1290061	1	7.986916667	3.00E-15	6.117099239
7.99_176.1290m/z	HMDB31307		M+NH4	C8H14O3	64.3	1.972100103	95.3125766	100 - 8.93 - 0.968	http://nonlinear.com/redirect/outbound?p=hmdb&param=HMDB31307	Ethyl 3-oxohexanoate		176.1290061	1	7.986916667	3.00E-15	6.117099239
7.99_176.1290m/z	HMDB30410		M+CH3OH+H	C7H13NO2	64.4	2.637587501	96.21574731	100 - 8.16 - 0.702	http://nonlinear.com/redirect/outbound?p=hmdb&param=HMDB30410	L-2-Amino-3-methylenehexanoic acid		176.1290061	1	7.986916667	3.00E-15	6.117099239
7.99_176.1290m/z	HMDB38949		M+CH3OH+H	C7H13NO2	64.4	2.637587501	96.21574731	100 - 8.16 - 0.702	http://nonlinear.com/redirect/outbound?p=hmdb&param=HMDB38949	3beta,6beta-Dihydroxynortropane		176.1290061	1	7.986916667	3.00E-15	6.117099239
7.99_176.1290m/z	HMDB04827		M+CH3OH+H	C7H13NO2	64.4	2.637587501	96.21574731	100 - 8.16 - 0.702	http://nonlinear.com/redirect/outbound?p=hmdb&param=HMDB04827	Proline betaine		176.1290061	1	7.986916667	3.00E-15	6.117099239
3.75_362.3277m/z	HMDB31923		M+NH4	C20H40O4	62.4	1.75965415	89.19805253	100 - 22.2 - 3.18 - 0.341	http://nonlinear.com/redirect/outbound?p=hmdb&param=HMDB31923	10,20-Dihydroxyeicosanoic acid		362.3276656	1	3.745433333	5.44E-15	1.598494076
3.75_362.3277m/z	HMDB13654		M+CH3OH+H	C19H39NO3	62.5	2.039165271	90.05753577	100 - 21.5 - 2.81 - 0.274	http://nonlinear.com/redirect/outbound?p=hmdb&param=HMDB13654	Palmitoyl Serinol		362.3276656	1	3.745433333	5.44E-15	1.598494076
0.79_100.0762m/z	HMDB00883		M+H-H2O	C5H11NO2	65.1	-0.562477332	95.84621371	100 - 5.98 - 0.56	http://nonlinear.com/redirect/outbound?p=hmdb&param=HMDB00883	L-Valine		100.0762127	1	0.7864	5.77E-15	4.110861436
0.79_100.0762m/z	HMDB01382		M+H-H2O	C5H11NO2	65.1	-0.562477332	95.84621371	100 - 5.98 - 0.56	http://nonlinear.com/redirect/outbound?p=hmdb&param=HMDB01382	Vaporole		100.0762127	1	0.7864	5.77E-15	4.110861436
0.79_100.0762m/z	HMDB13716		M+H-H2O	C5H11NO2	65.1	-0.562477332	95.84621371	100 - 5.98 - 0.56	http://nonlinear.com/redirect/outbound?p=hmdb&param=HMDB13716	Norvaline		100.0762127	1	0.7864	5.77E-15	4.110861436
0.79_100.0762m/z	HMDB15550		M+H-H2O	C5H11NO2	65.1	-0.562477332	95.84621371	100 - 5.98 - 0.56	http://nonlinear.com/redirect/outbound?p=hmdb&param=HMDB15550	Amyl Nitrite		100.0762127	1	0.7864	5.77E-15	4.110861436
0.79_100.0762m/z	HMDB02141		M+H-H2O	C5H11NO2	65.1	-0.562477332	95.84621371	100 - 5.98 - 0.56	http://nonlinear.com/redirect/outbound?p=hmdb&param=HMDB02141	N-Methyl-a-aminoisobutyric acid		100.0762127	1	0.7864	5.77E-15	4.110861436
0.79_100.0762m/z	HMDB00043		M+H-H2O	C5H11NO2	65.1	-0.562477332	95.84621371	100 - 5.98 - 0.56	http://nonlinear.com/redirect/outbound?p=hmdb&param=HMDB00043	Betaine		100.0762127	1	0.7864	5.77E-15	4.110861436
0.79_100.0762m/z	HMDB34366		M+H-H2O	C5H11NO2	65.1	-0.562477332	95.84621371	100 - 5.98 - 0.56	http://nonlinear.com/redirect/outbound?p=hmdb&param=HMDB34366	(±)-Valine		100.0762127	1	0.7864	5.77E-15	4.110861436
0.79_100.0762m/z	HMDB03355		M+H-H2O	C5H11NO2	65.1	-0.562477333	95.84621371	100 - 5.98 - 0.56	http://nonlinear.com/redirect/outbound?p=hmdb&param=HMDB03355	5-Aminopentanoic acid		100.0762127	1	0.7864	5.77E-15	4.110861436
0.79_100.0762m/z	HMDB34587		M+H	C5H9NO	65.3	-0.264166655	96.0899377	100 - 5.91 - 0.35	http://nonlinear.com/redirect/outbound?p=hmdb&param=HMDB34587	1-Pyrrolidinecarboxaldehyde		100.0762127	1	0.7864	5.77E-15	4.110861436
0.79_100.0762m/z	HMDB11749		M+H	C5H9NO	65.3	-0.264166655	96.0899377	100 - 5.91 - 0.35	http://nonlinear.com/redirect/outbound?p=hmdb&param=HMDB11749	2-Piperidinone		100.0762127	1	0.7864	5.77E-15	4.110861436
0.79_100.0762m/z	HMDB40518		M+H	C5H9NO	65.3	-0.264166655	96.0899377	100 - 5.91 - 0.35	http://nonlinear.com/redirect/outbound?p=hmdb&param=HMDB40518	2,5-Dihydro-2,4-dimethyloxazole		100.0762127	1	0.7864	5.77E-15	4.110861436
0.79_100.0762m/z	HMDB31597		M+NH4	C5H6O	65.2	-0.634670625	96.473064	100 - 5.51 - 0.328	http://nonlinear.com/redirect/outbound?p=hmdb&param=HMDB31597	2,4-Pentadienal		100.0762127	1	0.7864	5.77E-15	4.110861436
0.79_100.0762m/z	HMDB13749		M+NH4	C5H6O	65.2	-0.634670625	96.473064	100 - 5.51 - 0.328	http://nonlinear.com/redirect/outbound?p=hmdb&param=HMDB13749	2-Methylfuran		100.0762127	1	0.7864	5.77E-15	4.110861436
0.79_100.0762m/z	HMDB35924		M+CH3OH+H	C4H5N	65.7	0.202518244	97.48077084	100 - 4.75	http://nonlinear.com/redirect/outbound?p=hmdb&param=HMDB35924	Pyrrole		100.0762127	1	0.7864	5.77E-15	4.110861436
0.79_100.0762m/z	HMDB31323		M+CH3OH+H	C4H5N	65.7	0.202518244	97.48077084	100 - 4.75	http://nonlinear.com/redirect/outbound?p=hmdb&param=HMDB31323	3-Butenenitrile		100.0762127	1	0.7864	5.77E-15	4.110861436
4.12_98.0731n	HMDB31496		M+H, M+NH4	C6H10O	64.8	-0.659516716	95.09650135	100 - 6.64 - 0.391	http://nonlinear.com/redirect/outbound?p=hmdb&param=HMDB31496	2-Hexenal	98.07310026	116.1075003	1	4.115866667	7.11E-15	1.115568168
4.12_98.0731n	HMDB31196		M+H, M+NH4	C6H10O	64.8	-0.659516716	95.09650135	100 - 6.64 - 0.391	http://nonlinear.com/redirect/outbound?p=hmdb&param=HMDB31196	4-Methyl-2-pentenal	98.07310026	116.1075003	1	4.115866667	7.11E-15	1.115568168
4.12_98.0731n	HMDB31563		M+H, M+NH4	C6H10O	64.8	-0.659516716	95.09650135	100 - 6.64 - 0.391	http://nonlinear.com/redirect/outbound?p=hmdb&param=HMDB31563	4-Methyl-3-penten-2-one, 9CI	98.07310026	116.1075003	1	4.115866667	7.11E-15	1.115568168
4.12_98.0731n	HMDB31564		M+H, M+NH4	C6H10O	64.8	-0.659516716	95.09650135	100 - 6.64 - 0.391	http://nonlinear.com/redirect/outbound?p=hmdb&param=HMDB31564	4-Methyl-4-penten-2-one	98.07310026	116.1075003	1	4.115866667	7.11E-15	1.115568168
4.12_98.0731n	HMDB31497		M+H, M+NH4	C6H10O	64.8	-0.659516716	95.09650135	100 - 6.64 - 0.391	http://nonlinear.com/redirect/outbound?p=hmdb&param=HMDB31497	3-Hexenal	98.07310026	116.1075003	1	4.115866667	7.11E-15	1.115568168
4.12_98.0731n	HMDB33549		M+H, M+NH4	C6H10O	64.8	-0.659516716	95.09650135	100 - 6.64 - 0.391	http://nonlinear.com/redirect/outbound?p=hmdb&param=HMDB33549	(E)-4-Hexenal	98.07310026	116.1075003	1	4.115866667	7.11E-15	1.115568168
4.12_98.0731n	HMDB35239		M+H, M+NH4	C6H10O	64.8	-0.659516716	95.09650135	100 - 6.64 - 0.391	http://nonlinear.com/redirect/outbound?p=hmdb&param=HMDB35239	4-Hexen-3-one	98.07310026	116.1075003	1	4.115866667	7.11E-15	1.115568168
4.12_98.0731n	HMDB33714		M+H, M+NH4	C6H10O	64.8	-0.659516716	95.09650135	100 - 6.64 - 0.391	http://nonlinear.com/redirect/outbound?p=hmdb&param=HMDB33714	2-Methyl-2-pentenal	98.07310026	116.1075003	1	4.115866667	7.11E-15	1.115568168
4.12_98.0731n	HMDB31498		M+H, M+NH4	C6H10O	64.8	-0.659516716	95.09650135	100 - 6.64 - 0.391	http://nonlinear.com/redirect/outbound?p=hmdb&param=HMDB31498	(Z)-3-Hexenal	98.07310026	116.1075003	1	4.115866667	7.11E-15	1.115568168
4.12_98.0731n	HMDB40264		M+H, M+NH4	C6H10O	64.8	-0.659516716	95.09650135	100 - 6.64 - 0.391	http://nonlinear.com/redirect/outbound?p=hmdb&param=HMDB40264	(Z)-2-Hexenal	98.07310026	116.1075003	1	4.115866667	7.11E-15	1.115568168
4.12_98.0731n	HMDB30332		M+H, M+NH4	C6H10O	64.8	-0.659516716	95.09650135	100 - 6.64 - 0.391	http://nonlinear.com/redirect/outbound?p=hmdb&param=HMDB30332	2-Methyl-4-pentenal	98.07310026	116.1075003	1	4.115866667	7.11E-15	1.115568168
4.12_98.0731n	HMDB40271		M+H, M+NH4	C6H10O	64.8	-0.659516716	95.09650135	100 - 6.64 - 0.391	http://nonlinear.com/redirect/outbound?p=hmdb&param=HMDB40271	(Z)-4-Hexenal	98.07310026	116.1075003	1	4.115866667	7.11E-15	1.115568168
4.12_98.0731n	HMDB03315		M+H, M+NH4	C6H10O	64.8	-0.659516716	95.09650135	100 - 6.64 - 0.391	http://nonlinear.com/redirect/outbound?p=hmdb&param=HMDB03315	Cyclohexanone	98.07310026	116.1075003	1	4.115866667	7.11E-15	1.115568168
0.46_415.1541m/z	HMDB29905		M+H-2H2O	C26H26O7	61.5	-0.925070371	85.67739726	100 - 28.7 - 5.4 - 0.763	http://nonlinear.com/redirect/outbound?p=hmdb&param=HMDB29905	Artonin T		415.1541367	1	0.461633333	9.55E-15	1.832720449
0.46_415.1541m/z	HMDB34020		M+H-2H2O	C26H26O7	61.5	-0.925070371	85.67739726	100 - 28.7 - 5.4 - 0.763	http://nonlinear.com/redirect/outbound?p=hmdb&param=HMDB34020	Cajaisoflavone		415.1541367	1	0.461633333	9.55E-15	1.832720449
0.46_415.1541m/z	HMDB40835		M+H-2H2O	C26H26O7	61.5	-0.925070371	85.67739726	100 - 28.7 - 5.4 - 0.763	http://nonlinear.com/redirect/outbound?p=hmdb&param=HMDB40835	Cycloaltilisin		415.1541367	1	0.461633333	9.55E-15	1.832720449
0.46_415.1541m/z	HMDB38877		M+H-2H2O	C26H26O7	61.5	-0.925070371	85.67739726	100 - 28.7 - 5.4 - 0.763	http://nonlinear.com/redirect/outbound?p=hmdb&param=HMDB38877	Dihydrocycloartomunin		415.1541367	1	0.461633333	9.55E-15	1.832720449
0.46_415.1541m/z	HMDB40481		M+H-2H2O	C26H26O7	61.5	-0.925070371	85.67739726	100 - 28.7 - 5.4 - 0.763	http://nonlinear.com/redirect/outbound?p=hmdb&param=HMDB40481	Dihydroisocycloartomunin		415.1541367	1	0.461633333	9.55E-15	1.832720449
0.46_415.1541m/z	HMDB15339		M+Na	C19H22F2N4O3	62.4	-4.152041828	91.92538589	100 - 22.4 - 3.01 - 0.3	http://nonlinear.com/redirect/outbound?p=hmdb&param=HMDB15339	Sparfloxacin		415.1541367	1	0.461633333	9.55E-15	1.832720449
0.46_415.1541m/z	HMDB39557		M+K	C21H28O6	61.6	4.912744652	90.58255405	100 - 23.3 - 3.82 - 0.469	http://nonlinear.com/redirect/outbound?p=hmdb&param=HMDB39557	12alpha-Hydroxy-13,18-dehydroparain		415.1541367	1	0.461633333	9.55E-15	1.832720449
0.46_415.1541m/z	HMDB00332		M+K	C21H28O6	61.6	4.912744652	90.58255405	100 - 23.3 - 3.82 - 0.469	http://nonlinear.com/redirect/outbound?p=hmdb&param=HMDB00332	18-Oxocortisol		415.1541367	1	0.461633333	9.55E-15	1.832720449
0.46_415.1541m/z	HMDB31932		M+K	C21H28O6	61.6	4.912744652	90.58255405	100 - 23.3 - 3.82 - 0.469	http://nonlinear.com/redirect/outbound?p=hmdb&param=HMDB31932	11,12,14-Trihydroxy-7-methoxy-8,11,13-abietatrien-20,6-olide		415.1541367	1	0.461633333	9.55E-15	1.832720449
0.46_415.1541m/z	HMDB41918		M+2Na-H	C22H27ClN2O	55	2.824397273	68.2593163	100 - 24.9 - 35.1 - 8.23 - 1.03	http://nonlinear.com/redirect/outbound?p=hmdb&param=HMDB41918	lorcainide		415.1541367	1	0.461633333	9.55E-15	1.832720449
0.46_415.1541m/z	HMDB02759		M+2Na-H	C19H30O5S	61.8	2.273679629	88.03539871	100 - 21.9 - 7.83 - 1.33 - 0.198	http://nonlinear.com/redirect/outbound?p=hmdb&param=HMDB02759	Androsterone sulfate		415.1541367	1	0.461633333	9.55E-15	1.832720449
0.46_415.1541m/z	HMDB13232		M+2Na-H	C19H30O5S	61.8	2.273679629	88.03539871	100 - 21.9 - 7.83 - 1.33 - 0.198	http://nonlinear.com/redirect/outbound?p=hmdb&param=HMDB13232	Etiocholanolone sulfate		415.1541367	1	0.461633333	9.55E-15	1.832720449
0.46_415.1541m/z	HMDB06278		M+2Na-H	C19H30O5S	61.8	2.273679628	88.03539871	100 - 21.9 - 7.83 - 1.33 - 0.198	http://nonlinear.com/redirect/outbound?p=hmdb&param=HMDB06278	5a-Dihydrotestosterone sulfate		415.1541367	1	0.461633333	9.55E-15	1.832720449
6.46_146.0695n	HMDB00641		M+H, M+2Na-H	C5H10N2O3	64.6	2.629124898	97.04797578	100 - 6.37 - 0.789	http://nonlinear.com/redirect/outbound?p=hmdb&param=HMDB00641	L-Glutamine	146.0695262	191.0414262	1	6.455966667	1.70E-14	1.714580692
6.46_146.0695n	HMDB02031		M+H, M+2Na-H	C5H10N2O3	64.6	2.629124898	97.04797578	100 - 6.37 - 0.789	http://nonlinear.com/redirect/outbound?p=hmdb&param=HMDB02031	Ureidoisobutyric acid	146.0695262	191.0414262	1	6.455966667	1.70E-14	1.714580692
6.46_146.0695n	HMDB06899		M+H, M+2Na-H	C5H10N2O3	64.6	2.629124898	97.04797578	100 - 6.37 - 0.789	http://nonlinear.com/redirect/outbound?p=hmdb&param=HMDB06899	Alanylglycine	146.0695262	191.0414262	1	6.455966667	1.70E-14	1.714580692
6.46_146.0695n	HMDB03423		M+H, M+2Na-H	C5H10N2O3	64.6	2.629124898	97.04797578	100 - 6.37 - 0.789	http://nonlinear.com/redirect/outbound?p=hmdb&param=HMDB03423	D-Glutamine	146.0695262	191.0414262	1	6.455966667	1.70E-14	1.714580692
6.46_146.0695n	HMDB28687		M+H, M+2Na-H	C5H10N2O3	64.6	2.629124898	97.04797578	100 - 6.37 - 0.789	http://nonlinear.com/redirect/outbound?p=hmdb&param=HMDB28687	Alanyl-Glycine	146.0695262	191.0414262	1	6.455966667	1.70E-14	1.714580692
5.18_159.1496m/z	HMDB39840		M+NH4	C8H15NO	56	-1.060918869	69.4055931	100 - 9.23 - 0.584	http://nonlinear.com/redirect/outbound?p=hmdb&param=HMDB39840	3-(1-Pyrrolidinyl)-2-butanone		159.1496144	1	5.184816667	4.53E-14	2.884974458
5.18_159.1496m/z	HMDB30325		M+NH4	C8H15NO	56	-1.060918869	69.4055931	100 - 9.23 - 0.584	http://nonlinear.com/redirect/outbound?p=hmdb&param=HMDB30325	(±)-Pelletierine		159.1496144	1	5.184816667	4.53E-14	2.884974458
5.18_159.1496m/z	HMDB30324		M+NH4	C8H15NO	56	-1.060918869	69.4055931	100 - 9.23 - 0.584	http://nonlinear.com/redirect/outbound?p=hmdb&param=HMDB30324	(R)-Pelletierine		159.1496144	1	5.184816667	4.53E-14	2.884974458
5.18_159.1496m/z	HMDB39839		M+NH4	C8H15NO	56	-1.060918869	69.4055931	100 - 9.23 - 0.584	http://nonlinear.com/redirect/outbound?p=hmdb&param=HMDB39839	1-(1-Pyrrolidinyl)-2-butanone		159.1496144	1	5.184816667	4.53E-14	2.884974458
5.18_159.1496m/z	HMDB33364		M+NH4	C8H15NO	56	-1.060918869	69.4055931	100 - 9.23 - 0.584	http://nonlinear.com/redirect/outbound?p=hmdb&param=HMDB33364	Conhydrinone		159.1496144	1	5.184816667	4.53E-14	2.884974458
6.44_130.0506m/z	HMDB00148		M+H-H2O	C5H9NO4	64.9	0.841647758	95.83968402	100 - 6.03 - 0.974	http://nonlinear.com/redirect/outbound?p=hmdb&param=HMDB00148	L-Glutamic acid		130.0505815	1	6.444533333	5.23E-14	1.79498843
6.44_130.0506m/z	HMDB02393		M+H-H2O	C5H9NO4	64.9	0.841647758	95.83968402	100 - 6.03 - 0.974	http://nonlinear.com/redirect/outbound?p=hmdb&param=HMDB02393	N-Methyl-D-aspartic acid		130.0505815	1	6.444533333	5.23E-14	1.79498843
6.44_130.0506m/z	HMDB33550		M+H-H2O	C5H9NO4	64.9	0.841647758	95.83968402	100 - 6.03 - 0.974	http://nonlinear.com/redirect/outbound?p=hmdb&param=HMDB33550	3-(Carboxymethylamino)propanoic acid		130.0505815	1	6.444533333	5.23E-14	1.79498843
6.44_130.0506m/z	HMDB03011		M+H-H2O	C5H9NO4	64.9	0.841647758	95.83968402	100 - 6.03 - 0.974	http://nonlinear.com/redirect/outbound?p=hmdb&param=HMDB03011	O-Acetylserine		130.0505815	1	6.444533333	5.23E-14	1.79498843
6.44_130.0506m/z	HMDB06556		M+H-H2O	C5H9NO4	64.9	0.841647758	95.83968402	100 - 6.03 - 0.974	http://nonlinear.com/redirect/outbound?p=hmdb&param=HMDB06556	L-4-Hydroxyglutamate semialdehyde		130.0505815	1	6.444533333	5.23E-14	1.79498843
6.44_130.0506m/z	HMDB03339		M+H-H2O	C5H9NO4	64.9	0.841647758	95.83968402	100 - 6.03 - 0.974	http://nonlinear.com/redirect/outbound?p=hmdb&param=HMDB03339	D-Glutamic acid		130.0505815	1	6.444533333	5.23E-14	1.79498843
6.44_130.0506m/z	HMDB02931		M+H-H2O	C5H9NO4	64.9	0.841647758	95.83968402	100 - 6.03 - 0.974	http://nonlinear.com/redirect/outbound?p=hmdb&param=HMDB02931	N-Acetylserine		130.0505815	1	6.444533333	5.23E-14	1.79498843
6.44_130.0506m/z	HMDB01843		M+H	C5H7NO3	64.9	1.266641166	96.08235352	100 - 5.97 - 0.765	http://nonlinear.com/redirect/outbound?p=hmdb&param=HMDB01843	N-Acryloylglycine		130.0505815	1	6.444533333	5.23E-14	1.79498843
6.44_130.0506m/z	HMDB02234		M+H	C5H7NO3	64.9	1.266641166	96.08235352	100 - 5.97 - 0.765	http://nonlinear.com/redirect/outbound?p=hmdb&param=HMDB02234	1-Pyrroline-4-hydroxy-2-carboxylate		130.0505815	1	6.444533333	5.23E-14	1.79498843
6.44_130.0506m/z	HMDB01369		M+H	C5H7NO3	64.9	1.266641166	96.08235352	100 - 5.97 - 0.765	http://nonlinear.com/redirect/outbound?p=hmdb&param=HMDB01369	Pyrroline hydroxycarboxylic acid		130.0505815	1	6.444533333	5.23E-14	1.79498843
6.44_130.0506m/z	HMDB00267		M+H	C5H7NO3	64.9	1.266641166	96.08235352	100 - 5.97 - 0.765	http://nonlinear.com/redirect/outbound?p=hmdb&param=HMDB00267	Pyroglutamic acid		130.0505815	1	6.444533333	5.23E-14	1.79498843
6.44_130.0506m/z	HMDB00805		M+H	C5H7NO3	64.9	1.266641166	96.08235352	100 - 5.97 - 0.765	http://nonlinear.com/redirect/outbound?p=hmdb&param=HMDB00805	Pyrrolidonecarboxylic acid		130.0505815	1	6.444533333	5.23E-14	1.79498843
6.44_130.0506m/z	HMDB00444		M+NH4	C5H4O3	65	1.22796401	96.46395849	100 - 5.57 - 0.742	http://nonlinear.com/redirect/outbound?p=hmdb&param=HMDB00444	3-Furoic acid		130.0505815	1	6.444533333	5.23E-14	1.79498843
6.44_130.0506m/z	HMDB00617		M+NH4	C5H4O3	65	1.22796401	96.46395849	100 - 5.57 - 0.742	http://nonlinear.com/redirect/outbound?p=hmdb&param=HMDB00617	2-Furoic acid		130.0505815	1	6.444533333	5.23E-14	1.79498843
6.44_130.0506m/z	HMDB32994		M+NH4	C5H4O3	65	1.22796401	96.46395849	100 - 5.57 - 0.742	http://nonlinear.com/redirect/outbound?p=hmdb&param=HMDB32994	3-Hydroxy-2H-pyran-2-one		130.0505815	1	6.444533333	5.23E-14	1.79498843
0.51_103.0544m/z	HMDB32137		M+H-2H2O	C8H10O2	64.9	-2.911932999	98.26426551	100 - 8.84 - 0.755	http://nonlinear.com/redirect/outbound?p=hmdb&param=HMDB32137	2,6-Dimethyl-1,4-benzenediol		103.0543775	1	0.514983333	6.57E-14	7.899773952
0.51_103.0544m/z	HMDB39802		M+H-2H2O	C8H10O2	64.9	-2.911932999	98.26426551	100 - 8.84 - 0.755	http://nonlinear.com/redirect/outbound?p=hmdb&param=HMDB39802	1-(2-Furanyl)-1-butanone		103.0543775	1	0.514983333	6.57E-14	7.899773952
0.51_103.0544m/z	HMDB04284		M+H-2H2O	C8H10O2	64.9	-2.911932999	98.26426551	100 - 8.84 - 0.755	http://nonlinear.com/redirect/outbound?p=hmdb&param=HMDB04284	Tyrosol		103.0543775	1	0.514983333	6.57E-14	7.899773952
0.51_103.0544m/z	HMDB34241		M+H-2H2O	C8H10O2	64.9	-2.911932999	98.26426551	100 - 8.84 - 0.755	http://nonlinear.com/redirect/outbound?p=hmdb&param=HMDB34241	4-Methoxybenzyl alcohol		103.0543775	1	0.514983333	6.57E-14	7.899773952
0.51_103.0544m/z	HMDB29672		M+H-2H2O	C8H10O2	64.9	-2.911932999	98.26426551	100 - 8.84 - 0.755	http://nonlinear.com/redirect/outbound?p=hmdb&param=HMDB29672	1,3-Dimethoxybenzene		103.0543775	1	0.514983333	6.57E-14	7.899773952
0.51_103.0544m/z	HMDB40174		M+H-2H2O	C8H10O2	64.9	-2.911932999	98.26426551	100 - 8.84 - 0.755	http://nonlinear.com/redirect/outbound?p=hmdb&param=HMDB40174	4-Ethyl-1,2-benzenediol		103.0543775	1	0.514983333	6.57E-14	7.899773952
0.51_103.0544m/z	HMDB32290		M+H-2H2O	C8H10O2	64.9	-2.911932999	98.26426551	100 - 8.84 - 0.755	http://nonlinear.com/redirect/outbound?p=hmdb&param=HMDB32290	1-(2-Furyl)butan-3-one		103.0543775	1	0.514983333	6.57E-14	7.899773952
0.51_103.0544m/z	HMDB29671		M+H-2H2O	C8H10O2	64.9	-2.911932999	98.26426551	100 - 8.84 - 0.755	http://nonlinear.com/redirect/outbound?p=hmdb&param=HMDB29671	1,4-Dimethoxybenzene		103.0543775	1	0.514983333	6.57E-14	7.899773952
0.51_103.0544m/z	HMDB41607		M+H-2H2O	C8H10O2	64.9	-2.911932999	98.26426551	100 - 8.84 - 0.755	http://nonlinear.com/redirect/outbound?p=hmdb&param=HMDB41607	2-Phenoxyethanol		103.0543775	1	0.514983333	6.57E-14	7.899773952
0.51_103.0544m/z	HMDB32136		M+H-2H2O	C8H10O2	64.9	-2.911932999	98.26426551	100 - 8.84 - 0.755	http://nonlinear.com/redirect/outbound?p=hmdb&param=HMDB32136	2-Methoxy-4-methylphenol		103.0543775	1	0.514983333	6.57E-14	7.899773952
0.51_103.0544m/z	HMDB32036		M+H-2H2O	C8H10O2	64.9	-2.911932999	98.26426551	100 - 8.84 - 0.755	http://nonlinear.com/redirect/outbound?p=hmdb&param=HMDB32036	4-Ethoxyphenol		103.0543775	1	0.514983333	6.57E-14	7.899773952
0.51_103.0544m/z	HMDB32139		M+H-2H2O	C8H10O2	64.9	-2.911932999	98.26426551	100 - 8.84 - 0.755	http://nonlinear.com/redirect/outbound?p=hmdb&param=HMDB32139	1,2-Dimethoxybenzene		103.0543775	1	0.514983333	6.57E-14	7.899773952
0.51_103.0544m/z	HMDB40177		M+H-2H2O	C8H10O2	64.9	-2.911932999	98.26426551	100 - 8.84 - 0.755	http://nonlinear.com/redirect/outbound?p=hmdb&param=HMDB40177	3-Ethyl-1,2-benzenediol		103.0543775	1	0.514983333	6.57E-14	7.899773952
0.51_103.0544m/z	HMDB32159		M+H-2H2O	C8H10O2	64.9	-2.911932999	98.26426551	100 - 8.84 - 0.755	http://nonlinear.com/redirect/outbound?p=hmdb&param=HMDB32159	2-Acetyl-3,5-dimethylfuran		103.0543775	1	0.514983333	6.57E-14	7.899773952
0.51_103.0544m/z	HMDB29563		M+H-2H2O	C8H10O2	64.9	-2.911932999	98.26426551	100 - 8.84 - 0.755	http://nonlinear.com/redirect/outbound?p=hmdb&param=HMDB29563	3-Acetyl-2,5-dimethylfuran		103.0543775	1	0.514983333	6.57E-14	7.899773952
0.51_103.0544m/z	HMDB29637		M+H-H2O	C8H8O	64.7	-3.642931452	98.39643423	100 - 8.78 - 0.544	http://nonlinear.com/redirect/outbound?p=hmdb&param=HMDB29637	3-Methylbenzaldehyde		103.0543775	1	0.514983333	6.57E-14	7.899773952
0.51_103.0544m/z	HMDB29636		M+H-H2O	C8H8O	64.7	-3.642931452	98.39643423	100 - 8.78 - 0.544	http://nonlinear.com/redirect/outbound?p=hmdb&param=HMDB29636	2-Methylbenzaldehyde		103.0543775	1	0.514983333	6.57E-14	7.899773952
0.51_103.0544m/z	HMDB06236		M+H-H2O	C8H8O	64.7	-3.642931452	98.39643423	100 - 8.78 - 0.544	http://nonlinear.com/redirect/outbound?p=hmdb&param=HMDB06236	Phenylacetaldehyde		103.0543775	1	0.514983333	6.57E-14	7.899773952
0.51_103.0544m/z	HMDB04072		M+H-H2O	C8H8O	64.7	-3.642931452	98.39643423	100 - 8.78 - 0.544	http://nonlinear.com/redirect/outbound?p=hmdb&param=HMDB04072	4-Hydroxystyrene		103.0543775	1	0.514983333	6.57E-14	7.899773952
0.51_103.0544m/z	HMDB33910		M+H-H2O	C8H8O	64.7	-3.642931452	98.39643423	100 - 8.78 - 0.544	http://nonlinear.com/redirect/outbound?p=hmdb&param=HMDB33910	Acetophenone		103.0543775	1	0.514983333	6.57E-14	7.899773952
0.51_103.0544m/z	HMDB38997		M+H-H2O	C8H8O	64.7	-3.642931452	98.39643423	100 - 8.78 - 0.544	http://nonlinear.com/redirect/outbound?p=hmdb&param=HMDB38997	Lentialexin		103.0543775	1	0.514983333	6.57E-14	7.899773952
0.51_103.0544m/z	HMDB29638		M+H-H2O	C8H8O	64.7	-3.642931452	98.39643423	100 - 8.78 - 0.544	http://nonlinear.com/redirect/outbound?p=hmdb&param=HMDB29638	4-Methylbenzaldehyde		103.0543775	1	0.514983333	6.57E-14	7.899773952
4.02_327.0956n	HMDB29344		M+NH4, M+2Na-H, M+K, M+H	C14H17NO8	63.2	0.520586864	90.24316529	100 - 16 - 2.84 - 0.318	http://nonlinear.com/redirect/outbound?p=hmdb&param=HMDB29344	Blepharin	327.0955868	372.0674868	1	4.016216667	1.35E-13	30.08507904
4.02_327.0956n	HMDB10316		M+NH4, M+2Na-H, M+K, M+H	C14H17NO8	63.2	0.520586863	90.24316529	100 - 16 - 2.84 - 0.318	http://nonlinear.com/redirect/outbound?p=hmdb&param=HMDB10316	Acetaminophen glucuronide	327.0955868	372.0674868	1	4.016216667	1.35E-13	30.08507904
0.65_198.0586m/z	HMDB33179		M+H	C9H11NO2S	64.1	-1.573590708	94.22356439	100 - 11.1 - 5.49 - 0.528	http://nonlinear.com/redirect/outbound?p=hmdb&param=HMDB33179	N-(4-hydroxyphenyl)ethoxycarbothioamide		198.0585645	1	0.6453	1.58E-13	148.7864069
0.65_198.0586m/z	HMDB32580		M+CH3OH+H	C8H7NOS	64.5	-1.638116232	95.50462356	100 - 9.94 - 5.17 - 0.445	http://nonlinear.com/redirect/outbound?p=hmdb&param=HMDB32580	4-Hydroxybenzyl isothiocyanate		198.0585645	1	0.6453	1.58E-13	148.7864069
3.96_197.1655m/z	HMDB14523		M+NH4	C11H17NO	65.7	0.619819938	97.99896714	100 - 12.5 - 0.921	http://nonlinear.com/redirect/outbound?p=hmdb&param=HMDB14523	Mexiletine		197.1655252	1	3.9552	1.63E-13	1.689901757
3.96_197.1655m/z	HMDB39676		M+NH4	C11H17NO	65.7	0.619819938	97.99896714	100 - 12.5 - 0.921	http://nonlinear.com/redirect/outbound?p=hmdb&param=HMDB39676	5-Ethyl-2-(1-pyrrolidinyl)-2-cyclopenten-1-one		197.1655252	1	3.9552	1.63E-13	1.689901757
3.96_197.1655m/z	HMDB41932		M+NH4	C11H17NO	65.7	0.619819938	97.99896714	100 - 12.5 - 0.921	http://nonlinear.com/redirect/outbound?p=hmdb&param=HMDB41932	methylephedrine		197.1655252	1	3.9552	1.63E-13	1.689901757
3.96_197.1655m/z	HMDB41930		M+NH4	C11H17NO	65.7	0.619819938	97.99896714	100 - 12.5 - 0.921	http://nonlinear.com/redirect/outbound?p=hmdb&param=HMDB41930	methoxyphenamine		197.1655252	1	3.9552	1.63E-13	1.689901757
3.96_197.1655m/z	HMDB39675		M+NH4	C11H17NO	65.7	0.619819937	97.99896714	100 - 12.5 - 0.921	http://nonlinear.com/redirect/outbound?p=hmdb&param=HMDB39675	3-Ethyl-2-(1-pyrrolidinyl)-2-cyclopenten-1-one		197.1655252	1	3.9552	1.63E-13	1.689901757
3.96_197.1655m/z	HMDB39684		M+NH4	C11H17NO	65.7	0.619819937	97.99896714	100 - 12.5 - 0.921	http://nonlinear.com/redirect/outbound?p=hmdb&param=HMDB39684	2,3,4,5,6,7-Hexahydro-6,7-dimethylcyclopent[b]azepin-8(1H)-one		197.1655252	1	3.9552	1.63E-13	1.689901757
3.96_197.1655m/z	HMDB39686		M+NH4	C11H17NO	65.7	0.619819937	97.99896714	100 - 12.5 - 0.921	http://nonlinear.com/redirect/outbound?p=hmdb&param=HMDB39686	trans-4,5-Dimethyl-2-(1-pyrrolidinyl)-2-cyclopenten-1-one		197.1655252	1	3.9552	1.63E-13	1.689901757
3.96_197.1655m/z	HMDB39677		M+NH4	C11H17NO	65.7	0.619819937	97.99896714	100 - 12.5 - 0.921	http://nonlinear.com/redirect/outbound?p=hmdb&param=HMDB39677	3,4-Dimethyl-2-(1-pyrrolidinyl)-2-cyclopenten-1-one		197.1655252	1	3.9552	1.63E-13	1.689901757
3.96_197.1655m/z	HMDB39683		M+NH4	C11H17NO	65.7	0.619819937	97.99896714	100 - 12.5 - 0.921	http://nonlinear.com/redirect/outbound?p=hmdb&param=HMDB39683	7-Ethyl-2,3,4,5,6,7-hexahydrocyclopent[b]azepin-8(1H)-one		197.1655252	1	3.9552	1.63E-13	1.689901757
3.96_197.1655m/z	HMDB39979		M+CH3OH+H	C10H16N2	65.9	1.07642937	98.92255101	100 - 11.7 - 0.628	http://nonlinear.com/redirect/outbound?p=hmdb&param=HMDB39979	2,5-Diethyl-3,6-dimethylpyrazine		197.1655252	1	3.9552	1.63E-13	1.689901757
3.96_197.1655m/z	HMDB40001		M+CH3OH+H	C10H16N2	65.9	1.07642937	98.92255101	100 - 11.7 - 0.628	http://nonlinear.com/redirect/outbound?p=hmdb&param=HMDB40001	Trimethylpropylpyrazine		197.1655252	1	3.9552	1.63E-13	1.689901757
3.96_197.1655m/z	HMDB39980		M+CH3OH+H	C10H16N2	65.9	1.07642937	98.92255101	100 - 11.7 - 0.628	http://nonlinear.com/redirect/outbound?p=hmdb&param=HMDB39980	2,3-Diethyl-5,6-dimethylpyrazine		197.1655252	1	3.9552	1.63E-13	1.689901757
3.96_197.1655m/z	HMDB39981		M+CH3OH+H	C10H16N2	65.9	1.07642937	98.92255101	100 - 11.7 - 0.628	http://nonlinear.com/redirect/outbound?p=hmdb&param=HMDB39981	2,6-Diethyl-3,5-dimethylpyrazine		197.1655252	1	3.9552	1.63E-13	1.689901757
7.04_184.1334m/z	HMDB14563		M+H-2H2O	C10H21NO4	63.9	-1.485584846	93.59665388	100 - 11.6 - 1.43 - 0.114	http://nonlinear.com/redirect/outbound?p=hmdb&param=HMDB14563	Miglustat		184.1334326	1	7.043933333	1.74E-13	2.337693138
7.04_184.1334m/z	HMDB41540		M+H-H2O	C10H19NO3	63.9	-1.794193796	93.91869659	100 - 11.5 - 1.22	http://nonlinear.com/redirect/outbound?p=hmdb&param=HMDB41540	N-(5-Methyl-3-oxohexyl)alanine		184.1334326	1	7.043933333	1.74E-13	2.337693138
7.04_184.1334m/z	HMDB00832		M+H-H2O	C10H19NO3	63.9	-1.794193796	93.91869659	100 - 11.5 - 1.22	http://nonlinear.com/redirect/outbound?p=hmdb&param=HMDB00832	Capryloylglycine		184.1334326	1	7.043933333	1.74E-13	2.337693138
7.04_184.1334m/z	HMDB13116		M+H-H2O	C10H19NO3	63.9	-1.794193796	93.91869659	100 - 11.5 - 1.22	http://nonlinear.com/redirect/outbound?p=hmdb&param=HMDB13116	Valproylglycine		184.1334326	1	7.043933333	1.74E-13	2.337693138
7.04_184.1334m/z	HMDB15239		M+H	C10H17NO2	64	-1.753952326	94.14718873	100 - 11.5 - 1.01	http://nonlinear.com/redirect/outbound?p=hmdb&param=HMDB15239	Methyprylon		184.1334326	1	7.043933333	1.74E-13	2.337693138
7.04_184.1334m/z	HMDB41584		M+NH4	C10H14O2	64	-2.089671493	94.52049301	100 - 11.1 - 0.963	http://nonlinear.com/redirect/outbound?p=hmdb&param=HMDB41584	3-Hydroxy-p-mentha-1,8-dien-7-al		184.1334326	1	7.043933333	1.74E-13	2.337693138
7.04_184.1334m/z	HMDB37011		M+NH4	C10H14O2	64	-2.089671493	94.52049301	100 - 11.1 - 0.963	http://nonlinear.com/redirect/outbound?p=hmdb&param=HMDB37011	5-Hydroxy-p-mentha-6,8-dien-2-one		184.1334326	1	7.043933333	1.74E-13	2.337693138
7.04_184.1334m/z	HMDB35328		M+NH4	C10H14O2	64	-2.089671493	94.52049301	100 - 11.1 - 0.963	http://nonlinear.com/redirect/outbound?p=hmdb&param=HMDB35328	Perilla ketone		184.1334326	1	7.043933333	1.74E-13	2.337693138
7.04_184.1334m/z	HMDB29691		M+NH4	C10H14O2	64	-2.089671493	94.52049301	100 - 11.1 - 0.963	http://nonlinear.com/redirect/outbound?p=hmdb&param=HMDB29691	Wine lactone		184.1334326	1	7.043933333	1.74E-13	2.337693138
7.04_184.1334m/z	HMDB37044		M+NH4	C10H14O2	64	-2.089671493	94.52049301	100 - 11.1 - 0.963	http://nonlinear.com/redirect/outbound?p=hmdb&param=HMDB37044	Rotundifolone		184.1334326	1	7.043933333	1.74E-13	2.337693138
7.04_184.1334m/z	HMDB36042		M+NH4	C10H14O2	64	-2.089671493	94.52049301	100 - 11.1 - 0.963	http://nonlinear.com/redirect/outbound?p=hmdb&param=HMDB36042	Marmelolactone A		184.1334326	1	7.043933333	1.74E-13	2.337693138
7.04_184.1334m/z	HMDB39382		M+NH4	C10H14O2	64	-2.089671493	94.52049301	100 - 11.1 - 0.963	http://nonlinear.com/redirect/outbound?p=hmdb&param=HMDB39382	(1xi,4xi,6xi)-Carvone oxide		184.1334326	1	7.043933333	1.74E-13	2.337693138
7.04_184.1334m/z	HMDB37012		M+NH4	C10H14O2	64	-2.089671493	94.52049301	100 - 11.1 - 0.963	http://nonlinear.com/redirect/outbound?p=hmdb&param=HMDB37012	2-Hydroxy-p-mentha-1,8-dien-6-one		184.1334326	1	7.043933333	1.74E-13	2.337693138
7.04_184.1334m/z	HMDB36084		M+NH4	C10H14O2	64	-2.089671493	94.52049301	100 - 11.1 - 0.963	http://nonlinear.com/redirect/outbound?p=hmdb&param=HMDB36084	Isomintlactone		184.1334326	1	7.043933333	1.74E-13	2.337693138
7.04_184.1334m/z	HMDB32062		M+NH4	C10H14O2	64	-2.089671493	94.52049301	100 - 11.1 - 0.963	http://nonlinear.com/redirect/outbound?p=hmdb&param=HMDB32062	2-tert-Butyl-1,4-benzenediol		184.1334326	1	7.043933333	1.74E-13	2.337693138
7.04_184.1334m/z	HMDB32462		M+NH4	C10H14O2	64	-2.089671493	94.52049301	100 - 11.1 - 0.963	http://nonlinear.com/redirect/outbound?p=hmdb&param=HMDB32462	Pentyl 2-furyl ketone		184.1334326	1	7.043933333	1.74E-13	2.337693138
7.04_184.1334m/z	HMDB04586		M+NH4	C10H14O2	64	-2.089671493	94.52049301	100 - 11.1 - 0.963	http://nonlinear.com/redirect/outbound?p=hmdb&param=HMDB04586	Perillic acid		184.1334326	1	7.043933333	1.74E-13	2.337693138
7.04_184.1334m/z	HMDB32135		M+NH4	C10H14O2	64	-2.089671493	94.52049301	100 - 11.1 - 0.963	http://nonlinear.com/redirect/outbound?p=hmdb&param=HMDB32135	2-Methoxy-4-propylphenol		184.1334326	1	7.043933333	1.74E-13	2.337693138
7.04_184.1334m/z	HMDB35063		M+NH4	C10H14O2	64	-2.089671493	94.52049301	100 - 11.1 - 0.963	http://nonlinear.com/redirect/outbound?p=hmdb&param=HMDB35063	Epinepetalactone		184.1334326	1	7.043933333	1.74E-13	2.337693138
7.04_184.1334m/z	HMDB36879		M+NH4	C10H14O2	64	-2.089671493	94.52049301	100 - 11.1 - 0.963	http://nonlinear.com/redirect/outbound?p=hmdb&param=HMDB36879	1,2:3,4-Diepoxy-p-menth-8-ene		184.1334326	1	7.043933333	1.74E-13	2.337693138
7.04_184.1334m/z	HMDB31085		M+NH4	C10H14O2	64	-2.089671493	94.52049301	100 - 11.1 - 0.963	http://nonlinear.com/redirect/outbound?p=hmdb&param=HMDB31085	6-Pentyl-2H-pyran-2-one		184.1334326	1	7.043933333	1.74E-13	2.337693138
7.04_184.1334m/z	HMDB40176		M+NH4	C10H14O2	64	-2.089671493	94.52049301	100 - 11.1 - 0.963	http://nonlinear.com/redirect/outbound?p=hmdb&param=HMDB40176	4-Ethyl-1,2-dimethoxybenzene		184.1334326	1	7.043933333	1.74E-13	2.337693138
7.04_184.1334m/z	HMDB34922		M+NH4	C10H14O2	64	-2.089671493	94.52049301	100 - 11.1 - 0.963	http://nonlinear.com/redirect/outbound?p=hmdb&param=HMDB34922	alpha-Teresantalic acid		184.1334326	1	7.043933333	1.74E-13	2.337693138
7.04_184.1334m/z	HMDB41000		M+NH4	C10H14O2	64	-2.089671493	94.52049301	100 - 11.1 - 0.963	http://nonlinear.com/redirect/outbound?p=hmdb&param=HMDB41000	Karahana lactone		184.1334326	1	7.043933333	1.74E-13	2.337693138
7.04_184.1334m/z	HMDB32615		M+NH4	C10H14O2	64	-2.089671493	94.52049301	100 - 11.1 - 0.963	http://nonlinear.com/redirect/outbound?p=hmdb&param=HMDB32615	1,1-Dimethoxy-2-phenylethane		184.1334326	1	7.043933333	1.74E-13	2.337693138
7.04_184.1334m/z	HMDB36878		M+NH4	C10H14O2	64	-2.089671493	94.52049301	100 - 11.1 - 0.963	http://nonlinear.com/redirect/outbound?p=hmdb&param=HMDB36878	1,4-Epidioxy-p-mentha-2,8-diene		184.1334326	1	7.043933333	1.74E-13	2.337693138
7.04_184.1334m/z	HMDB35235		M+NH4	C10H14O2	64	-2.089671493	94.52049301	100 - 11.1 - 0.963	http://nonlinear.com/redirect/outbound?p=hmdb&param=HMDB35235	2,4,7-Decatrienoic acid		184.1334326	1	7.043933333	1.74E-13	2.337693138
7.04_184.1334m/z	HMDB01942		M+CH3OH+H	C9H13NO	64.4	-1.862652822	95.41303901	100 - 10.3 - 0.681	http://nonlinear.com/redirect/outbound?p=hmdb&param=HMDB01942	Phenylpropanolamine		184.1334326	1	7.043933333	1.74E-13	2.337693138
7.04_184.1334m/z	HMDB01387		M+CH3OH+H	C9H13NO	64.4	-1.862652822	95.41303901	100 - 10.3 - 0.681	http://nonlinear.com/redirect/outbound?p=hmdb&param=HMDB01387	N-Methylphenylethanolamine		184.1334326	1	7.043933333	1.74E-13	2.337693138
7.04_184.1334m/z	HMDB39835		M+CH3OH+H	C9H13NO	64.4	-1.862652822	95.41303901	100 - 10.3 - 0.681	http://nonlinear.com/redirect/outbound?p=hmdb&param=HMDB39835	2-(2-Furanyl)piperidine		184.1334326	1	7.043933333	1.74E-13	2.337693138
7.04_184.1334m/z	HMDB39674		M+CH3OH+H	C9H13NO	64.4	-1.862652822	95.41303901	100 - 10.3 - 0.681	http://nonlinear.com/redirect/outbound?p=hmdb&param=HMDB39674	2-(1-Pyrrolidinyl)-2-cyclopenten-1-one		184.1334326	1	7.043933333	1.74E-13	2.337693138
7.04_184.1334m/z	HMDB03633		M+CH3OH+H	C9H13NO	64.4	-1.862652822	95.41303901	100 - 10.3 - 0.681	http://nonlinear.com/redirect/outbound?p=hmdb&param=HMDB03633	N-Methyltyramine		184.1334326	1	7.043933333	1.74E-13	2.337693138
7.04_184.1334m/z	HMDB40044		M+CH3OH+H	C9H13NO	64.4	-1.862652822	95.41303901	100 - 10.3 - 0.681	http://nonlinear.com/redirect/outbound?p=hmdb&param=HMDB40044	2-(5-Methyl-2-furanyl)pyrrolidine		184.1334326	1	7.043933333	1.74E-13	2.337693138
7.04_184.1334m/z	HMDB40037		M+CH3OH+H	C9H13NO	64.4	-1.862652822	95.41303901	100 - 10.3 - 0.681	http://nonlinear.com/redirect/outbound?p=hmdb&param=HMDB40037	1-Furfurylpyrrolidine		184.1334326	1	7.043933333	1.74E-13	2.337693138
7.04_184.1334m/z	HMDB39659		M+CH3OH+H	C9H13NO	64.4	-1.862652822	95.41303901	100 - 10.3 - 0.681	http://nonlinear.com/redirect/outbound?p=hmdb&param=HMDB39659	1,2,3,4,5,6-Hexahydro-6-methyl-7H-cyclopenta[b]pyridin-7-one		184.1334326	1	7.043933333	1.74E-13	2.337693138
7.04_184.1334m/z	HMDB39658		M+CH3OH+H	C9H13NO	64.4	-1.862652822	95.41303901	100 - 10.3 - 0.681	http://nonlinear.com/redirect/outbound?p=hmdb&param=HMDB39658	1,2,3,4,5,6-Hexahydro-5-methyl-7H-cyclopenta[b]pyridin-7-one		184.1334326	1	7.043933333	1.74E-13	2.337693138
7.04_184.1334m/z	HMDB40039		M+CH3OH+H	C9H13NO	64.4	-1.862652822	95.41303901	100 - 10.3 - 0.681	http://nonlinear.com/redirect/outbound?p=hmdb&param=HMDB40039	2-Acetyl-3-ethylidene-3,4,5,6-tetrahydropyridine		184.1334326	1	7.043933333	1.74E-13	2.337693138
7.04_184.1334m/z	HMDB39663		M+CH3OH+H	C9H13NO	64.4	-1.862652822	95.41303901	100 - 10.3 - 0.681	http://nonlinear.com/redirect/outbound?p=hmdb&param=HMDB39663	2,3,4,5,6,7-Hexahydrocyclopent[b]azepin-8(1H)-one		184.1334326	1	7.043933333	1.74E-13	2.337693138
3.54_325.2249n	HMDB41248		M+H, M+K	C18H31NO4	64.9	-1.213355172	96.31306853	100 - 20.3 - 2.79 - 0.286	http://nonlinear.com/redirect/outbound?p=hmdb&param=HMDB41248	N-[[3-Hydroxy-2-(2-pentenyl)cyclopentyl]acetyl]isoleucine	325.2249139	326.2327389	1	3.535216667	2.45E-13	3.077589223
3.54_325.2249n	HMDB05049		M+H, M+K	C18H31NO4	64.9	-1.213355172	96.31306853	100 - 20.3 - 2.79 - 0.286	http://nonlinear.com/redirect/outbound?p=hmdb&param=HMDB05049	10-Nitrolinoleic acid	325.2249139	326.2327389	1	3.535216667	2.45E-13	3.077589223
3.54_325.2249n	HMDB14750		M+H, M+K	C18H31NO4	64.9	-1.213355172	96.31306853	100 - 20.3 - 2.79 - 0.286	http://nonlinear.com/redirect/outbound?p=hmdb&param=HMDB14750	Bisoprolol	325.2249139	326.2327389	1	3.535216667	2.45E-13	3.077589223
3.54_325.2249n	HMDB33503		M+H, M+K	C18H31NO4	64.9	-1.213355173	96.31306853	100 - 20.3 - 2.79 - 0.286	http://nonlinear.com/redirect/outbound?p=hmdb&param=HMDB33503	Small bacteriocin	325.2249139	326.2327389	1	3.535216667	2.45E-13	3.077589223
0.48_297.2666n	HMDB13648		M+H, M+Na	C18H35NO2	62.5	-0.661967545	88.28257489	100 - 20.3 - 2.37 - 0.202	http://nonlinear.com/redirect/outbound?p=hmdb&param=HMDB13648	Palmitoleoyl Ethanolamide	297.2665826	298.2744076	1	0.480683333	2.57E-13	3.30593516
0.80_221.1421n	HMDB30305		M+H, M+Na	C13H19NO2	64.4	2.148657601	95.70210453	100 - 14.7 - 1.42 - 0.103	http://nonlinear.com/redirect/outbound?p=hmdb&param=HMDB30305	Dioscorine	221.142054	244.1441022	1	0.79785	3.86E-13	1.20318658
0.41_709.4803m/z	HMDB38343		M+NH4	C42H61NO7	54.8	1.616275487	66.20350698	100 - 46.8 - 12.1 - 2.26 - 0.336	http://nonlinear.com/redirect/outbound?p=hmdb&param=HMDB38343	13-Demethylspirolide C		709.4803209	1	0.408316667	4.46E-13	1.536116753
0.41_709.4803m/z	HMDB39434		M+NH4	C42H61NO7	54.8	1.616275486	66.20350698	100 - 46.8 - 12.1 - 2.26 - 0.336	http://nonlinear.com/redirect/outbound?p=hmdb&param=HMDB39434	Spirolide A		709.4803209	1	0.408316667	4.46E-13	1.536116753
5.76_256.1371m/z	HMDB41870		M+H-2H2O	C16H22ClN3	56.2	0.628260106	69.29806493	100 - 18.7 - 33.6 - 6.05 - 0.529	http://nonlinear.com/redirect/outbound?p=hmdb&param=HMDB41870	desethylchloroquine		256.1371083	1	5.757566667	5.05E-13	1.120779225
0.35_279.0913m/z	HMDB15522		M+H	C12H14N4O2S	63.7	-0.98954188	92.20144642	100 - 15.5 - 6.05 - 0.777	http://nonlinear.com/redirect/outbound?p=hmdb&param=HMDB15522	Sulfamethazine		279.0912965	1	0.3511	5.20E-13	1.374029531
0.35_279.0913m/z	HMDB42043		M+NH4	C14H12ClNO2	55.8	4.750722677	72.80346165	100 - 15.7 - 33.5 - 5.14 - 0.507	http://nonlinear.com/redirect/outbound?p=hmdb&param=HMDB42043	tolfenamic acid		279.0912965	1	0.3511	5.20E-13	1.374029531
4.47_158.1545m/z	HMDB37001		M+NH4	C9H16O	66	-0.412166555	98.54085025	100 - 9.96 - 0.648	http://nonlinear.com/redirect/outbound?p=hmdb&param=HMDB37001	Santene hydrate		158.1544574	1	4.470683333	6.57E-13	5.917827294
4.47_158.1545m/z	HMDB33554		M+NH4	C9H16O	66	-0.412166556	98.54085025	100 - 9.96 - 0.648	http://nonlinear.com/redirect/outbound?p=hmdb&param=HMDB33554	2-Methyl-2-octenal		158.1544574	1	4.470683333	6.57E-13	5.917827294
4.47_158.1545m/z	HMDB37170		M+NH4	C9H16O	66	-0.412166556	98.54085025	100 - 9.96 - 0.648	http://nonlinear.com/redirect/outbound?p=hmdb&param=HMDB37170	3-Methylene-2-octanone		158.1544574	1	4.470683333	6.57E-13	5.917827294
4.47_158.1545m/z	HMDB37150		M+NH4	C9H16O	66	-0.412166556	98.54085025	100 - 9.96 - 0.648	http://nonlinear.com/redirect/outbound?p=hmdb&param=HMDB37150	2-Ethyl-2-heptenal		158.1544574	1	4.470683333	6.57E-13	5.917827294
4.47_158.1545m/z	HMDB31262		M+NH4	C9H16O	66	-0.412166556	98.54085025	100 - 9.96 - 0.648	http://nonlinear.com/redirect/outbound?p=hmdb&param=HMDB31262	2,6-Nonadien-1-ol		158.1544574	1	4.470683333	6.57E-13	5.917827294
4.47_158.1545m/z	HMDB31834		M+NH4	C9H16O	66	-0.412166556	98.54085025	100 - 9.96 - 0.648	http://nonlinear.com/redirect/outbound?p=hmdb&param=HMDB31834	(±)-2,6-Dimethyl-5-heptenal		158.1544574	1	4.470683333	6.57E-13	5.917827294
4.47_158.1545m/z	HMDB31269		M+NH4	C9H16O	66	-0.412166556	98.54085025	100 - 9.96 - 0.648	http://nonlinear.com/redirect/outbound?p=hmdb&param=HMDB31269	2-Nonenal		158.1544574	1	4.470683333	6.57E-13	5.917827294
4.47_158.1545m/z	HMDB38400		M+NH4	C9H16O	66	-0.412166556	98.54085025	100 - 9.96 - 0.648	http://nonlinear.com/redirect/outbound?p=hmdb&param=HMDB38400	(2xi,4xi)-2,4-Nonadien-1-ol		158.1544574	1	4.470683333	6.57E-13	5.917827294
4.47_158.1545m/z	HMDB32535		M+NH4	C9H16O	66	-0.412166556	98.54085025	100 - 9.96 - 0.648	http://nonlinear.com/redirect/outbound?p=hmdb&param=HMDB32535	trans-4-Nonenal		158.1544574	1	4.470683333	6.57E-13	5.917827294
4.47_158.1545m/z	HMDB34845		M+NH4	C9H16O	66	-0.412166556	98.54085025	100 - 9.96 - 0.648	http://nonlinear.com/redirect/outbound?p=hmdb&param=HMDB34845	2,4-Nonadien-1-ol		158.1544574	1	4.470683333	6.57E-13	5.917827294
4.47_158.1545m/z	HMDB38067		M+NH4	C9H16O	66	-0.412166556	98.54085025	100 - 9.96 - 0.648	http://nonlinear.com/redirect/outbound?p=hmdb&param=HMDB38067	(3E,6Z)-3,6-Nonadien-1-ol		158.1544574	1	4.470683333	6.57E-13	5.917827294
4.47_158.1545m/z	HMDB33794		M+NH4	C9H16O	66	-0.412166556	98.54085025	100 - 9.96 - 0.648	http://nonlinear.com/redirect/outbound?p=hmdb&param=HMDB33794	(±)-2,2,6-Trimethylcyclohexanone		158.1544574	1	4.470683333	6.57E-13	5.917827294
4.47_158.1545m/z	HMDB39461		M+NH4	C9H16O	66	-0.412166556	98.54085025	100 - 9.96 - 0.648	http://nonlinear.com/redirect/outbound?p=hmdb&param=HMDB39461	7-Methyl-3-octen-2-one		158.1544574	1	4.470683333	6.57E-13	5.917827294
4.47_158.1545m/z	HMDB34758		M+NH4	C9H16O	66	-0.412166556	98.54085025	100 - 9.96 - 0.648	http://nonlinear.com/redirect/outbound?p=hmdb&param=HMDB34758	8-Nonen-3-one		158.1544574	1	4.470683333	6.57E-13	5.917827294
4.47_158.1545m/z	HMDB35916		M+NH4	C9H16O	66	-0.412166556	98.54085025	100 - 9.96 - 0.648	http://nonlinear.com/redirect/outbound?p=hmdb&param=HMDB35916	(E)-2-Nonen-4-one		158.1544574	1	4.470683333	6.57E-13	5.917827294
4.47_158.1545m/z	HMDB35926		M+NH4	C9H16O	66	-0.412166556	98.54085025	100 - 9.96 - 0.648	http://nonlinear.com/redirect/outbound?p=hmdb&param=HMDB35926	8-Nonen-2-one		158.1544574	1	4.470683333	6.57E-13	5.917827294
4.47_158.1545m/z	HMDB34761		M+NH4	C9H16O	66	-0.412166556	98.54085025	100 - 9.96 - 0.648	http://nonlinear.com/redirect/outbound?p=hmdb&param=HMDB34761	5-Nonen-2-one		158.1544574	1	4.470683333	6.57E-13	5.917827294
4.47_158.1545m/z	HMDB30957		M+NH4	C9H16O	66	-0.412166556	98.54085025	100 - 9.96 - 0.648	http://nonlinear.com/redirect/outbound?p=hmdb&param=HMDB30957	(3Z,6Z)-3,6-Nonadien-1-ol		158.1544574	1	4.470683333	6.57E-13	5.917827294
4.47_158.1545m/z	HMDB34764		M+NH4	C9H16O	66	-0.412166556	98.54085025	100 - 9.96 - 0.648	http://nonlinear.com/redirect/outbound?p=hmdb&param=HMDB34764	3-Nonen-2-one		158.1544574	1	4.470683333	6.57E-13	5.917827294
4.47_158.1545m/z	HMDB30958		M+NH4	C9H16O	66	-0.412166556	98.54085025	100 - 9.96 - 0.648	http://nonlinear.com/redirect/outbound?p=hmdb&param=HMDB30958	(Z)-6-Nonenal		158.1544574	1	4.470683333	6.57E-13	5.917827294
4.47_158.1545m/z	HMDB35927		M+NH4	C9H16O	66	-0.412166556	98.54085025	100 - 9.96 - 0.648	http://nonlinear.com/redirect/outbound?p=hmdb&param=HMDB35927	1-Nonen-4-one		158.1544574	1	4.470683333	6.57E-13	5.917827294
0.50_223.1568m/z	HMDB39160		M+H-H2O	C11H20N4O2	63.7	3.632650866	95.43976917	100 - 13.7 - 1.28	http://nonlinear.com/redirect/outbound?p=hmdb&param=HMDB39160	L-Gizzerosine		223.1567983	1	0.499716667	8.42E-13	9.584652238
0.47_369.1710m/z	HMDB33708		M+H-2H2O	C22H28O7	63.8	1.867144438	93.48999246	100 - 24.4 - 4.28 - 0.561	http://nonlinear.com/redirect/outbound?p=hmdb&param=HMDB33708	Furomammea D		369.1709579	1	0.46545	1.07E-12	1.246168721
0.47_369.1710m/z	HMDB39350		M+H-2H2O	C22H28O7	63.8	1.867144438	93.48999246	100 - 24.4 - 4.28 - 0.561	http://nonlinear.com/redirect/outbound?p=hmdb&param=HMDB39350	2-(4-Allyl-2,6-dimethoxyphenoxy)-1-(4-hydroxy-3,5-dimethoxyphenyl)-1-propanol		369.1709579	1	0.46545	1.07E-12	1.246168721
0.47_369.1710m/z	HMDB39349		M+H-2H2O	C22H28O7	63.8	1.867144438	93.48999246	100 - 24.4 - 4.28 - 0.561	http://nonlinear.com/redirect/outbound?p=hmdb&param=HMDB39349	2-(4-Allyl-2,6-dimethoxyphenoxy)-1-(3-hydroxy-4,5-dimethoxyphenyl)-1-propanol		369.1709579	1	0.46545	1.07E-12	1.246168721
0.47_369.1710m/z	HMDB41312		M+H-2H2O	C22H28O7	63.8	1.867144438	93.48999246	100 - 24.4 - 4.28 - 0.561	http://nonlinear.com/redirect/outbound?p=hmdb&param=HMDB41312	Myristicanol B		369.1709579	1	0.46545	1.07E-12	1.246168721
0.47_369.1710m/z	HMDB33272		M+H-2H2O	C22H28O7	63.8	1.867144438	93.48999246	100 - 24.4 - 4.28 - 0.561	http://nonlinear.com/redirect/outbound?p=hmdb&param=HMDB33272	Dihydroclusin		369.1709579	1	0.46545	1.07E-12	1.246168721
0.47_369.1710m/z	HMDB38953		M+H-2H2O	C22H28O7	63.8	1.867144438	93.48999246	100 - 24.4 - 4.28 - 0.561	http://nonlinear.com/redirect/outbound?p=hmdb&param=HMDB38953	Fragransin B2		369.1709579	1	0.46545	1.07E-12	1.246168721
0.47_369.1710m/z	HMDB30504		M+H-2H2O	C22H28O7	63.8	1.867144437	93.48999246	100 - 24.4 - 4.28 - 0.561	http://nonlinear.com/redirect/outbound?p=hmdb&param=HMDB30504	(2S,4R,6S)-2-[2-(4-hydroxy-3-methoxyphenyl)ethyl]tetrahydro-6-(4-hydroxy-3,5-dimethoxyphenyl)-2H-pyran-4-ol		369.1709579	1	0.46545	1.07E-12	1.246168721
0.47_369.1710m/z	HMDB35405		M+H-H2O	C22H26O6	63.8	1.862773405	93.73223639	100 - 24.3 - 4.06 - 0.509	http://nonlinear.com/redirect/outbound?p=hmdb&param=HMDB35405	Gingerenone B		369.1709579	1	0.46545	1.07E-12	1.246168721
0.47_369.1710m/z	HMDB30810		M+H-H2O	C22H26O6	63.8	1.862773405	93.73223639	100 - 24.3 - 4.06 - 0.509	http://nonlinear.com/redirect/outbound?p=hmdb&param=HMDB30810	Porson		369.1709579	1	0.46545	1.07E-12	1.246168721
0.47_369.1710m/z	HMDB35404		M+H-H2O	C22H26O6	63.8	1.862773405	93.73223639	100 - 24.3 - 4.06 - 0.509	http://nonlinear.com/redirect/outbound?p=hmdb&param=HMDB35404	Isogingerenone B		369.1709579	1	0.46545	1.07E-12	1.246168721
0.47_369.1710m/z	HMDB41193		M+H	C22H24O5	63.8	2.061689172	93.80679273	100 - 24.3 - 3.84 - 0.457	http://nonlinear.com/redirect/outbound?p=hmdb&param=HMDB41193	Kanzonol P		369.1709579	1	0.46545	1.07E-12	1.246168721
0.47_369.1710m/z	HMDB38815		M+H	C22H24O5	63.8	2.061689172	93.80679273	100 - 24.3 - 3.84 - 0.457	http://nonlinear.com/redirect/outbound?p=hmdb&param=HMDB38815	2',4-Dihydroxy-4',6'-dimethoxy-3'-prenylchalcone		369.1709579	1	0.46545	1.07E-12	1.246168721
0.47_369.1710m/z	HMDB39057		M+H	C22H24O5	63.8	2.061689172	93.80679273	100 - 24.3 - 3.84 - 0.457	http://nonlinear.com/redirect/outbound?p=hmdb&param=HMDB39057	9-Hydroxy-4-(3,7-dimethyl-2,6-octadienyloxy)-psoralen		369.1709579	1	0.46545	1.07E-12	1.246168721
0.47_369.1710m/z	HMDB39609		M+CH3OH+H	C21H20O4	63.8	2.376370998	94.35737548	100 - 23.1 - 3.37 - 0.367	http://nonlinear.com/redirect/outbound?p=hmdb&param=HMDB39609	Curcumin III		369.1709579	1	0.46545	1.07E-12	1.246168721
0.47_369.1710m/z	HMDB35501		M+CH3OH+H	C21H20O4	63.8	2.376370998	94.35737548	100 - 23.1 - 3.37 - 0.367	http://nonlinear.com/redirect/outbound?p=hmdb&param=HMDB35501	Licoagrochalcone B		369.1709579	1	0.46545	1.07E-12	1.246168721
5.88_110.0609m/z	HMDB29425		M+H-2H2O	C6H11NO3	65	2.160403454	97.72074314	100 - 7.1 - 0.832	http://nonlinear.com/redirect/outbound?p=hmdb&param=HMDB29425	L-cis-4-(Hydroxymethyl)-2-pyrrolidinecarboxylic acid		110.0609066	1	5.879616667	1.22E-12	4.633225723
5.88_110.0609m/z	HMDB00730		M+H-2H2O	C6H11NO3	65	2.160403454	97.72074314	100 - 7.1 - 0.832	http://nonlinear.com/redirect/outbound?p=hmdb&param=HMDB00730	Isobutyrylglycine		110.0609066	1	5.879616667	1.22E-12	4.633225723
5.88_110.0609m/z	HMDB59595		M+H-2H2O	C6H11NO3	65	2.160403454	97.72074314	100 - 7.1 - 0.832	http://nonlinear.com/redirect/outbound?p=hmdb&param=HMDB59595	(S)-2-amino-6-oxohexanoate		110.0609066	1	5.879616667	1.22E-12	4.633225723
5.88_110.0609m/z	HMDB12131		M+H-2H2O	C6H11NO3	65	2.160403454	97.72074314	100 - 7.1 - 0.832	http://nonlinear.com/redirect/outbound?p=hmdb&param=HMDB12131	(S)-5-Amino-3-oxohexanoate		110.0609066	1	5.879616667	1.22E-12	4.633225723
5.88_110.0609m/z	HMDB29426		M+H-2H2O	C6H11NO3	65	2.160403454	97.72074314	100 - 7.1 - 0.832	http://nonlinear.com/redirect/outbound?p=hmdb&param=HMDB29426	L-trans-5-Hydroxy-2-piperidinecarboxylic acid		110.0609066	1	5.879616667	1.22E-12	4.633225723
5.88_110.0609m/z	HMDB15127		M+H-2H2O	C6H11NO3	65	2.160403454	97.72074314	100 - 7.1 - 0.832	http://nonlinear.com/redirect/outbound?p=hmdb&param=HMDB15127	Methyl aminolevulinate		110.0609066	1	5.879616667	1.22E-12	4.633225723
5.88_110.0609m/z	HMDB00808		M+H-2H2O	C6H11NO3	65	2.160403454	97.72074314	100 - 7.1 - 0.832	http://nonlinear.com/redirect/outbound?p=hmdb&param=HMDB00808	N-Butyrylglycine		110.0609066	1	5.879616667	1.22E-12	4.633225723
5.88_110.0609m/z	HMDB01263		M+H-2H2O	C6H11NO3	65	2.160403454	97.72074314	100 - 7.1 - 0.832	http://nonlinear.com/redirect/outbound?p=hmdb&param=HMDB01263	Allysine		110.0609066	1	5.879616667	1.22E-12	4.633225723
5.88_110.0609m/z	HMDB03681		M+H-2H2O	C6H11NO3	65	2.160403454	97.72074314	100 - 7.1 - 0.832	http://nonlinear.com/redirect/outbound?p=hmdb&param=HMDB03681	4-Acetamidobutanoic acid		110.0609066	1	5.879616667	1.22E-12	4.633225723
5.88_110.0609m/z	HMDB12151		M+H-2H2O	C6H11NO3	65	2.160403453	97.72074314	100 - 7.1 - 0.832	http://nonlinear.com/redirect/outbound?p=hmdb&param=HMDB12151	2-Keto-6-aminocaproate		110.0609066	1	5.879616667	1.22E-12	4.633225723
5.88_110.0609m/z	HMDB29434		M+H-H2O	C6H9NO2	65.1	2.188686879	97.96664222	100 - 7.03 - 0.623	http://nonlinear.com/redirect/outbound?p=hmdb&param=HMDB29434	(±)-4-Methylene-2-pyrrolidinecarboxylic acid		110.0609066	1	5.879616667	1.22E-12	4.633225723
5.88_110.0609m/z	HMDB59657		M+H-H2O	C6H9NO2	65.1	2.188686879	97.96664222	100 - 7.03 - 0.623	http://nonlinear.com/redirect/outbound?p=hmdb&param=HMDB59657	(S)-2,3,4,5-tetrahydropyridine-2-carboxylate		110.0609066	1	5.879616667	1.22E-12	4.633225723
5.88_110.0609m/z	HMDB01084		M+H-H2O	C6H9NO2	65.1	2.188686879	97.96664222	100 - 7.03 - 0.623	http://nonlinear.com/redirect/outbound?p=hmdb&param=HMDB01084	D-1-Piperideine-2-carboxylic acid		110.0609066	1	5.879616667	1.22E-12	4.633225723
5.88_110.0609m/z	HMDB12130		M+H-H2O	C6H9NO2	65.1	2.188686879	97.96664222	100 - 7.03 - 0.623	http://nonlinear.com/redirect/outbound?p=hmdb&param=HMDB12130	(S)-2,3,4,5-Tetrahydropiperidine-2-carboxylate		110.0609066	1	5.879616667	1.22E-12	4.633225723
5.88_110.0609m/z	HMDB40582		M+H	C6H7NO	64.9	2.914053058	98.21374782	100 - 6.97 - 0.413	http://nonlinear.com/redirect/outbound?p=hmdb&param=HMDB40582	1-Methyl-2-pyrrolecarboxaldehyde		110.0609066	1	5.879616667	1.22E-12	4.633225723
5.88_110.0609m/z	HMDB35882		M+H	C6H7NO	64.9	2.914053058	98.21374782	100 - 6.97 - 0.413	http://nonlinear.com/redirect/outbound?p=hmdb&param=HMDB35882	2-Acetylpyrrole		110.0609066	1	5.879616667	1.22E-12	4.633225723
5.88_110.0609m/z	HMDB01169		M+H	C6H7NO	64.9	2.914053058	98.21374782	100 - 6.97 - 0.413	http://nonlinear.com/redirect/outbound?p=hmdb&param=HMDB01169	4-Aminophenol		110.0609066	1	5.879616667	1.22E-12	4.633225723
5.51_146.0816m/z	HMDB35359		M+H-H2O	C6H13NO4	64	-1.129096456	93.25362373	100 - 7.16 - 1.04	http://nonlinear.com/redirect/outbound?p=hmdb&param=HMDB35359	1-Deoxynojirimycin		146.0815738	1	5.509066667	1.26E-12	2.265411547
5.51_146.0816m/z	HMDB11727		M+H-H2O	C6H13NO4	64	-1.129096457	93.25362373	100 - 7.16 - 1.04	http://nonlinear.com/redirect/outbound?p=hmdb&param=HMDB11727	Bicine		146.0815738	1	5.509066667	1.26E-12	2.265411547
5.51_146.0816m/z	HMDB32862		M+H-H2O	C6H13NO4	64	-1.129096457	93.25362373	100 - 7.16 - 1.04	http://nonlinear.com/redirect/outbound?p=hmdb&param=HMDB32862	2-Amino-4-ethoxy-3-hydroxybutanoic acid		146.0815738	1	5.509066667	1.26E-12	2.265411547
5.51_146.0816m/z	HMDB29425		M+H	C6H11NO3	64.1	-0.995729695	93.48772525	100 - 7.1 - 0.832	http://nonlinear.com/redirect/outbound?p=hmdb&param=HMDB29425	L-cis-4-(Hydroxymethyl)-2-pyrrolidinecarboxylic acid		146.0815738	1	5.509066667	1.26E-12	2.265411547
5.51_146.0816m/z	HMDB00730		M+H	C6H11NO3	64.1	-0.995729696	93.48772525	100 - 7.1 - 0.832	http://nonlinear.com/redirect/outbound?p=hmdb&param=HMDB00730	Isobutyrylglycine		146.0815738	1	5.509066667	1.26E-12	2.265411547
5.51_146.0816m/z	HMDB59595		M+H	C6H11NO3	64.1	-0.995729696	93.48772525	100 - 7.1 - 0.832	http://nonlinear.com/redirect/outbound?p=hmdb&param=HMDB59595	(S)-2-amino-6-oxohexanoate		146.0815738	1	5.509066667	1.26E-12	2.265411547
5.51_146.0816m/z	HMDB12131		M+H	C6H11NO3	64.1	-0.995729696	93.48772525	100 - 7.1 - 0.832	http://nonlinear.com/redirect/outbound?p=hmdb&param=HMDB12131	(S)-5-Amino-3-oxohexanoate		146.0815738	1	5.509066667	1.26E-12	2.265411547
5.51_146.0816m/z	HMDB29426		M+H	C6H11NO3	64.1	-0.995729696	93.48772525	100 - 7.1 - 0.832	http://nonlinear.com/redirect/outbound?p=hmdb&param=HMDB29426	L-trans-5-Hydroxy-2-piperidinecarboxylic acid		146.0815738	1	5.509066667	1.26E-12	2.265411547
5.51_146.0816m/z	HMDB15127		M+H	C6H11NO3	64.1	-0.995729696	93.48772525	100 - 7.1 - 0.832	http://nonlinear.com/redirect/outbound?p=hmdb&param=HMDB15127	Methyl aminolevulinate		146.0815738	1	5.509066667	1.26E-12	2.265411547
5.51_146.0816m/z	HMDB00808		M+H	C6H11NO3	64.1	-0.995729696	93.48772525	100 - 7.1 - 0.832	http://nonlinear.com/redirect/outbound?p=hmdb&param=HMDB00808	N-Butyrylglycine		146.0815738	1	5.509066667	1.26E-12	2.265411547
5.51_146.0816m/z	HMDB01263		M+H	C6H11NO3	64.1	-0.995729696	93.48772525	100 - 7.1 - 0.832	http://nonlinear.com/redirect/outbound?p=hmdb&param=HMDB01263	Allysine		146.0815738	1	5.509066667	1.26E-12	2.265411547
5.51_146.0816m/z	HMDB03681		M+H	C6H11NO3	64.1	-0.995729696	93.48772525	100 - 7.1 - 0.832	http://nonlinear.com/redirect/outbound?p=hmdb&param=HMDB03681	4-Acetamidobutanoic acid		146.0815738	1	5.509066667	1.26E-12	2.265411547
5.51_146.0816m/z	HMDB12151		M+H	C6H11NO3	64.1	-0.995729696	93.48772525	100 - 7.1 - 0.832	http://nonlinear.com/redirect/outbound?p=hmdb&param=HMDB12151	2-Keto-6-aminocaproate		146.0815738	1	5.509066667	1.26E-12	2.265411547
5.51_146.0816m/z	HMDB40732		M+NH4	C6H8O3	64.1	-1.33039365	93.85883285	100 - 6.7 - 0.806	http://nonlinear.com/redirect/outbound?p=hmdb&param=HMDB40732	2,7-Oxepanedione		146.0815738	1	5.509066667	1.26E-12	2.265411547
5.51_146.0816m/z	HMDB33517		M+NH4	C6H8O3	64.1	-1.33039365	93.85883285	100 - 6.7 - 0.806	http://nonlinear.com/redirect/outbound?p=hmdb&param=HMDB33517	5,6-Dihydro-4-methoxy-2H-pyran-2-one		146.0815738	1	5.509066667	1.26E-12	2.265411547
5.51_146.0816m/z	HMDB31303		M+NH4	C6H8O3	64.1	-1.33039365	93.85883285	100 - 6.7 - 0.806	http://nonlinear.com/redirect/outbound?p=hmdb&param=HMDB31303	Osmundalactone		146.0815738	1	5.509066667	1.26E-12	2.265411547
5.51_146.0816m/z	HMDB31306		M+NH4	C6H8O3	64.1	-1.33039365	93.85883285	100 - 6.7 - 0.806	http://nonlinear.com/redirect/outbound?p=hmdb&param=HMDB31306	3-Hydroxy-4,5-dimethyl-2(5H)-furanone		146.0815738	1	5.509066667	1.26E-12	2.265411547
5.51_146.0816m/z	HMDB38072		M+NH4	C6H8O3	64.1	-1.33039365	93.85883285	100 - 6.7 - 0.806	http://nonlinear.com/redirect/outbound?p=hmdb&param=HMDB38072	xi-5-Acetyltetrahydro-2(3H)-furanone		146.0815738	1	5.509066667	1.26E-12	2.265411547
5.51_146.0816m/z	HMDB40594		M+NH4	C6H8O3	64.1	-1.33039365	93.85883285	100 - 6.7 - 0.806	http://nonlinear.com/redirect/outbound?p=hmdb&param=HMDB40594	(±)-Furaneol		146.0815738	1	5.509066667	1.26E-12	2.265411547
5.51_146.0816m/z	HMDB33285		M+NH4	C6H8O3	64.1	-1.33039365	93.85883285	100 - 6.7 - 0.806	http://nonlinear.com/redirect/outbound?p=hmdb&param=HMDB33285	L-erythro-5-(1-Hydroxyethyl)-2(5H)-furanone		146.0815738	1	5.509066667	1.26E-12	2.265411547
5.51_146.0816m/z	HMDB01301		M+CH3OH+H	C5H7NO2	64.5	-0.926215779	94.75301979	100 - 5.93 - 0.557	http://nonlinear.com/redirect/outbound?p=hmdb&param=HMDB01301	1-Pyrroline-5-carboxylic acid		146.0815738	1	5.509066667	1.26E-12	2.265411547
5.51_146.0816m/z	HMDB06875		M+CH3OH+H	C5H7NO2	64.5	-0.926215779	94.75301979	100 - 5.93 - 0.557	http://nonlinear.com/redirect/outbound?p=hmdb&param=HMDB06875	1-Pyrroline-2-carboxylic acid		146.0815738	1	5.509066667	1.26E-12	2.265411547
5.12_247.1490m/z	HMDB35080		M+H-2H2O	C19H22O2	63.7	1.189454637	92.58299148	100 - 20.9 - 2.48 - 0.215	http://nonlinear.com/redirect/outbound?p=hmdb&param=HMDB35080	Miltirone		247.1490156	1	5.1238	1.30E-12	1.54267083
5.12_247.1490m/z	HMDB41090		M+H-2H2O	C19H22O2	63.7	1.189454637	92.58299148	100 - 20.9 - 2.48 - 0.215	http://nonlinear.com/redirect/outbound?p=hmdb&param=HMDB41090	(-)-(E)-1-(4-Hydroxyphenyl)-7-phenyl-6-hepten-3-ol		247.1490156	1	5.1238	1.30E-12	1.54267083
5.12_247.1490m/z	HMDB31873		M+H-H2O	C19H20O	63.8	1.136857719	92.82602477	100 - 20.8 - 2.26 - 0.171	http://nonlinear.com/redirect/outbound?p=hmdb&param=HMDB31873	1,7-Diphenyl-4-hepten-3-one		247.1490156	1	5.1238	1.30E-12	1.54267083
5.12_247.1490m/z	HMDB40893		M+H-H2O	C19H20O	63.8	1.136857719	92.82602477	100 - 20.8 - 2.26 - 0.171	http://nonlinear.com/redirect/outbound?p=hmdb&param=HMDB40893	(E,E)-1,7-Diphenyl-4,6-heptadien-3-ol		247.1490156	1	5.1238	1.30E-12	1.54267083
0.75_428.2862m/z	HMDB12936		M+H-H2O	C20H39N5O6	61.9	-2.624429273	88.68966706	100 - 24.1 - 4.03 - 0.503	http://nonlinear.com/redirect/outbound?p=hmdb&param=HMDB12936	Dynorphin B (10-13)		428.2861654	1	0.752083333	1.84E-12	1.824689032
3.57_290.2697m/z	HMDB10734		M+NH4	C16H32O3	64	0.48980444	92.56897684	100 - 17.8 - 2.1 - 0.187	http://nonlinear.com/redirect/outbound?p=hmdb&param=HMDB10734	(R)-3-Hydroxy-hexadecanoic acid		290.2696782	1	3.565716667	3.21E-12	1.783673746
3.57_290.2697m/z	HMDB31057		M+NH4	C16H32O3	64	0.48980444	92.56897684	100 - 17.8 - 2.1 - 0.187	http://nonlinear.com/redirect/outbound?p=hmdb&param=HMDB31057	(R)-2-Hydroxyhexadecanoic acid		290.2696782	1	3.565716667	3.21E-12	1.783673746
1.03_581.2939m/z	HMDB02580		M+NH4	C26H45NO8S2	58.3	1.564143546	76.8788996	100 - 30.9 - 15.3 - 3.67 - 0.909 - 0.167	http://nonlinear.com/redirect/outbound?p=hmdb&param=HMDB02580	Taurolithocholic acid 3-sulfate		581.2939404	1	1.0267	3.91E-12	1.730935169
1.34_477.2313m/z	HMDB38738		M+H-2H2O	C22H40O13	61.7	-4.551139303	90.38704782	100 - 24.7 - 5.61 - 0.882 - 0.123	http://nonlinear.com/redirect/outbound?p=hmdb&param=HMDB38738	Ethyl 3-hydroxyoctanoate O-[glucosyl-(1->6)-glucoside]		477.23126	1	1.339983333	4.65E-12	1014.683922
1.34_477.2313m/z	HMDB04999		M+H	C29H33ClN2O2	54.6	0.795894036	64.82728388	100 - 32.6 - 37.5 - 11.1 - 1.83 - 0.213	http://nonlinear.com/redirect/outbound?p=hmdb&param=HMDB04999	Loperamide		477.23126	1	1.339983333	4.65E-12	1014.683922
1.34_477.2313m/z	HMDB33370		M+Na	C20H38O11	64.2	0.176109659	92.88262613	100 - 22.5 - 4.67 - 0.672	http://nonlinear.com/redirect/outbound?p=hmdb&param=HMDB33370	Ethyl cellulose		477.23126	1	1.339983333	4.65E-12	1014.683922
1.34_477.2313m/z	HMDB29925		M+Na	C20H38O11	64.2	0.176109659	92.88262613	100 - 22.5 - 4.67 - 0.672	http://nonlinear.com/redirect/outbound?p=hmdb&param=HMDB29925	Methyl cellulose		477.23126	1	1.339983333	4.65E-12	1014.683922
3.31_326.2483m/z	HMDB05096		M+H-2H2O	C22H35NO3	65.7	-0.17958083	97.39869755	100 - 24.7 - 3.53 - 0.371	http://nonlinear.com/redirect/outbound?p=hmdb&param=HMDB05096	N-Arachidonoyl glycine		326.2483291	1	3.310083333	4.72E-12	151.1262214
3.31_326.2483m/z	HMDB15170		M+H	C22H31NO	65.8	-0.186041599	97.71687518	100 - 24.6 - 3.09 - 0.266	http://nonlinear.com/redirect/outbound?p=hmdb&param=HMDB15170	Tolterodine		326.2483291	1	3.310083333	4.72E-12	151.1262214
0.47_301.0749m/z	HMDB14493		M+H	C16H13ClN2O2	56.3	1.591954739	70.7991764	100 - 18.3 - 33.9 - 6 - 0.644	http://nonlinear.com/redirect/outbound?p=hmdb&param=HMDB14493	Clobazam		301.0748581	1	0.46545	5.03E-12	12.35774808
0.47_301.0749m/z	HMDB14376		M+H	C16H13ClN2O2	56.3	1.591954739	70.7991764	100 - 18.3 - 33.9 - 6 - 0.644	http://nonlinear.com/redirect/outbound?p=hmdb&param=HMDB14376	Temazepam		301.0748581	1	0.46545	5.03E-12	12.35774808
0.47_301.0749m/z	HMDB33139		M+H	C14H12N4O2S	61.9	-3.544479294	89.94791964	100 - 17.6 - 6.39 - 0.909 - 0.109	http://nonlinear.com/redirect/outbound?p=hmdb&param=HMDB33139	Sulfaquinoxaline		301.0748581	1	0.46545	5.03E-12	12.35774808
0.47_301.0749m/z	HMDB15522		M+Na	C12H14N4O2S	62.1	4.830741533	91.95032042	100 - 15.5 - 6.05 - 0.777	http://nonlinear.com/redirect/outbound?p=hmdb&param=HMDB15522	Sulfamethazine		301.0748581	1	0.46545	5.03E-12	12.35774808
2.13_188.0710m/z	HMDB13068		M+H-2H2O	C11H13NO4	62.9	-0.821740567	89.76978682	100 - 12.6 - 1.55 - 0.128	http://nonlinear.com/redirect/outbound?p=hmdb&param=HMDB13068	Salsolinol 1-carboxylate		188.0709746	1	2.134166667	5.27E-12	57.26735958
2.13_188.0710m/z	HMDB00866		M+H-2H2O	C11H13NO4	62.9	-0.821740567	89.76978682	100 - 12.6 - 1.55 - 0.128	http://nonlinear.com/redirect/outbound?p=hmdb&param=HMDB00866	N-Acetyl-L-tyrosine		188.0709746	1	2.134166667	5.27E-12	57.26735958
2.13_188.0710m/z	HMDB32755		M+H-H2O	C11H11NO3	62.9	-1.066122291	90.00678216	100 - 12.5 - 1.33 - 0.102	http://nonlinear.com/redirect/outbound?p=hmdb&param=HMDB32755	Methyl 1-methoxy-1H-indole-3-carboxylate		188.0709746	1	2.134166667	5.27E-12	57.26735958
2.13_188.0710m/z	HMDB00671		M+H-H2O	C11H11NO3	62.9	-1.066122291	90.00678216	100 - 12.5 - 1.33 - 0.102	http://nonlinear.com/redirect/outbound?p=hmdb&param=HMDB00671	Indolelactic acid		188.0709746	1	2.134166667	5.27E-12	57.26735958
2.13_188.0710m/z	HMDB04096		M+H-H2O	C11H11NO3	62.9	-1.066122291	90.00678216	100 - 12.5 - 1.33 - 0.102	http://nonlinear.com/redirect/outbound?p=hmdb&param=HMDB04096	5-Methoxyindoleacetate		188.0709746	1	2.134166667	5.27E-12	57.26735958
2.13_188.0710m/z	HMDB11621		M+H-H2O	C11H11NO3	62.9	-1.066122291	90.00678216	100 - 12.5 - 1.33 - 0.102	http://nonlinear.com/redirect/outbound?p=hmdb&param=HMDB11621	Cinnamoylglycine		188.0709746	1	2.134166667	5.27E-12	57.26735958
2.13_188.0710m/z	HMDB33249		M+H	C6H10ClN5	55.7	3.61664042	71.45894106	100 - 8.43 - 32.3 - 2.7 - 0.101	http://nonlinear.com/redirect/outbound?p=hmdb&param=HMDB33249	6-Chloro-N-(1-methylethyl)-1,3,5-triazine-2,4-diamine		188.0709746	1	2.134166667	5.27E-12	57.26735958
2.13_188.0710m/z	HMDB00734		M+H	C11H9NO2	63	-0.956628701	90.30476499	100 - 12.4 - 1.12	http://nonlinear.com/redirect/outbound?p=hmdb&param=HMDB00734	Indoleacrylic acid		188.0709746	1	2.134166667	5.27E-12	57.26735958
0.59_108.0815m/z	HMDB30410		M+H-2H2O	C7H13NO2	63.7	1.188347872	92.45730567	100 - 8.16 - 0.702	http://nonlinear.com/redirect/outbound?p=hmdb&param=HMDB30410	L-2-Amino-3-methylenehexanoic acid		108.0814987	1	0.5881	5.53E-12	1.098582852
0.59_108.0815m/z	HMDB38949		M+H-2H2O	C7H13NO2	63.7	1.188347872	92.45730567	100 - 8.16 - 0.702	http://nonlinear.com/redirect/outbound?p=hmdb&param=HMDB38949	3beta,6beta-Dihydroxynortropane		108.0814987	1	0.5881	5.53E-12	1.098582852
0.59_108.0815m/z	HMDB04827		M+H-2H2O	C7H13NO2	63.7	1.188347872	92.45730567	100 - 8.16 - 0.702	http://nonlinear.com/redirect/outbound?p=hmdb&param=HMDB04827	Proline betaine		108.0814987	1	0.5881	5.53E-12	1.098582852
0.59_108.0815m/z	HMDB38288		M+H-H2O	C7H11NO	63.8	1.077114807	92.68850987	100 - 8.1 - 0.492	http://nonlinear.com/redirect/outbound?p=hmdb&param=HMDB38288	4-Butyloxazole		108.0814987	1	0.5881	5.53E-12	1.098582852
0.59_108.0815m/z	HMDB38289		M+H-H2O	C7H11NO	63.8	1.077114807	92.68850987	100 - 8.1 - 0.492	http://nonlinear.com/redirect/outbound?p=hmdb&param=HMDB38289	5-Butyloxazole		108.0814987	1	0.5881	5.53E-12	1.098582852
0.59_108.0815m/z	HMDB34883		M+H-H2O	C7H11NO	63.8	1.077114807	92.68850987	100 - 8.1 - 0.492	http://nonlinear.com/redirect/outbound?p=hmdb&param=HMDB34883	3,4-Dihydro-5-propanoyl-2H-pyrrole		108.0814987	1	0.5881	5.53E-12	1.098582852
0.59_108.0815m/z	HMDB39583		M+H-H2O	C7H11NO	63.8	1.077114807	92.68850987	100 - 8.1 - 0.492	http://nonlinear.com/redirect/outbound?p=hmdb&param=HMDB39583	2-Ethyl-5-imino-1-cyclopenten-1-ol		108.0814987	1	0.5881	5.53E-12	1.098582852
0.59_108.0815m/z	HMDB37860		M+H-H2O	C7H11NO	63.8	1.077114807	92.68850987	100 - 8.1 - 0.492	http://nonlinear.com/redirect/outbound?p=hmdb&param=HMDB37860	2-Methyl-5-propyloxazole		108.0814987	1	0.5881	5.53E-12	1.098582852
0.59_108.0815m/z	HMDB37853		M+H-H2O	C7H11NO	63.8	1.077114807	92.68850987	100 - 8.1 - 0.492	http://nonlinear.com/redirect/outbound?p=hmdb&param=HMDB37853	2-Methyl-4-propyloxazole		108.0814987	1	0.5881	5.53E-12	1.098582852
0.59_108.0815m/z	HMDB37854		M+H-H2O	C7H11NO	63.8	1.077114807	92.68850987	100 - 8.1 - 0.492	http://nonlinear.com/redirect/outbound?p=hmdb&param=HMDB37854	4-Methyl-2-propyloxazole		108.0814987	1	0.5881	5.53E-12	1.098582852
0.59_108.0815m/z	HMDB37866		M+H-H2O	C7H11NO	63.8	1.077114807	92.68850987	100 - 8.1 - 0.492	http://nonlinear.com/redirect/outbound?p=hmdb&param=HMDB37866	4-Ethyl-2,5-dimethyloxazole		108.0814987	1	0.5881	5.53E-12	1.098582852
0.59_108.0815m/z	HMDB37865		M+H-H2O	C7H11NO	63.8	1.077114807	92.68850987	100 - 8.1 - 0.492	http://nonlinear.com/redirect/outbound?p=hmdb&param=HMDB37865	2-Ethyl-4,5-dimethyloxazole		108.0814987	1	0.5881	5.53E-12	1.098582852
0.59_108.0815m/z	HMDB37861		M+H-H2O	C7H11NO	63.8	1.077114807	92.68850987	100 - 8.1 - 0.492	http://nonlinear.com/redirect/outbound?p=hmdb&param=HMDB37861	5-Methyl-2-propyloxazole		108.0814987	1	0.5881	5.53E-12	1.098582852
0.59_108.0815m/z	HMDB37867		M+H-H2O	C7H11NO	63.8	1.077114807	92.68850987	100 - 8.1 - 0.492	http://nonlinear.com/redirect/outbound?p=hmdb&param=HMDB37867	5-Ethyl-2,4-dimethyloxazole		108.0814987	1	0.5881	5.53E-12	1.098582852
0.59_108.0815m/z	HMDB32972		M+H	C7H9N	63.7	1.628914705	92.92084129	100 - 8.04 - 0.282	http://nonlinear.com/redirect/outbound?p=hmdb&param=HMDB32972	2,6-Dimethylpyridine		108.0814987	1	0.5881	5.53E-12	1.098582852
0.59_108.0815m/z	HMDB33871		M+H	C7H9N	63.7	1.628914705	92.92084129	100 - 8.04 - 0.282	http://nonlinear.com/redirect/outbound?p=hmdb&param=HMDB33871	Benzylamine		108.0814987	1	0.5881	5.53E-12	1.098582852
0.59_108.0815m/z	HMDB41965		M+H	C7H9N	63.7	1.628914705	92.92084129	100 - 8.04 - 0.282	http://nonlinear.com/redirect/outbound?p=hmdb&param=HMDB41965	o-toluidine		108.0814987	1	0.5881	5.53E-12	1.098582852
0.59_108.0815m/z	HMDB32244		M+H	C7H9N	63.7	1.628914705	92.92084129	100 - 8.04 - 0.282	http://nonlinear.com/redirect/outbound?p=hmdb&param=HMDB32244	2,4-Dimethylpyridine		108.0814987	1	0.5881	5.53E-12	1.098582852
0.59_108.0815m/z	HMDB29734		M+H	C7H9N	63.7	1.628914705	92.92084129	100 - 8.04 - 0.282	http://nonlinear.com/redirect/outbound?p=hmdb&param=HMDB29734	3-Ethylpyridine		108.0814987	1	0.5881	5.53E-12	1.098582852
2.62_163.1236m/z	HMDB14330		M+H	C10H14N2	65.2	0.278986814	95.93578484	100 - 11.7 - 0.625	http://nonlinear.com/redirect/outbound?p=hmdb&param=HMDB14330	Nicotine		163.1235687	1	2.623083333	7.28E-12	2.732577848
2.62_163.1236m/z	HMDB39982		M+H	C10H14N2	65.2	0.278986814	95.93578484	100 - 11.7 - 0.625	http://nonlinear.com/redirect/outbound?p=hmdb&param=HMDB39982	Trimethyl-2-propenylpyrazine		163.1235687	1	2.623083333	7.28E-12	2.732577848
2.62_163.1236m/z	HMDB01934		M+H	C10H14N2	65.2	0.278986814	95.93578484	100 - 11.7 - 0.625	http://nonlinear.com/redirect/outbound?p=hmdb&param=HMDB01934	L(-)-Nicotine pestanal		163.1235687	1	2.623083333	7.28E-12	2.732577848
2.62_163.1236m/z	HMDB04350		M+H	C10H14N2	65.2	0.278986814	95.93578484	100 - 11.7 - 0.625	http://nonlinear.com/redirect/outbound?p=hmdb&param=HMDB04350	Anabasine		163.1235687	1	2.623083333	7.28E-12	2.732577848
2.62_163.1236m/z	HMDB32967		M+NH4	C10H11N	65.4	0.13322259	96.31749109	100 - 11.3 - 0.58	http://nonlinear.com/redirect/outbound?p=hmdb&param=HMDB32967	2,4-Dimethyl-1H-indole		163.1235687	1	2.623083333	7.28E-12	2.732577848
0.52_324.1012m/z	HMDB29377		M+K	C17H19NO3	60.4	3.476907415	85.32445588	100 - 19.1 - 2.34 - 0.215	http://nonlinear.com/redirect/outbound?p=hmdb&param=HMDB29377	Piperine		324.1011849	1	0.5188	8.72E-12	119.0066153
0.52_324.1012m/z	HMDB40987		M+K	C17H19NO3	60.4	3.476907415	85.32445588	100 - 19.1 - 2.34 - 0.215	http://nonlinear.com/redirect/outbound?p=hmdb&param=HMDB40987	(-)-Morphine		324.1011849	1	0.5188	8.72E-12	119.0066153
0.52_324.1012m/z	HMDB14472		M+K	C17H19NO3	60.4	3.476907415	85.32445588	100 - 19.1 - 2.34 - 0.215	http://nonlinear.com/redirect/outbound?p=hmdb&param=HMDB14472	Hydromorphone		324.1011849	1	0.5188	8.72E-12	119.0066153
0.52_324.1012m/z	HMDB32961		M+K	C17H19NO3	60.4	3.476907415	85.32445588	100 - 19.1 - 2.34 - 0.215	http://nonlinear.com/redirect/outbound?p=hmdb&param=HMDB32961	Secodemethylclausenamide		324.1011849	1	0.5188	8.72E-12	119.0066153
0.52_324.1012m/z	HMDB14440		M+K	C17H19NO3	60.4	3.476907415	85.32445588	100 - 19.1 - 2.34 - 0.215	http://nonlinear.com/redirect/outbound?p=hmdb&param=HMDB14440	Morphine		324.1011849	1	0.5188	8.72E-12	119.0066153
0.52_324.1012m/z	HMDB30256		M+K	C17H19NO3	60.4	3.476907415	85.32445588	100 - 19.1 - 2.34 - 0.215	http://nonlinear.com/redirect/outbound?p=hmdb&param=HMDB30256	Erysopine		324.1011849	1	0.5188	8.72E-12	119.0066153
0.40_514.4049n	HMDB40172		M+NH4, M+K, M+H	C30H58O4S	65.1	-1.308835692	96.9847344	100 - 34.1 - 11 - 2.38 - 0.395	http://nonlinear.com/redirect/outbound?p=hmdb&param=HMDB40172	Didodecyl thiobispropanoate	514.4049081	532.4400008	1	0.4045	9.56E-12	1.247698455
5.39_182.0814m/z	HMDB35177		M+H-H2O	C9H13NO4	63.9	-1.993237339	94.01317489	100 - 10.4 - 1.31	http://nonlinear.com/redirect/outbound?p=hmdb&param=HMDB35177	2-Acetyl-1,5,6,7-tetrahydro-6-hydroxy-7-(hydroxymethyl)-4H-azepine-4-one		182.0813611	1	5.3946	1.27E-11	1.69441053
5.39_182.0814m/z	HMDB12883		M+H	C9H11NO3	64	-1.972337749	94.24342184	100 - 10.3 - 1.1	http://nonlinear.com/redirect/outbound?p=hmdb&param=HMDB12883	Adrenochrome o-semiquinone		182.0813611	1	5.3946	1.27E-11	1.69441053
5.39_182.0814m/z	HMDB00158		M+H	C9H11NO3	64	-1.97233775	94.24342184	100 - 10.3 - 1.1	http://nonlinear.com/redirect/outbound?p=hmdb&param=HMDB00158	L-Tyrosine		182.0813611	1	5.3946	1.27E-11	1.69441053
5.39_182.0814m/z	HMDB06050		M+H	C9H11NO3	64	-1.97233775	94.24342184	100 - 10.3 - 1.1	http://nonlinear.com/redirect/outbound?p=hmdb&param=HMDB06050	o-Tyrosine		182.0813611	1	5.3946	1.27E-11	1.69441053
5.39_182.0814m/z	HMDB03831		M+H	C9H11NO3	64	-1.97233775	94.24342184	100 - 10.3 - 1.1	http://nonlinear.com/redirect/outbound?p=hmdb&param=HMDB03831	Beta-Tyrosine		182.0813611	1	5.3946	1.27E-11	1.69441053
5.39_182.0814m/z	HMDB02184		M+H	C9H11NO3	64	-1.97233775	94.24342184	100 - 10.3 - 1.1	http://nonlinear.com/redirect/outbound?p=hmdb&param=HMDB02184	L-Threo-3-Phenylserine		182.0813611	1	5.3946	1.27E-11	1.69441053
5.39_182.0814m/z	HMDB01119		M+H	C9H11NO3	64	-1.97233775	94.24342184	100 - 10.3 - 1.1	http://nonlinear.com/redirect/outbound?p=hmdb&param=HMDB01119	4-Hydroxy-4-(3-pyridyl)-butanoic acid		182.0813611	1	5.3946	1.27E-11	1.69441053
5.39_182.0814m/z	HMDB00205		M+NH4	C9H8O3	63.9	-2.334922684	94.61675793	100 - 9.94 - 1.06	http://nonlinear.com/redirect/outbound?p=hmdb&param=HMDB00205	Phenylpyruvic acid		182.0813611	1	5.3946	1.27E-11	1.69441053
5.39_182.0814m/z	HMDB01713		M+NH4	C9H8O3	63.9	-2.334922684	94.61675793	100 - 9.94 - 1.06	http://nonlinear.com/redirect/outbound?p=hmdb&param=HMDB01713	m-Coumaric acid		182.0813611	1	5.3946	1.27E-11	1.69441053
5.39_182.0814m/z	HMDB02641		M+NH4	C9H8O3	63.9	-2.334922684	94.61675793	100 - 9.94 - 1.06	http://nonlinear.com/redirect/outbound?p=hmdb&param=HMDB02641	2-Hydroxycinnamic acid		182.0813611	1	5.3946	1.27E-11	1.69441053
5.39_182.0814m/z	HMDB12225		M+NH4	C9H8O3	63.9	-2.334922684	94.61675793	100 - 9.94 - 1.06	http://nonlinear.com/redirect/outbound?p=hmdb&param=HMDB12225	Enol-phenylpyruvate		182.0813611	1	5.3946	1.27E-11	1.69441053
5.39_182.0814m/z	HMDB30677		M+NH4	C9H8O3	63.9	-2.334922684	94.61675793	100 - 9.94 - 1.06	http://nonlinear.com/redirect/outbound?p=hmdb&param=HMDB30677	cis-p-Coumaric acid		182.0813611	1	5.3946	1.27E-11	1.69441053
5.39_182.0814m/z	HMDB02035		M+NH4	C9H8O3	63.9	-2.334922684	94.61675793	100 - 9.94 - 1.06	http://nonlinear.com/redirect/outbound?p=hmdb&param=HMDB02035	4-Hydroxycinnamic acid		182.0813611	1	5.3946	1.27E-11	1.69441053
5.39_182.0814m/z	HMDB41592		M+NH4	C9H8O3	63.9	-2.334922684	94.61675793	100 - 9.94 - 1.06	http://nonlinear.com/redirect/outbound?p=hmdb&param=HMDB41592	Coumarinic acid		182.0813611	1	5.3946	1.27E-11	1.69441053
5.39_182.0814m/z	HMDB04058		M+CH3OH+H	C8H7NO2	64.3	-2.129459769	95.51108356	100 - 9.17 - 0.784	http://nonlinear.com/redirect/outbound?p=hmdb&param=HMDB04058	5,6-Dihydroxyindole		182.0813611	1	5.3946	1.27E-11	1.69441053
0.50_297.2657n	HMDB13648		M+H-H2O, M+Na, M+2Na-H, M+K	C18H35NO2	60.9	-3.535093244	86.88085069	100 - 20.3 - 2.37 - 0.202	http://nonlinear.com/redirect/outbound?p=hmdb&param=HMDB13648	Palmitoleoyl Ethanolamide	297.2657285	280.2630285	1	0.495916667	1.31E-11	3.109385235
6.46_207.0165m/z	HMDB13159		M+K	C7H8N2O3	64.7	-4.270218782	98.96937669	100 - 8.51 - 0.936	http://nonlinear.com/redirect/outbound?p=hmdb&param=HMDB13159	2,3-Diaminosalicylic acid		207.0164745	1	6.459783333	1.33E-11	1.658832071
7.41_192.1235m/z	HMDB02023		M+NH4	C8H14O4	65.4	-0.426022437	96.66449006	100 - 8.97 - 1.18	http://nonlinear.com/redirect/outbound?p=hmdb&param=HMDB02023	Ethyladipic acid		192.1235348	1	7.410483333	1.48E-11	12.32382625
7.41_192.1235m/z	HMDB33838		M+NH4	C8H14O4	65.4	-0.426022437	96.66449006	100 - 8.97 - 1.18	http://nonlinear.com/redirect/outbound?p=hmdb&param=HMDB33838	Diethyl succinate		192.1235348	1	7.410483333	1.48E-11	12.32382625
7.41_192.1235m/z	HMDB41606		M+NH4	C8H14O4	65.4	-0.426022437	96.66449006	100 - 8.97 - 1.18	http://nonlinear.com/redirect/outbound?p=hmdb&param=HMDB41606	Dimethyl adipate		192.1235348	1	7.410483333	1.48E-11	12.32382625
7.41_192.1235m/z	HMDB00893		M+NH4	C8H14O4	65.4	-0.426022437	96.66449006	100 - 8.97 - 1.18	http://nonlinear.com/redirect/outbound?p=hmdb&param=HMDB00893	Suberic acid		192.1235348	1	7.410483333	1.48E-11	12.32382625
7.41_192.1235m/z	HMDB29409		M+CH3OH+H	C7H13NO3	65.8	-0.053548956	97.57865875	100 - 8.2 - 0.911	http://nonlinear.com/redirect/outbound?p=hmdb&param=HMDB29409	Turicine		192.1235348	1	7.410483333	1.48E-11	12.32382625
7.41_192.1235m/z	HMDB38625		M+CH3OH+H	C7H13NO3	65.8	-0.053548956	97.57865875	100 - 8.2 - 0.911	http://nonlinear.com/redirect/outbound?p=hmdb&param=HMDB38625	Medicanine		192.1235348	1	7.410483333	1.48E-11	12.32382625
7.41_192.1235m/z	HMDB12175		M+CH3OH+H	C7H13NO3	65.8	-0.053548956	97.57865875	100 - 8.2 - 0.911	http://nonlinear.com/redirect/outbound?p=hmdb&param=HMDB12175	5-Acetamidovalerate		192.1235348	1	7.410483333	1.48E-11	12.32382625
7.41_192.1235m/z	HMDB00927		M+CH3OH+H	C7H13NO3	65.8	-0.053548956	97.57865875	100 - 8.2 - 0.911	http://nonlinear.com/redirect/outbound?p=hmdb&param=HMDB00927	Valerylglycine		192.1235348	1	7.410483333	1.48E-11	12.32382625
7.41_192.1235m/z	HMDB29412		M+CH3OH+H	C7H13NO3	65.8	-0.053548956	97.57865875	100 - 8.2 - 0.911	http://nonlinear.com/redirect/outbound?p=hmdb&param=HMDB29412	Betonicine		192.1235348	1	7.410483333	1.48E-11	12.32382625
7.41_192.1235m/z	HMDB36384		M+CH3OH+H	C7H13NO3	65.8	-0.053548956	97.57865875	100 - 8.2 - 0.911	http://nonlinear.com/redirect/outbound?p=hmdb&param=HMDB36384	Calystegine A7		192.1235348	1	7.410483333	1.48E-11	12.32382625
7.41_192.1235m/z	HMDB00678		M+CH3OH+H	C7H13NO3	65.8	-0.053548956	97.57865875	100 - 8.2 - 0.911	http://nonlinear.com/redirect/outbound?p=hmdb&param=HMDB00678	Isovalerylglycine		192.1235348	1	7.410483333	1.48E-11	12.32382625
7.41_192.1235m/z	HMDB00339		M+CH3OH+H	C7H13NO3	65.8	-0.053548956	97.57865875	100 - 8.2 - 0.911	http://nonlinear.com/redirect/outbound?p=hmdb&param=HMDB00339	2-Methylbutyrylglycine		192.1235348	1	7.410483333	1.48E-11	12.32382625
7.41_192.1235m/z	HMDB11757		M+CH3OH+H	C7H13NO3	65.8	-0.053548956	97.57865875	100 - 8.2 - 0.911	http://nonlinear.com/redirect/outbound?p=hmdb&param=HMDB11757	N-Acetylvaline		192.1235348	1	7.410483333	1.48E-11	12.32382625
7.41_192.1235m/z	HMDB12154		M+CH3OH+H	C7H13NO3	65.8	-0.053548956	97.57865875	100 - 8.2 - 0.911	http://nonlinear.com/redirect/outbound?p=hmdb&param=HMDB12154	3-Dehydrocarnitine		192.1235348	1	7.410483333	1.48E-11	12.32382625
7.41_192.1235m/z	HMDB31345		M+CH3OH+H	C7H13NO3	65.8	-0.053548956	97.57865875	100 - 8.2 - 0.911	http://nonlinear.com/redirect/outbound?p=hmdb&param=HMDB31345	Calystegine A6		192.1235348	1	7.410483333	1.48E-11	12.32382625
7.41_192.1235m/z	HMDB38593		M+CH3OH+H	C7H13NO3	65.8	-0.053548956	97.57865875	100 - 8.2 - 0.911	http://nonlinear.com/redirect/outbound?p=hmdb&param=HMDB38593	Calystegin A3		192.1235348	1	7.410483333	1.48E-11	12.32382625
7.41_192.1235m/z	HMDB29230		M+CH3OH+H	C7H13NO3	65.8	-0.053548956	97.57865875	100 - 8.2 - 0.911	http://nonlinear.com/redirect/outbound?p=hmdb&param=HMDB29230	4-hydroxystachydrine		192.1235348	1	7.410483333	1.48E-11	12.32382625
0.47_256.2642m/z	HMDB12273		M+H	C16H33NO	62.6	0.819655278	88.90668637	100 - 18.1 - 1.75 - 0.119	http://nonlinear.com/redirect/outbound?p=hmdb&param=HMDB12273	Palmitic amide		256.2642489	1	0.46925	1.88E-11	1.787480234
0.47_256.2642m/z	HMDB34181		M+NH4	C16H30O	62.8	0.769522608	89.26194411	100 - 17.7 - 1.68 - 0.113	http://nonlinear.com/redirect/outbound?p=hmdb&param=HMDB34181	3-Methylcyclopentadecanone		256.2642489	1	0.46925	1.88E-11	1.787480234
0.47_256.2642m/z	HMDB37544		M+NH4	C16H30O	62.8	0.769522608	89.26194411	100 - 17.7 - 1.68 - 0.113	http://nonlinear.com/redirect/outbound?p=hmdb&param=HMDB37544	(±)-2-Dodecylcyclobutanone		256.2642489	1	0.46925	1.88E-11	1.787480234
0.44_105.0707m/z	HMDB40463		M+H-2H2O	C8H12O2	63.7	2.01061988	93.38326343	100 - 8.87 - 0.757	http://nonlinear.com/redirect/outbound?p=hmdb&param=HMDB40463	Ethyl sorbate		105.0707113	1	0.435	1.89E-11	1.470288221
0.44_105.0707m/z	HMDB37625		M+H-2H2O	C8H12O2	63.7	2.01061988	93.38326343	100 - 8.87 - 0.757	http://nonlinear.com/redirect/outbound?p=hmdb&param=HMDB37625	Allyl tiglate		105.0707113	1	0.435	1.89E-11	1.470288221
0.44_105.0707m/z	HMDB32311		M+H-2H2O	C8H12O2	63.7	2.01061988	93.38326343	100 - 8.87 - 0.757	http://nonlinear.com/redirect/outbound?p=hmdb&param=HMDB32311	2,4-Hexadienyl acetate		105.0707113	1	0.435	1.89E-11	1.470288221
0.44_105.0707m/z	HMDB39673		M+H-2H2O	C8H12O2	63.7	2.01061988	93.38326343	100 - 8.87 - 0.757	http://nonlinear.com/redirect/outbound?p=hmdb&param=HMDB39673	4-Ethyl-2-hydroxy-3-methyl-2-cyclopenten-1-one		105.0707113	1	0.435	1.89E-11	1.470288221
0.44_105.0707m/z	HMDB39652		M+H-2H2O	C8H12O2	63.7	2.01061988	93.38326343	100 - 8.87 - 0.757	http://nonlinear.com/redirect/outbound?p=hmdb&param=HMDB39652	2-Hydroxy-3,4,5-trimethyl-2-cyclopenten-1-one		105.0707113	1	0.435	1.89E-11	1.470288221
0.44_105.0707m/z	HMDB37167		M+H-2H2O	C8H12O2	63.7	2.01061988	93.38326343	100 - 8.87 - 0.757	http://nonlinear.com/redirect/outbound?p=hmdb&param=HMDB37167	3-Ethyl-5-methyl-1,2-cyclopentanedione		105.0707113	1	0.435	1.89E-11	1.470288221
0.44_105.0707m/z	HMDB37196		M+H-2H2O	C8H12O2	63.7	2.01061988	93.38326343	100 - 8.87 - 0.757	http://nonlinear.com/redirect/outbound?p=hmdb&param=HMDB37196	Ethyl 2-methyl-3,4-pentadienoate		105.0707113	1	0.435	1.89E-11	1.470288221
0.44_105.0707m/z	HMDB32151		M+H-H2O	C8H10O	63.7	2.017960555	93.61552971	100 - 8.81 - 0.546	http://nonlinear.com/redirect/outbound?p=hmdb&param=HMDB32151	3,4-Dimethylphenol		105.0707113	1	0.435	1.89E-11	1.470288221
0.44_105.0707m/z	HMDB32619		M+H-H2O	C8H10O	63.7	2.017960555	93.61552971	100 - 8.81 - 0.546	http://nonlinear.com/redirect/outbound?p=hmdb&param=HMDB32619	1-Phenylethanol		105.0707113	1	0.435	1.89E-11	1.470288221
0.44_105.0707m/z	HMDB32148		M+H-H2O	C8H10O	63.7	2.017960555	93.61552971	100 - 8.81 - 0.546	http://nonlinear.com/redirect/outbound?p=hmdb&param=HMDB32148	2,3-Dimethylphenol		105.0707113	1	0.435	1.89E-11	1.470288221
0.44_105.0707m/z	HMDB32074		M+H-H2O	C8H10O	63.7	2.017960555	93.61552971	100 - 8.81 - 0.546	http://nonlinear.com/redirect/outbound?p=hmdb&param=HMDB32074	1-Methoxy-2-methylbenzene		105.0707113	1	0.435	1.89E-11	1.470288221
0.44_105.0707m/z	HMDB32150		M+H-H2O	C8H10O	63.7	2.017960555	93.61552971	100 - 8.81 - 0.546	http://nonlinear.com/redirect/outbound?p=hmdb&param=HMDB32150	2,6-Dimethylphenol		105.0707113	1	0.435	1.89E-11	1.470288221
0.44_105.0707m/z	HMDB30540		M+H-H2O	C8H10O	63.7	2.017960555	93.61552971	100 - 8.81 - 0.546	http://nonlinear.com/redirect/outbound?p=hmdb&param=HMDB30540	2,5-Dimethylphenol		105.0707113	1	0.435	1.89E-11	1.470288221
0.44_105.0707m/z	HMDB29306		M+H-H2O	C8H10O	63.7	2.017960555	93.61552971	100 - 8.81 - 0.546	http://nonlinear.com/redirect/outbound?p=hmdb&param=HMDB29306	4-Ethylphenol		105.0707113	1	0.435	1.89E-11	1.470288221
0.44_105.0707m/z	HMDB33944		M+H-H2O	C8H10O	63.7	2.017960555	93.61552971	100 - 8.81 - 0.546	http://nonlinear.com/redirect/outbound?p=hmdb&param=HMDB33944	2-Phenylethanol		105.0707113	1	0.435	1.89E-11	1.470288221
0.44_105.0707m/z	HMDB41609		M+H-H2O	C8H10O	63.7	2.017960555	93.61552971	100 - 8.81 - 0.546	http://nonlinear.com/redirect/outbound?p=hmdb&param=HMDB41609	4-Methylbenzyl alcohol		105.0707113	1	0.435	1.89E-11	1.470288221
0.44_105.0707m/z	HMDB32076		M+H-H2O	C8H10O	63.7	2.017960555	93.61552971	100 - 8.81 - 0.546	http://nonlinear.com/redirect/outbound?p=hmdb&param=HMDB32076	1-Methoxy-4-methylbenzene		105.0707113	1	0.435	1.89E-11	1.470288221
0.44_105.0707m/z	HMDB34240		M+H	C8H8	63.5	2.748562221	93.84892216	100 - 8.74 - 0.336	http://nonlinear.com/redirect/outbound?p=hmdb&param=HMDB34240	Styrene		105.0707113	1	0.435	1.89E-11	1.470288221
0.41_663.4549m/z	HMDB33419		M+K	C36H69AlO6	64.5	0.399536307	93.94460067	100 - 40 - 9.01 - 1.47 - 0.192	http://nonlinear.com/redirect/outbound?p=hmdb&param=HMDB33419	Aluminium dodecanoate		663.4549031	1	0.408316667	2.59E-11	1.39717626
0.79_211.1447m/z	HMDB11175		M+H-H2O	C11H20N2O3	65.1	-0.145139916	95.33367232	100 - 13 - 1.39 - 0.108	http://nonlinear.com/redirect/outbound?p=hmdb&param=HMDB11175	L-leucyl-L-proline		211.1446594	1	0.794033333	3.09E-11	380.940727
0.79_211.1447m/z	HMDB28915		M+H-H2O	C11H20N2O3	65.1	-0.145139916	95.33367232	100 - 13 - 1.39 - 0.108	http://nonlinear.com/redirect/outbound?p=hmdb&param=HMDB28915	Isoleucyl-Proline		211.1446594	1	0.794033333	3.09E-11	380.940727
0.79_211.1447m/z	HMDB28937		M+H-H2O	C11H20N2O3	65.1	-0.145139916	95.33367232	100 - 13 - 1.39 - 0.108	http://nonlinear.com/redirect/outbound?p=hmdb&param=HMDB28937	Leucyl-Proline		211.1446594	1	0.794033333	3.09E-11	380.940727
0.79_211.1447m/z	HMDB11174		M+H-H2O	C11H20N2O3	65.1	-0.145139916	95.33367232	100 - 13 - 1.39 - 0.108	http://nonlinear.com/redirect/outbound?p=hmdb&param=HMDB11174	L-isoleucyl-L-proline		211.1446594	1	0.794033333	3.09E-11	380.940727
0.79_211.1447m/z	HMDB34276		M+H	C11H18N2O2	65.2	0.031267278	95.65333794	100 - 12.9 - 1.18	http://nonlinear.com/redirect/outbound?p=hmdb&param=HMDB34276	L,L-Cyclo(leucylprolyl)		211.1446594	1	0.794033333	3.09E-11	380.940727
0.79_211.1447m/z	HMDB36906		M+NH4	C11H15NO2	65.3	-0.100090909	96.03210331	100 - 12.5 - 1.13	http://nonlinear.com/redirect/outbound?p=hmdb&param=HMDB36906	Butyl 2-aminobenzoate		211.1446594	1	0.794033333	3.09E-11	380.940727
0.79_211.1447m/z	HMDB12484		M+NH4	C11H15NO2	65.3	-0.100090909	96.03210331	100 - 12.5 - 1.13	http://nonlinear.com/redirect/outbound?p=hmdb&param=HMDB12484	(R)-1,2-dimethyl-5,6-dihydroxy-tetrahydroisoquinoline		211.1446594	1	0.794033333	3.09E-11	380.940727
0.79_211.1447m/z	HMDB31797		M+NH4	C11H15NO2	65.3	-0.100090909	96.03210331	100 - 12.5 - 1.13	http://nonlinear.com/redirect/outbound?p=hmdb&param=HMDB31797	2-Isopropylphenyl methylcarbamate		211.1446594	1	0.794033333	3.09E-11	380.940727
0.79_211.1447m/z	HMDB03892		M+NH4	C11H15NO2	65.3	-0.100090909	96.03210331	100 - 12.5 - 1.13	http://nonlinear.com/redirect/outbound?p=hmdb&param=HMDB03892	(S)-N-Methylsalsolinol		211.1446594	1	0.794033333	3.09E-11	380.940727
0.79_211.1447m/z	HMDB35072		M+NH4	C11H15NO2	65.3	-0.100090909	96.03210331	100 - 12.5 - 1.13	http://nonlinear.com/redirect/outbound?p=hmdb&param=HMDB35072	2-Methylpropyl 2-aminobenzoate		211.1446594	1	0.794033333	3.09E-11	380.940727
0.79_211.1447m/z	HMDB03626		M+NH4	C11H15NO2	65.3	-0.100090909	96.03210331	100 - 12.5 - 1.13	http://nonlinear.com/redirect/outbound?p=hmdb&param=HMDB03626	(R)-N-Methylsalsolinol		211.1446594	1	0.794033333	3.09E-11	380.940727
0.79_211.1447m/z	HMDB37698		M+NH4	C11H15NO2	65.3	-0.100090909	96.03210331	100 - 12.5 - 1.13	http://nonlinear.com/redirect/outbound?p=hmdb&param=HMDB37698	Ethyl N-ethylanthranilate		211.1446594	1	0.794033333	3.09E-11	380.940727
0.79_211.1447m/z	HMDB12469		M+NH4	C11H15NO2	65.3	-0.100090909	96.03210331	100 - 12.5 - 1.13	http://nonlinear.com/redirect/outbound?p=hmdb&param=HMDB12469	(-)-Salsoline		211.1446594	1	0.794033333	3.09E-11	380.940727
0.79_211.1447m/z	HMDB01329		M+CH3OH+H	C10H14N2O	65.5	0.260053266	96.93546168	100 - 11.7 - 0.835	http://nonlinear.com/redirect/outbound?p=hmdb&param=HMDB01329	2'-Hydroxynicotine		211.1446594	1	0.794033333	3.09E-11	380.940727
0.79_211.1447m/z	HMDB01497		M+CH3OH+H	C10H14N2O	65.5	0.260053266	96.93546168	100 - 11.7 - 0.835	http://nonlinear.com/redirect/outbound?p=hmdb&param=HMDB01497	Nicotine-1'-N-oxide		211.1446594	1	0.794033333	3.09E-11	380.940727
0.79_211.1447m/z	HMDB01240		M+CH3OH+H	C10H14N2O	65.5	0.260053266	96.93546168	100 - 11.7 - 0.835	http://nonlinear.com/redirect/outbound?p=hmdb&param=HMDB01240	Pseudooxynicotine		211.1446594	1	0.794033333	3.09E-11	380.940727
0.79_211.1447m/z	HMDB32537		M+2Na-H	C12H22	63.8	3.663013592	95.69766221	100 - 13.2 - 0.805	http://nonlinear.com/redirect/outbound?p=hmdb&param=HMDB32537	trans-2-trans-4-Nonadiene		211.1446594	1	0.794033333	3.09E-11	380.940727
3.82_414.3377m/z	HMDB38836		M+H-H2O	C27H45NO3	62	1.103007198	87.34091172	100 - 30.2 - 5.02 - 0.598	http://nonlinear.com/redirect/outbound?p=hmdb&param=HMDB38836	Solanocardinol		414.3377201	1	3.8217	5.82E-11	4.38774842
3.82_414.3377m/z	HMDB35282		M+H	C27H43NO2	62	1.247079905	87.5665283	100 - 30.1 - 4.79 - 0.533	http://nonlinear.com/redirect/outbound?p=hmdb&param=HMDB35282	Solasodine		414.3377201	1	3.8217	5.82E-11	4.38774842
3.82_414.3377m/z	HMDB31913		M+H	C27H43NO2	62	1.247079905	87.5665283	100 - 30.1 - 4.79 - 0.533	http://nonlinear.com/redirect/outbound?p=hmdb&param=HMDB31913	5alpha-Tomatidan-3-one		414.3377201	1	3.8217	5.82E-11	4.38774842
3.82_414.3377m/z	HMDB38504		M+NH4	C27H40O2	62.1	1.235307285	87.91542308	100 - 29.7 - 4.67 - 0.515	http://nonlinear.com/redirect/outbound?p=hmdb&param=HMDB38504	alpha-Micropteroxanthin B		414.3377201	1	3.8217	5.82E-11	4.38774842
3.82_414.3377m/z	HMDB38505		M+NH4	C27H40O2	62.1	1.235307285	87.91542308	100 - 29.7 - 4.67 - 0.515	http://nonlinear.com/redirect/outbound?p=hmdb&param=HMDB38505	beta-Micropteroxanthin		414.3377201	1	3.8217	5.82E-11	4.38774842
3.82_414.3377m/z	HMDB34421		M+NH4	C27H40O2	62.1	1.235307285	87.91542308	100 - 29.7 - 4.67 - 0.515	http://nonlinear.com/redirect/outbound?p=hmdb&param=HMDB34421	delta3,5-Deoxyneotigogenin		414.3377201	1	3.8217	5.82E-11	4.38774842
3.82_414.3377m/z	HMDB30008		M+NH4	C27H40O2	62.1	1.235307285	87.91542308	100 - 29.7 - 4.67 - 0.515	http://nonlinear.com/redirect/outbound?p=hmdb&param=HMDB30008	d-Tocotrienol		414.3377201	1	3.8217	5.82E-11	4.38774842
3.82_414.3377m/z	HMDB34192		M+NH4	C27H40O2	62.1	1.235307285	87.91542308	100 - 29.7 - 4.67 - 0.515	http://nonlinear.com/redirect/outbound?p=hmdb&param=HMDB34192	delta3,5-Deoxytigogenin		414.3377201	1	3.8217	5.82E-11	4.38774842
0.50_131.1072m/z	HMDB31594		M+H	C7H14O2	64.2	-0.055569667	92.55628667	100 - 7.81 - 0.675	http://nonlinear.com/redirect/outbound?p=hmdb&param=HMDB31594	2-Methylhexanoic acid		131.1071975	1	0.495916667	6.43E-11	1.292640521
0.50_131.1072m/z	HMDB36238		M+H	C7H14O2	64.2	-0.055569668	92.55628667	100 - 7.81 - 0.675	http://nonlinear.com/redirect/outbound?p=hmdb&param=HMDB36238	Methyl 4-methylpentanoate		131.1071975	1	0.495916667	6.43E-11	1.292640521
0.50_131.1072m/z	HMDB36237		M+H	C7H14O2	64.2	-0.055569668	92.55628667	100 - 7.81 - 0.675	http://nonlinear.com/redirect/outbound?p=hmdb&param=HMDB36237	Methyl (±)-2-methylpentanoate		131.1071975	1	0.495916667	6.43E-11	1.292640521
0.50_131.1072m/z	HMDB32204		M+H	C7H14O2	64.2	-0.055569668	92.55628667	100 - 7.81 - 0.675	http://nonlinear.com/redirect/outbound?p=hmdb&param=HMDB32204	cis- and trans-2-Isopropyl-4-methyl-1,3-dioxolane		131.1071975	1	0.495916667	6.43E-11	1.292640521
0.50_131.1072m/z	HMDB35238		M+H	C7H14O2	64.2	-0.055569668	92.55628667	100 - 7.81 - 0.675	http://nonlinear.com/redirect/outbound?p=hmdb&param=HMDB35238	Methyl hexanoate		131.1071975	1	0.495916667	6.43E-11	1.292640521
0.50_131.1072m/z	HMDB30028		M+H	C7H14O2	64.2	-0.055569668	92.55628667	100 - 7.81 - 0.675	http://nonlinear.com/redirect/outbound?p=hmdb&param=HMDB30028	Ethyl isovalerate		131.1071975	1	0.495916667	6.43E-11	1.292640521
0.50_131.1072m/z	HMDB33745		M+H	C7H14O2	64.2	-0.055569668	92.55628667	100 - 7.81 - 0.675	http://nonlinear.com/redirect/outbound?p=hmdb&param=HMDB33745	Ethyl 2-methylbutyrate		131.1071975	1	0.495916667	6.43E-11	1.292640521
0.50_131.1072m/z	HMDB31600		M+H	C7H14O2	64.2	-0.055569668	92.55628667	100 - 7.81 - 0.675	http://nonlinear.com/redirect/outbound?p=hmdb&param=HMDB31600	(±)-2-Pentanol acetate		131.1071975	1	0.495916667	6.43E-11	1.292640521
0.50_131.1072m/z	HMDB34239		M+H	C7H14O2	64.2	-0.055569668	92.55628667	100 - 7.81 - 0.675	http://nonlinear.com/redirect/outbound?p=hmdb&param=HMDB34239	2-Methylpropyl propanoate		131.1071975	1	0.495916667	6.43E-11	1.292640521
0.50_131.1072m/z	HMDB31595		M+H	C7H14O2	64.2	-0.055569668	92.55628667	100 - 7.81 - 0.675	http://nonlinear.com/redirect/outbound?p=hmdb&param=HMDB31595	5-Methylhexanoic acid		131.1071975	1	0.495916667	6.43E-11	1.292640521
0.50_131.1072m/z	HMDB32874		M+H	C7H14O2	64.2	-0.055569668	92.55628667	100 - 7.81 - 0.675	http://nonlinear.com/redirect/outbound?p=hmdb&param=HMDB32874	Hexyl formate		131.1071975	1	0.495916667	6.43E-11	1.292640521
0.50_131.1072m/z	HMDB39619		M+H	C7H14O2	64.2	-0.055569668	92.55628667	100 - 7.81 - 0.675	http://nonlinear.com/redirect/outbound?p=hmdb&param=HMDB39619	Isopropyl butyrate		131.1071975	1	0.495916667	6.43E-11	1.292640521
0.50_131.1072m/z	HMDB40297		M+H	C7H14O2	64.2	-0.055569668	92.55628667	100 - 7.81 - 0.675	http://nonlinear.com/redirect/outbound?p=hmdb&param=HMDB40297	Ethyl pentanoate		131.1071975	1	0.495916667	6.43E-11	1.292640521
0.50_131.1072m/z	HMDB39095		M+H	C7H14O2	64.2	-0.055569668	92.55628667	100 - 7.81 - 0.675	http://nonlinear.com/redirect/outbound?p=hmdb&param=HMDB39095	Pentyl acetate		131.1071975	1	0.495916667	6.43E-11	1.292640521
0.50_131.1072m/z	HMDB30052		M+H	C7H14O2	64.2	-0.055569668	92.55628667	100 - 7.81 - 0.675	http://nonlinear.com/redirect/outbound?p=hmdb&param=HMDB30052	Butyl propionate		131.1071975	1	0.495916667	6.43E-11	1.292640521
0.50_131.1072m/z	HMDB36209		M+H	C7H14O2	64.2	-0.055569668	92.55628667	100 - 7.81 - 0.675	http://nonlinear.com/redirect/outbound?p=hmdb&param=HMDB36209	Propyl 2-methylpropanoate		131.1071975	1	0.495916667	6.43E-11	1.292640521
0.50_131.1072m/z	HMDB31528		M+H	C7H14O2	64.2	-0.055569668	92.55628667	100 - 7.81 - 0.675	http://nonlinear.com/redirect/outbound?p=hmdb&param=HMDB31528	Isopentyl acetate		131.1071975	1	0.495916667	6.43E-11	1.292640521
0.50_131.1072m/z	HMDB34166		M+H	C7H14O2	64.2	-0.055569668	92.55628667	100 - 7.81 - 0.675	http://nonlinear.com/redirect/outbound?p=hmdb&param=HMDB34166	2-Methylbutyl acetate		131.1071975	1	0.495916667	6.43E-11	1.292640521
0.50_131.1072m/z	HMDB00666		M+H	C7H14O2	64.2	-0.055569668	92.55628667	100 - 7.81 - 0.675	http://nonlinear.com/redirect/outbound?p=hmdb&param=HMDB00666	Heptanoic acid		131.1071975	1	0.495916667	6.43E-11	1.292640521
0.50_131.1072m/z	HMDB38227		M+H	C7H14O2	64.2	-0.055569668	92.55628667	100 - 7.81 - 0.675	http://nonlinear.com/redirect/outbound?p=hmdb&param=HMDB38227	Isopropyl 2-methylpropanoate		131.1071975	1	0.495916667	6.43E-11	1.292640521
0.50_131.1072m/z	HMDB39618		M+H	C7H14O2	64.2	-0.055569668	92.55628667	100 - 7.81 - 0.675	http://nonlinear.com/redirect/outbound?p=hmdb&param=HMDB39618	Propyl butyrate		131.1071975	1	0.495916667	6.43E-11	1.292640521
0.50_131.1072m/z	HMDB31496		M+CH3OH+H	C6H10O	64.5	0.331571442	93.80975906	100 - 6.64 - 0.391	http://nonlinear.com/redirect/outbound?p=hmdb&param=HMDB31496	2-Hexenal		131.1071975	1	0.495916667	6.43E-11	1.292640521
0.50_131.1072m/z	HMDB31196		M+CH3OH+H	C6H10O	64.5	0.331571442	93.80975906	100 - 6.64 - 0.391	http://nonlinear.com/redirect/outbound?p=hmdb&param=HMDB31196	4-Methyl-2-pentenal		131.1071975	1	0.495916667	6.43E-11	1.292640521
0.50_131.1072m/z	HMDB31563		M+CH3OH+H	C6H10O	64.5	0.331571442	93.80975906	100 - 6.64 - 0.391	http://nonlinear.com/redirect/outbound?p=hmdb&param=HMDB31563	4-Methyl-3-penten-2-one, 9CI		131.1071975	1	0.495916667	6.43E-11	1.292640521
0.50_131.1072m/z	HMDB31564		M+CH3OH+H	C6H10O	64.5	0.331571442	93.80975906	100 - 6.64 - 0.391	http://nonlinear.com/redirect/outbound?p=hmdb&param=HMDB31564	4-Methyl-4-penten-2-one		131.1071975	1	0.495916667	6.43E-11	1.292640521
0.50_131.1072m/z	HMDB31497		M+CH3OH+H	C6H10O	64.5	0.331571442	93.80975906	100 - 6.64 - 0.391	http://nonlinear.com/redirect/outbound?p=hmdb&param=HMDB31497	3-Hexenal		131.1071975	1	0.495916667	6.43E-11	1.292640521
0.50_131.1072m/z	HMDB33549		M+CH3OH+H	C6H10O	64.5	0.331571442	93.80975906	100 - 6.64 - 0.391	http://nonlinear.com/redirect/outbound?p=hmdb&param=HMDB33549	(E)-4-Hexenal		131.1071975	1	0.495916667	6.43E-11	1.292640521
0.50_131.1072m/z	HMDB35239		M+CH3OH+H	C6H10O	64.5	0.331571442	93.80975906	100 - 6.64 - 0.391	http://nonlinear.com/redirect/outbound?p=hmdb&param=HMDB35239	4-Hexen-3-one		131.1071975	1	0.495916667	6.43E-11	1.292640521
0.50_131.1072m/z	HMDB33714		M+CH3OH+H	C6H10O	64.5	0.331571442	93.80975906	100 - 6.64 - 0.391	http://nonlinear.com/redirect/outbound?p=hmdb&param=HMDB33714	2-Methyl-2-pentenal		131.1071975	1	0.495916667	6.43E-11	1.292640521
0.50_131.1072m/z	HMDB31498		M+CH3OH+H	C6H10O	64.5	0.331571442	93.80975906	100 - 6.64 - 0.391	http://nonlinear.com/redirect/outbound?p=hmdb&param=HMDB31498	(Z)-3-Hexenal		131.1071975	1	0.495916667	6.43E-11	1.292640521
0.50_131.1072m/z	HMDB40264		M+CH3OH+H	C6H10O	64.5	0.331571442	93.80975906	100 - 6.64 - 0.391	http://nonlinear.com/redirect/outbound?p=hmdb&param=HMDB40264	(Z)-2-Hexenal		131.1071975	1	0.495916667	6.43E-11	1.292640521
0.50_131.1072m/z	HMDB30332		M+CH3OH+H	C6H10O	64.5	0.331571442	93.80975906	100 - 6.64 - 0.391	http://nonlinear.com/redirect/outbound?p=hmdb&param=HMDB30332	2-Methyl-4-pentenal		131.1071975	1	0.495916667	6.43E-11	1.292640521
0.50_131.1072m/z	HMDB40271		M+CH3OH+H	C6H10O	64.5	0.331571442	93.80975906	100 - 6.64 - 0.391	http://nonlinear.com/redirect/outbound?p=hmdb&param=HMDB40271	(Z)-4-Hexenal		131.1071975	1	0.495916667	6.43E-11	1.292640521
0.50_131.1072m/z	HMDB03315		M+CH3OH+H	C6H10O	64.5	0.331571442	93.80975906	100 - 6.64 - 0.391	http://nonlinear.com/redirect/outbound?p=hmdb&param=HMDB03315	Cyclohexanone		131.1071975	1	0.495916667	6.43E-11	1.292640521
4.78_298.1267m/z	HMDB29369		M+H-H2O	C10H17N7O5	64.1	1.053264566	93.57889107	100 - 13.8 - 1.91 - 0.176	http://nonlinear.com/redirect/outbound?p=hmdb&param=HMDB29369	Neosaxitoxin		298.1267486	1	4.780116667	9.13E-11	Infinity
4.78_298.1267m/z	HMDB33664		M+H-H2O	C10H17N7O5	64.1	1.053264566	93.57889107	100 - 13.8 - 1.91 - 0.176	http://nonlinear.com/redirect/outbound?p=hmdb&param=HMDB33664	N'-Hydroxysaxitoxin		298.1267486	1	4.780116667	9.13E-11	Infinity
4.78_298.1267m/z	HMDB14619		M+H	C18H19NOS	65	0.633945996	95.75996946	100 - 20.9 - 6.8 - 1.08 - 0.127	http://nonlinear.com/redirect/outbound?p=hmdb&param=HMDB14619	Duloxetine		298.1267486	1	4.780116667	9.13E-11	Infinity
4.78_298.1267m/z	HMDB28979		M+NH4	C10H20N2O3S2	61.8	2.906482854	88.79620659	100 - 13.5 - 10.5 - 1.26 - 0.376	http://nonlinear.com/redirect/outbound?p=hmdb&param=HMDB28979	Methionyl-Methionine		298.1267486	1	4.780116667	9.13E-11	Infinity
4.78_298.1267m/z	HMDB13130		M+Na	C12H21NO6	64.5	0.338723365	93.76825713	100 - 13.8 - 2.12 - 0.205	http://nonlinear.com/redirect/outbound?p=hmdb&param=HMDB13130	Glutarylcarnitine		298.1267486	1	4.780116667	9.13E-11	Infinity
1.58_693.4186m/z	HMDB35346		M+H-H2O	C38H62O12	55	-3.927677	69.47327868	100 - 42.3 - 11.2 - 2.21 - 0.356	http://nonlinear.com/redirect/outbound?p=hmdb&param=HMDB35346	(3b,16a,20R)-25-Acetoxy-3,16,20,22-tetrahydroxy-5-cucurbiten-11-one 3-glucoside		693.4186371	1	1.580716667	9.15E-11	1.53304249
1.58_693.4186m/z	HMDB39436		M+Na	C36H62O11	56.8	-0.512652102	71.15177827	100 - 40.1 - 10.1 - 1.89 - 0.291	http://nonlinear.com/redirect/outbound?p=hmdb&param=HMDB39436	Ginsenoside Rh6		693.4186371	1	1.580716667	9.15E-11	1.53304249
1.13_518.3291m/z	HMDB15386		M+H	C30H47NO4S	58.9	-2.61120217	79.84553189	100 - 34.3 - 11 - 2.41 - 0.401	http://nonlinear.com/redirect/outbound?p=hmdb&param=HMDB15386	Retapamulin		518.3290542	1	1.133983333	1.37E-10	1.601110684
1.45_96.0449m/z	HMDB36576		M+H-2H2O	C5H9NO3	65.3	-0.232212733	96.30494483	100 - 5.99 - 0.766	http://nonlinear.com/redirect/outbound?p=hmdb&param=HMDB36576	4-Hydroxy-2-pyrrolidinecarboxylic acid		96.04491272	1	1.4506	1.57E-10	7.293835032
1.45_96.0449m/z	HMDB06055		M+H-2H2O	C5H9NO3	65.3	-0.232212733	96.30494483	100 - 5.99 - 0.766	http://nonlinear.com/redirect/outbound?p=hmdb&param=HMDB06055	4-Hydroxy-L-proline		96.04491272	1	1.4506	1.57E-10	7.293835032
1.45_96.0449m/z	HMDB00766		M+H-2H2O	C5H9NO3	65.3	-0.232212733	96.30494483	100 - 5.99 - 0.766	http://nonlinear.com/redirect/outbound?p=hmdb&param=HMDB00766	N-Acetyl-L-alanine		96.04491272	1	1.4506	1.57E-10	7.293835032
1.45_96.0449m/z	HMDB01149		M+H-2H2O	C5H9NO3	65.3	-0.232212733	96.30494483	100 - 5.99 - 0.766	http://nonlinear.com/redirect/outbound?p=hmdb&param=HMDB01149	5-Aminolevulinic acid		96.04491272	1	1.4506	1.57E-10	7.293835032
1.45_96.0449m/z	HMDB00725		M+H-2H2O	C5H9NO3	65.3	-0.232212733	96.30494483	100 - 5.99 - 0.766	http://nonlinear.com/redirect/outbound?p=hmdb&param=HMDB00725	Hydroxyproline		96.04491272	1	1.4506	1.57E-10	7.293835032
1.45_96.0449m/z	HMDB00783		M+H-2H2O	C5H9NO3	65.3	-0.232212733	96.30494483	100 - 5.99 - 0.766	http://nonlinear.com/redirect/outbound?p=hmdb&param=HMDB00783	Propionylglycine		96.04491272	1	1.4506	1.57E-10	7.293835032
1.45_96.0449m/z	HMDB59659		M+H-2H2O	C5H9NO3	65.3	-0.232212733	96.30494483	100 - 5.99 - 0.766	http://nonlinear.com/redirect/outbound?p=hmdb&param=HMDB59659	Trans-3-hydroxy-L-proline		96.04491272	1	1.4506	1.57E-10	7.293835032
1.45_96.0449m/z	HMDB02113		M+H-2H2O	C5H9NO3	65.3	-0.232212733	96.30494483	100 - 5.99 - 0.766	http://nonlinear.com/redirect/outbound?p=hmdb&param=HMDB02113	3-Hydroxy-L-proline		96.04491272	1	1.4506	1.57E-10	7.293835032
1.45_96.0449m/z	HMDB06272		M+H-2H2O	C5H9NO3	65.3	-0.232212733	96.30494483	100 - 5.99 - 0.766	http://nonlinear.com/redirect/outbound?p=hmdb&param=HMDB06272	5-Amino-2-oxopentanoic acid		96.04491272	1	1.4506	1.57E-10	7.293835032
1.45_96.0449m/z	HMDB02104		M+H-2H2O	C5H9NO3	65.3	-0.232212733	96.30494483	100 - 5.99 - 0.766	http://nonlinear.com/redirect/outbound?p=hmdb&param=HMDB02104	L-Glutamic-gamma-semialdehyde		96.04491272	1	1.4506	1.57E-10	7.293835032
1.45_96.0449m/z	HMDB01301		M+H-H2O	C5H7NO2	65.3	-0.581610288	96.54933432	100 - 5.93 - 0.557	http://nonlinear.com/redirect/outbound?p=hmdb&param=HMDB01301	1-Pyrroline-5-carboxylic acid		96.04491272	1	1.4506	1.57E-10	7.293835032
1.45_96.0449m/z	HMDB06875		M+H-H2O	C5H7NO2	65.3	-0.581610288	96.54933432	100 - 5.93 - 0.557	http://nonlinear.com/redirect/outbound?p=hmdb&param=HMDB06875	1-Pyrroline-2-carboxylic acid		96.04491272	1	1.4506	1.57E-10	7.293835032
1.45_96.0449m/z	HMDB36057		M+H	C5H5NO	65.5	-0.274271722	96.7949333	100 - 5.87 - 0.348	http://nonlinear.com/redirect/outbound?p=hmdb&param=HMDB36057	1H-Pyrrole-2-carboxaldehyde		96.04491272	1	1.4506	1.57E-10	7.293835032
1.45_96.0449m/z	HMDB13751		M+H	C5H5NO	65.5	-0.274271722	96.7949333	100 - 5.87 - 0.348	http://nonlinear.com/redirect/outbound?p=hmdb&param=HMDB13751	2-hydroxypyridine		96.04491272	1	1.4506	1.57E-10	7.293835032
0.51_252.0305m/z	HMDB14929		M+H	C8H11Cl2N3O2	51.1	-0.616612389	53.95644148	100 - 9.95 - 64.8 - 6.41 - 10.8 - 1.05	http://nonlinear.com/redirect/outbound?p=hmdb&param=HMDB14929	Uracil mustard		252.0305022	1	0.514983333	1.57E-10	148.8937578
0.58_195.0881m/z	HMDB28843		M+H-H2O	C8H12N4O3	63.5	-0.687745744	91.40337777	100 - 10.4 - 1.1	http://nonlinear.com/redirect/outbound?p=hmdb&param=HMDB28843	Glycyl-Histidine		195.0880944	1	0.580483333	1.59E-10	1.627434531
0.58_195.0881m/z	HMDB28885		M+H-H2O	C8H12N4O3	63.5	-0.687745744	91.40337777	100 - 10.4 - 1.1	http://nonlinear.com/redirect/outbound?p=hmdb&param=HMDB28885	Histidinyl-Glycine		195.0880944	1	0.580483333	1.59E-10	1.627434531
0.58_195.0881m/z	HMDB37295		M+H	C8H18OS2	60.6	1.866248102	83.8880657	100 - 10.5 - 9.74 - 0.912 - 0.304	http://nonlinear.com/redirect/outbound?p=hmdb&param=HMDB37295	3-[(2-Mercapto-1-methylpropyl)thio]-2-butanol		195.0880944	1	0.580483333	1.59E-10	1.627434531
0.58_195.0881m/z	HMDB01847		M+H	C8H10N4O2	63.7	-0.547097774	91.62769948	100 - 10.3 - 0.892	http://nonlinear.com/redirect/outbound?p=hmdb&param=HMDB01847	Caffeine		195.0880944	1	0.580483333	1.59E-10	1.627434531
0.58_195.0881m/z	HMDB14962		M+H	C8H10N4O2	63.7	-0.547097774	91.62769948	100 - 10.3 - 0.892	http://nonlinear.com/redirect/outbound?p=hmdb&param=HMDB14962	Enprofylline		195.0880944	1	0.580483333	1.59E-10	1.627434531
0.58_195.0881m/z	HMDB34426		M+CH3OH+H	C7H14S2	60.7	2.480345202	85.0370987	100 - 9.33 - 9.43 - 0.781 - 0.275	http://nonlinear.com/redirect/outbound?p=hmdb&param=HMDB34426	(-)-1-Methylpropyl 1-propenyl disulfide		195.0880944	1	0.580483333	1.59E-10	1.627434531
0.58_195.0881m/z	HMDB41345		M+2Na-H	C9H14N2	62.6	3.303715092	91.67815783	100 - 10.6 - 0.511	http://nonlinear.com/redirect/outbound?p=hmdb&param=HMDB41345	2,3-Diethyl-5-methylpyrazine		195.0880944	1	0.580483333	1.59E-10	1.627434531
0.58_195.0881m/z	HMDB31841		M+2Na-H	C9H14N2	62.6	3.303715092	91.67815783	100 - 10.6 - 0.511	http://nonlinear.com/redirect/outbound?p=hmdb&param=HMDB31841	2,5-Dimethyl-3-propylpyrazine		195.0880944	1	0.580483333	1.59E-10	1.627434531
0.58_195.0881m/z	HMDB39995		M+2Na-H	C9H14N2	62.6	3.303715092	91.67815783	100 - 10.6 - 0.511	http://nonlinear.com/redirect/outbound?p=hmdb&param=HMDB39995	3,5-Dimethyl-2-propylpyrazine		195.0880944	1	0.580483333	1.59E-10	1.627434531
0.58_195.0881m/z	HMDB32946		M+2Na-H	C9H14N2	62.6	3.303715092	91.67815783	100 - 10.6 - 0.511	http://nonlinear.com/redirect/outbound?p=hmdb&param=HMDB32946	3,5-Diethyl-2-methylpyrazine		195.0880944	1	0.580483333	1.59E-10	1.627434531
0.58_195.0881m/z	HMDB39996		M+2Na-H	C9H14N2	62.6	3.303715092	91.67815783	100 - 10.6 - 0.511	http://nonlinear.com/redirect/outbound?p=hmdb&param=HMDB39996	2,3-Dimethyl-5-propylpyrazine		195.0880944	1	0.580483333	1.59E-10	1.627434531
0.58_195.0881m/z	HMDB36174		M+2Na-H	C9H14N2	62.6	3.303715092	91.67815783	100 - 10.6 - 0.511	http://nonlinear.com/redirect/outbound?p=hmdb&param=HMDB36174	2-Methyl-3-(2-methylpropyl)pyrazine		195.0880944	1	0.580483333	1.59E-10	1.627434531
0.58_195.0881m/z	HMDB36132		M+2Na-H	C9H14N2	62.6	3.303715092	91.67815783	100 - 10.6 - 0.511	http://nonlinear.com/redirect/outbound?p=hmdb&param=HMDB36132	2,5-Diethyl-3-methylpyrazine		195.0880944	1	0.580483333	1.59E-10	1.627434531
1.71_146.0818m/z	HMDB35359		M+H-H2O	C6H13NO4	65	0.012959035	95.00329422	100 - 7.16 - 1.04	http://nonlinear.com/redirect/outbound?p=hmdb&param=HMDB35359	1-Deoxynojirimycin		146.08176	1	1.70655	1.74E-10	2.252642676
1.71_146.0818m/z	HMDB11727		M+H-H2O	C6H13NO4	65	0.012959035	95.00329422	100 - 7.16 - 1.04	http://nonlinear.com/redirect/outbound?p=hmdb&param=HMDB11727	Bicine		146.08176	1	1.70655	1.74E-10	2.252642676
1.71_146.0818m/z	HMDB32862		M+H-H2O	C6H13NO4	65	0.012959035	95.00329422	100 - 7.16 - 1.04	http://nonlinear.com/redirect/outbound?p=hmdb&param=HMDB32862	2-Amino-4-ethoxy-3-hydroxybutanoic acid		146.08176	1	1.70655	1.74E-10	2.252642676
1.71_146.0818m/z	HMDB29425		M+H	C6H11NO3	65	0.288109158	95.24178807	100 - 7.1 - 0.832	http://nonlinear.com/redirect/outbound?p=hmdb&param=HMDB29425	L-cis-4-(Hydroxymethyl)-2-pyrrolidinecarboxylic acid		146.08176	1	1.70655	1.74E-10	2.252642676
1.71_146.0818m/z	HMDB00730		M+H	C6H11NO3	65	0.288109157	95.24178807	100 - 7.1 - 0.832	http://nonlinear.com/redirect/outbound?p=hmdb&param=HMDB00730	Isobutyrylglycine		146.08176	1	1.70655	1.74E-10	2.252642676
1.71_146.0818m/z	HMDB59595		M+H	C6H11NO3	65	0.288109157	95.24178807	100 - 7.1 - 0.832	http://nonlinear.com/redirect/outbound?p=hmdb&param=HMDB59595	(S)-2-amino-6-oxohexanoate		146.08176	1	1.70655	1.74E-10	2.252642676
1.71_146.0818m/z	HMDB12131		M+H	C6H11NO3	65	0.288109157	95.24178807	100 - 7.1 - 0.832	http://nonlinear.com/redirect/outbound?p=hmdb&param=HMDB12131	(S)-5-Amino-3-oxohexanoate		146.08176	1	1.70655	1.74E-10	2.252642676
1.71_146.0818m/z	HMDB29426		M+H	C6H11NO3	65	0.288109157	95.24178807	100 - 7.1 - 0.832	http://nonlinear.com/redirect/outbound?p=hmdb&param=HMDB29426	L-trans-5-Hydroxy-2-piperidinecarboxylic acid		146.08176	1	1.70655	1.74E-10	2.252642676
1.71_146.0818m/z	HMDB15127		M+H	C6H11NO3	65	0.288109157	95.24178807	100 - 7.1 - 0.832	http://nonlinear.com/redirect/outbound?p=hmdb&param=HMDB15127	Methyl aminolevulinate		146.08176	1	1.70655	1.74E-10	2.252642676
1.71_146.0818m/z	HMDB00808		M+H	C6H11NO3	65	0.288109157	95.24178807	100 - 7.1 - 0.832	http://nonlinear.com/redirect/outbound?p=hmdb&param=HMDB00808	N-Butyrylglycine		146.08176	1	1.70655	1.74E-10	2.252642676
1.71_146.0818m/z	HMDB01263		M+H	C6H11NO3	65	0.288109157	95.24178807	100 - 7.1 - 0.832	http://nonlinear.com/redirect/outbound?p=hmdb&param=HMDB01263	Allysine		146.08176	1	1.70655	1.74E-10	2.252642676
1.71_146.0818m/z	HMDB03681		M+H	C6H11NO3	65	0.288109157	95.24178807	100 - 7.1 - 0.832	http://nonlinear.com/redirect/outbound?p=hmdb&param=HMDB03681	4-Acetamidobutanoic acid		146.08176	1	1.70655	1.74E-10	2.252642676
1.71_146.0818m/z	HMDB12151		M+H	C6H11NO3	65	0.288109157	95.24178807	100 - 7.1 - 0.832	http://nonlinear.com/redirect/outbound?p=hmdb&param=HMDB12151	2-Keto-6-aminocaproate		146.08176	1	1.70655	1.74E-10	2.252642676
1.71_146.0818m/z	HMDB40732		M+NH4	C6H8O3	65.2	0.124158195	95.61985858	100 - 6.7 - 0.806	http://nonlinear.com/redirect/outbound?p=hmdb&param=HMDB40732	2,7-Oxepanedione		146.08176	1	1.70655	1.74E-10	2.252642676
1.71_146.0818m/z	HMDB33517		M+NH4	C6H8O3	65.2	0.124158195	95.61985858	100 - 6.7 - 0.806	http://nonlinear.com/redirect/outbound?p=hmdb&param=HMDB33517	5,6-Dihydro-4-methoxy-2H-pyran-2-one		146.08176	1	1.70655	1.74E-10	2.252642676
1.71_146.0818m/z	HMDB31303		M+NH4	C6H8O3	65.2	0.124158195	95.61985858	100 - 6.7 - 0.806	http://nonlinear.com/redirect/outbound?p=hmdb&param=HMDB31303	Osmundalactone		146.08176	1	1.70655	1.74E-10	2.252642676
1.71_146.0818m/z	HMDB31306		M+NH4	C6H8O3	65.2	0.124158195	95.61985858	100 - 6.7 - 0.806	http://nonlinear.com/redirect/outbound?p=hmdb&param=HMDB31306	3-Hydroxy-4,5-dimethyl-2(5H)-furanone		146.08176	1	1.70655	1.74E-10	2.252642676
1.71_146.0818m/z	HMDB38072		M+NH4	C6H8O3	65.2	0.124158195	95.61985858	100 - 6.7 - 0.806	http://nonlinear.com/redirect/outbound?p=hmdb&param=HMDB38072	xi-5-Acetyltetrahydro-2(3H)-furanone		146.08176	1	1.70655	1.74E-10	2.252642676
1.71_146.0818m/z	HMDB40594		M+NH4	C6H8O3	65.2	0.124158195	95.61985858	100 - 6.7 - 0.806	http://nonlinear.com/redirect/outbound?p=hmdb&param=HMDB40594	(±)-Furaneol		146.08176	1	1.70655	1.74E-10	2.252642676
1.71_146.0818m/z	HMDB33285		M+NH4	C6H8O3	65.2	0.124158195	95.61985858	100 - 6.7 - 0.806	http://nonlinear.com/redirect/outbound?p=hmdb&param=HMDB33285	L-erythro-5-(1-Hydroxyethyl)-2(5H)-furanone		146.08176	1	1.70655	1.74E-10	2.252642676
1.71_146.0818m/z	HMDB01301		M+CH3OH+H	C5H7NO2	65.2	0.721332435	96.53082269	100 - 5.93 - 0.557	http://nonlinear.com/redirect/outbound?p=hmdb&param=HMDB01301	1-Pyrroline-5-carboxylic acid		146.08176	1	1.70655	1.74E-10	2.252642676
1.71_146.0818m/z	HMDB06875		M+CH3OH+H	C5H7NO2	65.2	0.721332435	96.53082269	100 - 5.93 - 0.557	http://nonlinear.com/redirect/outbound?p=hmdb&param=HMDB06875	1-Pyrroline-2-carboxylic acid		146.08176	1	1.70655	1.74E-10	2.252642676
5.91_138.0555m/z	HMDB06488		M+H-2H2O	C7H11NO4	64.8	0.15846544	94.46412641	100 - 8.22 - 1.12	http://nonlinear.com/redirect/outbound?p=hmdb&param=HMDB06488	N-Acetyl-L-glutamate 5-semialdehyde		138.0555353	1	5.9063	1.85E-10	1.558654608
5.91_138.0555m/z	HMDB01538		M+H	C7H7NO2	64.9	0.23198368	94.93574033	100 - 8.09 - 0.697	http://nonlinear.com/redirect/outbound?p=hmdb&param=HMDB01538	3-Pyridylacetic acid		138.0555353	1	5.9063	1.85E-10	1.558654608
5.91_138.0555m/z	HMDB01392		M+H	C7H7NO2	64.9	0.23198368	94.93574033	100 - 8.09 - 0.697	http://nonlinear.com/redirect/outbound?p=hmdb&param=HMDB01392	p-Aminobenzoic acid		138.0555353	1	5.9063	1.85E-10	1.558654608
5.91_138.0555m/z	HMDB01891		M+H	C7H7NO2	64.9	0.23198368	94.93574033	100 - 8.09 - 0.697	http://nonlinear.com/redirect/outbound?p=hmdb&param=HMDB01891	m-Aminobenzoic acid		138.0555353	1	5.9063	1.85E-10	1.558654608
5.91_138.0555m/z	HMDB01123		M+H	C7H7NO2	64.9	0.23198368	94.93574033	100 - 8.09 - 0.697	http://nonlinear.com/redirect/outbound?p=hmdb&param=HMDB01123	2-Aminobenzoic acid		138.0555353	1	5.9063	1.85E-10	1.558654608
5.91_138.0555m/z	HMDB29806		M+H	C7H7NO2	64.9	0.23198368	94.93574033	100 - 8.09 - 0.697	http://nonlinear.com/redirect/outbound?p=hmdb&param=HMDB29806	Methyl nicotinate		138.0555353	1	5.9063	1.85E-10	1.558654608
5.91_138.0555m/z	HMDB00875		M+H	C7H7NO2	64.9	0.23198368	94.93574033	100 - 8.09 - 0.697	http://nonlinear.com/redirect/outbound?p=hmdb&param=HMDB00875	Trigonelline		138.0555353	1	5.9063	1.85E-10	1.558654608
5.91_138.0555m/z	HMDB15687		M+H	C7H7NO2	64.9	0.23198368	94.93574033	100 - 8.09 - 0.697	http://nonlinear.com/redirect/outbound?p=hmdb&param=HMDB15687	Salicylamide		138.0555353	1	5.9063	1.85E-10	1.558654608
1.71_146.0843m/z	HMDB14685		M+H-2H2O	C9H13N2O2	64	-0.476460377	92.4793016	100 - 10.7 - 0.928	http://nonlinear.com/redirect/outbound?p=hmdb&param=HMDB14685	Pyridostigmine		146.0843164	1	1.714183333	2.03E-10	2.468890344
1.60_550.3296m/z	HMDB30528		M+H-2H2O	C37H47NO5	55.8	-4.289870284	72.3412713	100 - 41.1 - 9.26 - 1.49 - 0.19	http://nonlinear.com/redirect/outbound?p=hmdb&param=HMDB30528	Janthitrem B		550.3296126	1	1.6036	2.25E-10	1.981369531
6.51_207.0188m/z	HMDB31804		M+2Na-H	C5H10N2O2S	63.4	3.431675873	94.17767885	100 - 7.13 - 5.15 - 0.319	http://nonlinear.com/redirect/outbound?p=hmdb&param=HMDB31804	Methomyl		207.0187547	1	6.513333333	2.39E-10	1.598992979
6.51_207.0188m/z	HMDB35400		M+2Na-H	C13H6	63.8	-0.589536717	92.17076848	100 - 14.1 - 0.922	http://nonlinear.com/redirect/outbound?p=hmdb&param=HMDB35400	1-Tridecene-3,5,7,9,11-pentayne		207.0187547	1	6.513333333	2.39E-10	1.598992979
5.13_188.0701m/z	HMDB13068		M+H-2H2O	C11H13NO4	62.8	-4.751442909	93.96746961	100 - 12.6 - 1.55 - 0.128	http://nonlinear.com/redirect/outbound?p=hmdb&param=HMDB13068	Salsolinol 1-carboxylate		188.0700979	1	5.127616667	2.44E-10	1.618817813
5.13_188.0701m/z	HMDB00866		M+H-2H2O	C11H13NO4	62.8	-4.751442909	93.96746961	100 - 12.6 - 1.55 - 0.128	http://nonlinear.com/redirect/outbound?p=hmdb&param=HMDB00866	N-Acetyl-L-tyrosine		188.0700979	1	5.127616667	2.44E-10	1.618817813
5.13_188.0701m/z	HMDB33249		M+H	C6H10ClN5	56.5	-1.06979135	70.77871494	100 - 8.43 - 32.3 - 2.7 - 0.101	http://nonlinear.com/redirect/outbound?p=hmdb&param=HMDB33249	6-Chloro-N-(1-methylethyl)-1,3,5-triazine-2,4-diamine		188.0700979	1	5.127616667	2.44E-10	1.618817813
7.25_161.1058n	HMDB00062		M+Na, M+K, M+H	C7H15NO3	65	3.788571989	99.48563216	100 - 8.22 - 0.913	http://nonlinear.com/redirect/outbound?p=hmdb&param=HMDB00062	L-Carnitine	161.1058037	162.1131476	1	7.254133333	2.47E-10	1.161184685
7.25_161.1058n	HMDB14721		M+Na, M+K, M+H	C7H15NO3	65	3.788571989	99.48563216	100 - 8.22 - 0.913	http://nonlinear.com/redirect/outbound?p=hmdb&param=HMDB14721	L-Carnitine	161.1058037	162.1131476	1	7.254133333	2.47E-10	1.161184685
3.33_154.0979m/z	HMDB00679		M+H-2H2O	C7H15N3O3	64.2	-0.888505555	93.60644384	100 - 8.95 - 0.974	http://nonlinear.com/redirect/outbound?p=hmdb&param=HMDB00679	Homocitrulline		154.0978733	1	3.32535	2.57E-10	8.190424725
3.33_154.0979m/z	HMDB13253		M+H	C7H11N3O	64.3	-1.069036845	94.07200921	100 - 8.83 - 0.553	http://nonlinear.com/redirect/outbound?p=hmdb&param=HMDB13253	N-Acetylhistamine		154.0978733	1	3.32535	2.57E-10	8.190424725
3.33_154.0979m/z	HMDB33947		M+NH4	C7H8N2O	64.3	-1.393157168	94.44646247	100 - 8.43 - 0.519	http://nonlinear.com/redirect/outbound?p=hmdb&param=HMDB33947	2-Aminobenzamide		154.0978733	1	3.32535	2.57E-10	8.190424725
3.33_154.0979m/z	HMDB03152		M+NH4	C7H8N2O	64.3	-1.393157168	94.44646247	100 - 8.43 - 0.519	http://nonlinear.com/redirect/outbound?p=hmdb&param=HMDB03152	N-Methylnicotinamide		154.0978733	1	3.32535	2.57E-10	8.190424725
3.33_154.0979m/z	HMDB37819		M+NH4	C7H8N2O	64.3	-1.393157168	94.44646247	100 - 8.43 - 0.519	http://nonlinear.com/redirect/outbound?p=hmdb&param=HMDB37819	4-Acetyl-2-methylpyrimidine		154.0978733	1	3.32535	2.57E-10	8.190424725
3.33_154.0979m/z	HMDB30001		M+NH4	C7H8N2O	64.3	-1.393157168	94.44646247	100 - 8.43 - 0.519	http://nonlinear.com/redirect/outbound?p=hmdb&param=HMDB30001	2-Acetyl-3-methylpyrazine		154.0978733	1	3.32535	2.57E-10	8.190424725
5.93_139.0580m/z	HMDB37155		M+H-2H2O	C8H14O2S	63.6	-1.013075235	91.97173855	100 - 9.69 - 5.35 - 0.452	http://nonlinear.com/redirect/outbound?p=hmdb&param=HMDB37155	4,4'-Thiobis-2-butanone		139.0579743	1	5.925366667	3.12E-10	1.662193063
5.93_139.0580m/z	HMDB36181		M+H-H2O	C8H12OS	63.5	-1.356289723	92.20763324	100 - 9.63 - 5.14 - 0.429	http://nonlinear.com/redirect/outbound?p=hmdb&param=HMDB36181	2-[(Isopropylthio)methyl]furan		139.0579743	1	5.925366667	3.12E-10	1.662193063
5.93_139.0580m/z	HMDB31314		M+H	C8H10S	63.6	-1.245778164	92.44450618	100 - 9.57 - 4.93 - 0.406	http://nonlinear.com/redirect/outbound?p=hmdb&param=HMDB31314	Benzyl methyl sulfide		139.0579743	1	5.925366667	3.12E-10	1.662193063
5.93_139.0580m/z	HMDB32019		M+H	C8H10S	63.6	-1.245778164	92.44450618	100 - 9.57 - 4.93 - 0.406	http://nonlinear.com/redirect/outbound?p=hmdb&param=HMDB32019	2,6-Dimethylbenzenethiol		139.0579743	1	5.925366667	3.12E-10	1.662193063
5.93_139.0580m/z	HMDB32467		M+H	C8H10S	63.6	-1.245778164	92.44450618	100 - 9.57 - 4.93 - 0.406	http://nonlinear.com/redirect/outbound?p=hmdb&param=HMDB32467	(+/-)-1-Phenylethylmercaptan		139.0579743	1	5.925366667	3.12E-10	1.662193063
5.93_139.0580m/z	HMDB41361		M+H	C8H10S	63.6	-1.245778164	92.44450618	100 - 9.57 - 4.93 - 0.406	http://nonlinear.com/redirect/outbound?p=hmdb&param=HMDB41361	2-Ethylbenzenethiol		139.0579743	1	5.925366667	3.12E-10	1.662193063
5.93_139.0580m/z	HMDB32637		M+H	C8H10S	63.6	-1.245778164	92.44450618	100 - 9.57 - 4.93 - 0.406	http://nonlinear.com/redirect/outbound?p=hmdb&param=HMDB32637	2-Phenylethanethiol		139.0579743	1	5.925366667	3.12E-10	1.662193063
1.58_83.0608m/z	HMDB06284		M+H-2H2O	C4H10N2O2	64.6	-1.169525362	95.19983206	100 - 5.25 - 0.524	http://nonlinear.com/redirect/outbound?p=hmdb&param=HMDB06284	L-2,4-diaminobutyric acid		83.06078948	1	1.584516667	3.38E-10	1.112178454
1.58_83.0608m/z	HMDB02362		M+H-2H2O	C4H10N2O2	64.6	-1.169525363	95.19983206	100 - 5.25 - 0.524	http://nonlinear.com/redirect/outbound?p=hmdb&param=HMDB02362	2,4-Diaminobutyric acid		83.06078948	1	1.584516667	3.38E-10	1.112178454
1.58_83.0608m/z	HMDB33952		M+H-H2O	C4H8N2O	64.5	-1.73296778	95.44326184	100 - 5.19 - 0.315	http://nonlinear.com/redirect/outbound?p=hmdb&param=HMDB33952	Gyromitrin		83.06078948	1	1.584516667	3.38E-10	1.112178454
1.58_83.0608m/z	HMDB31642		M+H-H2O	C4H8N2O	64.5	-1.732967781	95.44326184	100 - 5.19 - 0.315	http://nonlinear.com/redirect/outbound?p=hmdb&param=HMDB31642	N-Nitroso-pyrrolidine		83.06078948	1	1.584516667	3.38E-10	1.112178454
1.58_83.0608m/z	HMDB15344		M+H	C4H6N2	64.6	-1.629717911	95.68790579	100 - 5.13 - 0.107	http://nonlinear.com/redirect/outbound?p=hmdb&param=HMDB15344	Fomepizole		83.06078948	1	1.584516667	3.38E-10	1.112178454
5.95_138.0584m/z	HMDB01527		M+NH4	C4H8O2S	62.7	-4.458299431	93.33133937	100 - 5.3 - 5.04 - 0.226	http://nonlinear.com/redirect/outbound?p=hmdb&param=HMDB01527	3-Methylthiopropionic acid		138.0583654	1	5.94825	3.42E-10	1.467269813
5.95_138.0584m/z	HMDB35646		M+NH4	C4H8O2S	62.7	-4.458299431	93.33133937	100 - 5.3 - 5.04 - 0.226	http://nonlinear.com/redirect/outbound?p=hmdb&param=HMDB35646	Methyl 2-(methylthio)acetate		138.0583654	1	5.94825	3.42E-10	1.467269813
0.32_182.0822m/z	HMDB38447		M+H-2H2O	C10H19NS2	59.9	-1.709999332	81.78604041	100 - 13 - 9.82 - 1.13 - 0.309	http://nonlinear.com/redirect/outbound?p=hmdb&param=HMDB38447	1-Isothiocyanato-8-(methylthio)octane		182.0822204	1	0.316766667	3.69E-10	2.107359304
0.32_182.0822m/z	HMDB35177		M+H-H2O	C9H13NO4	62.7	2.323035938	90.97232804	100 - 10.4 - 1.31	http://nonlinear.com/redirect/outbound?p=hmdb&param=HMDB35177	2-Acetyl-1,5,6,7-tetrahydro-6-hydroxy-7-(hydroxymethyl)-4H-azepine-4-one		182.0822204	1	0.316766667	3.69E-10	2.107359304
0.32_182.0822m/z	HMDB40443		M+H-H2O	C10H9N5	61.5	-4.394750154	89.54126875	100 - 12.7 - 0.75	http://nonlinear.com/redirect/outbound?p=hmdb&param=HMDB40443	3-Methyl-3H-imidazo[4,5-f]quinoxalin-2-amine		182.0822204	1	0.316766667	3.69E-10	2.107359304
0.32_182.0822m/z	HMDB12883		M+H	C9H11NO3	62.6	2.773254838	91.19512768	100 - 10.3 - 1.1	http://nonlinear.com/redirect/outbound?p=hmdb&param=HMDB12883	Adrenochrome o-semiquinone		182.0822204	1	0.316766667	3.69E-10	2.107359304
0.32_182.0822m/z	HMDB00158		M+H	C9H11NO3	62.6	2.773254838	91.19512768	100 - 10.3 - 1.1	http://nonlinear.com/redirect/outbound?p=hmdb&param=HMDB00158	L-Tyrosine		182.0822204	1	0.316766667	3.69E-10	2.107359304
0.32_182.0822m/z	HMDB06050		M+H	C9H11NO3	62.6	2.773254838	91.19512768	100 - 10.3 - 1.1	http://nonlinear.com/redirect/outbound?p=hmdb&param=HMDB06050	o-Tyrosine		182.0822204	1	0.316766667	3.69E-10	2.107359304
0.32_182.0822m/z	HMDB03831		M+H	C9H11NO3	62.6	2.773254838	91.19512768	100 - 10.3 - 1.1	http://nonlinear.com/redirect/outbound?p=hmdb&param=HMDB03831	Beta-Tyrosine		182.0822204	1	0.316766667	3.69E-10	2.107359304
0.32_182.0822m/z	HMDB02184		M+H	C9H11NO3	62.6	2.773254838	91.19512768	100 - 10.3 - 1.1	http://nonlinear.com/redirect/outbound?p=hmdb&param=HMDB02184	L-Threo-3-Phenylserine		182.0822204	1	0.316766667	3.69E-10	2.107359304
0.32_182.0822m/z	HMDB01119		M+H	C9H11NO3	62.6	2.773254838	91.19512768	100 - 10.3 - 1.1	http://nonlinear.com/redirect/outbound?p=hmdb&param=HMDB01119	4-Hydroxy-4-(3-pyridyl)-butanoic acid		182.0822204	1	0.316766667	3.69E-10	2.107359304
0.32_182.0822m/z	HMDB00205		M+NH4	C9H8O3	62.7	2.903217135	91.55638825	100 - 9.94 - 1.06	http://nonlinear.com/redirect/outbound?p=hmdb&param=HMDB00205	Phenylpyruvic acid		182.0822204	1	0.316766667	3.69E-10	2.107359304
0.32_182.0822m/z	HMDB01713		M+NH4	C9H8O3	62.7	2.903217135	91.55638825	100 - 9.94 - 1.06	http://nonlinear.com/redirect/outbound?p=hmdb&param=HMDB01713	m-Coumaric acid		182.0822204	1	0.316766667	3.69E-10	2.107359304
0.32_182.0822m/z	HMDB02641		M+NH4	C9H8O3	62.7	2.903217135	91.55638825	100 - 9.94 - 1.06	http://nonlinear.com/redirect/outbound?p=hmdb&param=HMDB02641	2-Hydroxycinnamic acid		182.0822204	1	0.316766667	3.69E-10	2.107359304
0.32_182.0822m/z	HMDB12225		M+NH4	C9H8O3	62.7	2.903217135	91.55638825	100 - 9.94 - 1.06	http://nonlinear.com/redirect/outbound?p=hmdb&param=HMDB12225	Enol-phenylpyruvate		182.0822204	1	0.316766667	3.69E-10	2.107359304
0.32_182.0822m/z	HMDB30677		M+NH4	C9H8O3	62.7	2.903217135	91.55638825	100 - 9.94 - 1.06	http://nonlinear.com/redirect/outbound?p=hmdb&param=HMDB30677	cis-p-Coumaric acid		182.0822204	1	0.316766667	3.69E-10	2.107359304
0.32_182.0822m/z	HMDB02035		M+NH4	C9H8O3	62.7	2.903217135	91.55638825	100 - 9.94 - 1.06	http://nonlinear.com/redirect/outbound?p=hmdb&param=HMDB02035	4-Hydroxycinnamic acid		182.0822204	1	0.316766667	3.69E-10	2.107359304
0.32_182.0822m/z	HMDB41592		M+NH4	C9H8O3	62.7	2.903217135	91.55638825	100 - 9.94 - 1.06	http://nonlinear.com/redirect/outbound?p=hmdb&param=HMDB41592	Coumarinic acid		182.0822204	1	0.316766667	3.69E-10	2.107359304
0.32_182.0822m/z	HMDB04058		M+CH3OH+H	C8H7NO2	62.7	3.635829125	92.42178701	100 - 9.17 - 0.784	http://nonlinear.com/redirect/outbound?p=hmdb&param=HMDB04058	5,6-Dihydroxyindole		182.0822204	1	0.316766667	3.69E-10	2.107359304
0.69_140.1073m/z	HMDB14447		M+H-H2O	C8H15NO2	63.6	-1.657836739	92.74873343	100 - 9.27 - 0.793	http://nonlinear.com/redirect/outbound?p=hmdb&param=HMDB14447	Tranexamic Acid		140.1073183	1	0.69105	3.92E-10	1.113394328
0.69_140.1073m/z	HMDB33433		M+H-H2O	C8H15NO2	63.6	-1.657836739	92.74873343	100 - 9.27 - 0.793	http://nonlinear.com/redirect/outbound?p=hmdb&param=HMDB33433	(S)-Homostachydrine		140.1073183	1	0.69105	3.92E-10	1.113394328
0.69_140.1073m/z	HMDB38792		M+H	C8H13NO	63.7	-1.587203063	92.97871346	100 - 9.21 - 0.582	http://nonlinear.com/redirect/outbound?p=hmdb&param=HMDB38792	5-Pentyloxazole		140.1073183	1	0.69105	3.92E-10	1.113394328
0.69_140.1073m/z	HMDB37870		M+H	C8H13NO	63.7	-1.587203063	92.97871346	100 - 9.21 - 0.582	http://nonlinear.com/redirect/outbound?p=hmdb&param=HMDB37870	4,5-Diethyl-2-methyloxazole		140.1073183	1	0.69105	3.92E-10	1.113394328
0.69_140.1073m/z	HMDB37869		M+H	C8H13NO	63.7	-1.587203063	92.97871346	100 - 9.21 - 0.582	http://nonlinear.com/redirect/outbound?p=hmdb&param=HMDB37869	4,5-Dimethyl-2-propyloxazole		140.1073183	1	0.69105	3.92E-10	1.113394328
0.69_140.1073m/z	HMDB29613		M+H	C8H13NO	63.7	-1.587203063	92.97871346	100 - 9.21 - 0.582	http://nonlinear.com/redirect/outbound?p=hmdb&param=HMDB29613	9-Azabicyclo[3.3.1]nonan-3-one		140.1073183	1	0.69105	3.92E-10	1.113394328
0.69_140.1073m/z	HMDB37871		M+H	C8H13NO	63.7	-1.587203063	92.97871346	100 - 9.21 - 0.582	http://nonlinear.com/redirect/outbound?p=hmdb&param=HMDB37871	4,5-Dimethyl-2-(1-methylethyl)oxazole		140.1073183	1	0.69105	3.92E-10	1.113394328
0.69_140.1073m/z	HMDB37818		M+H	C8H13NO	63.7	-1.587203063	92.97871346	100 - 9.21 - 0.582	http://nonlinear.com/redirect/outbound?p=hmdb&param=HMDB37818	2-Pentyloxazole		140.1073183	1	0.69105	3.92E-10	1.113394328
0.69_140.1073m/z	HMDB37855		M+H	C8H13NO	63.7	-1.587203063	92.97871346	100 - 9.21 - 0.582	http://nonlinear.com/redirect/outbound?p=hmdb&param=HMDB37855	4-Butyl-2-methyloxazole		140.1073183	1	0.69105	3.92E-10	1.113394328
0.69_140.1073m/z	HMDB37868		M+H	C8H13NO	63.7	-1.587203063	92.97871346	100 - 9.21 - 0.582	http://nonlinear.com/redirect/outbound?p=hmdb&param=HMDB37868	2,4-Dimethyl-5-propyloxazole		140.1073183	1	0.69105	3.92E-10	1.113394328
0.69_140.1073m/z	HMDB32151		M+NH4	C8H10O	63.6	-2.020742907	93.34872675	100 - 8.81 - 0.546	http://nonlinear.com/redirect/outbound?p=hmdb&param=HMDB32151	3,4-Dimethylphenol		140.1073183	1	0.69105	3.92E-10	1.113394328
0.69_140.1073m/z	HMDB32619		M+NH4	C8H10O	63.6	-2.020742907	93.34872675	100 - 8.81 - 0.546	http://nonlinear.com/redirect/outbound?p=hmdb&param=HMDB32619	1-Phenylethanol		140.1073183	1	0.69105	3.92E-10	1.113394328
0.69_140.1073m/z	HMDB32148		M+NH4	C8H10O	63.6	-2.020742907	93.34872675	100 - 8.81 - 0.546	http://nonlinear.com/redirect/outbound?p=hmdb&param=HMDB32148	2,3-Dimethylphenol		140.1073183	1	0.69105	3.92E-10	1.113394328
0.69_140.1073m/z	HMDB32074		M+NH4	C8H10O	63.6	-2.020742907	93.34872675	100 - 8.81 - 0.546	http://nonlinear.com/redirect/outbound?p=hmdb&param=HMDB32074	1-Methoxy-2-methylbenzene		140.1073183	1	0.69105	3.92E-10	1.113394328
0.69_140.1073m/z	HMDB32150		M+NH4	C8H10O	63.6	-2.020742907	93.34872675	100 - 8.81 - 0.546	http://nonlinear.com/redirect/outbound?p=hmdb&param=HMDB32150	2,6-Dimethylphenol		140.1073183	1	0.69105	3.92E-10	1.113394328
0.69_140.1073m/z	HMDB30540		M+NH4	C8H10O	63.6	-2.020742907	93.34872675	100 - 8.81 - 0.546	http://nonlinear.com/redirect/outbound?p=hmdb&param=HMDB30540	2,5-Dimethylphenol		140.1073183	1	0.69105	3.92E-10	1.113394328
0.69_140.1073m/z	HMDB29306		M+NH4	C8H10O	63.6	-2.020742907	93.34872675	100 - 8.81 - 0.546	http://nonlinear.com/redirect/outbound?p=hmdb&param=HMDB29306	4-Ethylphenol		140.1073183	1	0.69105	3.92E-10	1.113394328
0.69_140.1073m/z	HMDB33944		M+NH4	C8H10O	63.6	-2.020742907	93.34872675	100 - 8.81 - 0.546	http://nonlinear.com/redirect/outbound?p=hmdb&param=HMDB33944	2-Phenylethanol		140.1073183	1	0.69105	3.92E-10	1.113394328
0.69_140.1073m/z	HMDB41609		M+NH4	C8H10O	63.6	-2.020742907	93.34872675	100 - 8.81 - 0.546	http://nonlinear.com/redirect/outbound?p=hmdb&param=HMDB41609	4-Methylbenzyl alcohol		140.1073183	1	0.69105	3.92E-10	1.113394328
0.69_140.1073m/z	HMDB32076		M+NH4	C8H10O	63.6	-2.020742907	93.34872675	100 - 8.81 - 0.546	http://nonlinear.com/redirect/outbound?p=hmdb&param=HMDB32076	1-Methoxy-4-methylbenzene		140.1073183	1	0.69105	3.92E-10	1.113394328
0.69_140.1073m/z	HMDB32972		M+CH3OH+H	C7H9N	64.1	-1.690723226	94.23691658	100 - 8.04 - 0.282	http://nonlinear.com/redirect/outbound?p=hmdb&param=HMDB32972	2,6-Dimethylpyridine		140.1073183	1	0.69105	3.92E-10	1.113394328
0.69_140.1073m/z	HMDB33871		M+CH3OH+H	C7H9N	64.1	-1.690723226	94.23691658	100 - 8.04 - 0.282	http://nonlinear.com/redirect/outbound?p=hmdb&param=HMDB33871	Benzylamine		140.1073183	1	0.69105	3.92E-10	1.113394328
0.69_140.1073m/z	HMDB41965		M+CH3OH+H	C7H9N	64.1	-1.690723226	94.23691658	100 - 8.04 - 0.282	http://nonlinear.com/redirect/outbound?p=hmdb&param=HMDB41965	o-toluidine		140.1073183	1	0.69105	3.92E-10	1.113394328
0.69_140.1073m/z	HMDB32244		M+CH3OH+H	C7H9N	64.1	-1.690723226	94.23691658	100 - 8.04 - 0.282	http://nonlinear.com/redirect/outbound?p=hmdb&param=HMDB32244	2,4-Dimethylpyridine		140.1073183	1	0.69105	3.92E-10	1.113394328
0.69_140.1073m/z	HMDB29734		M+CH3OH+H	C7H9N	64.1	-1.690723226	94.23691658	100 - 8.04 - 0.282	http://nonlinear.com/redirect/outbound?p=hmdb&param=HMDB29734	3-Ethylpyridine		140.1073183	1	0.69105	3.92E-10	1.113394328
0.50_154.0995n	HMDB32314		M+H, M+NH4	C9H14O2	63.4	0.978423048	91.24903214	100 - 9.97 - 0.855	http://nonlinear.com/redirect/outbound?p=hmdb&param=HMDB32314	2,4-Hexadienyl propionate	154.0995305	172.1339305	1	0.503533333	4.20E-10	1.587190707
0.50_154.0995n	HMDB37276		M+H, M+NH4	C9H14O2	63.4	0.978423048	91.24903214	100 - 9.97 - 0.855	http://nonlinear.com/redirect/outbound?p=hmdb&param=HMDB37276	Octahydro-2H-1-benzopyran-2-one	154.0995305	172.1339305	1	0.503533333	4.20E-10	1.587190707
0.50_154.0995n	HMDB36239		M+H, M+NH4	C9H14O2	63.4	0.978423048	91.24903214	100 - 9.97 - 0.855	http://nonlinear.com/redirect/outbound?p=hmdb&param=HMDB36239	Enol-3,5,5-Trimethyl-1,2-cyclohexanedione	154.0995305	172.1339305	1	0.503533333	4.20E-10	1.587190707
0.50_154.0995n	HMDB35135		M+H, M+NH4	C9H14O2	63.4	0.978423048	91.24903214	100 - 9.97 - 0.855	http://nonlinear.com/redirect/outbound?p=hmdb&param=HMDB35135	(E)-2,6-Dimethyl-2,5-heptadienoic acid	154.0995305	172.1339305	1	0.503533333	4.20E-10	1.587190707
0.50_154.0995n	HMDB32442		M+H, M+NH4	C9H14O2	63.4	0.978423048	91.24903214	100 - 9.97 - 0.855	http://nonlinear.com/redirect/outbound?p=hmdb&param=HMDB32442	2-Nonenoic acid gamma-lactone	154.0995305	172.1339305	1	0.503533333	4.20E-10	1.587190707
0.50_154.0995n	HMDB31302		M+H, M+NH4	C9H14O2	63.4	0.978423048	91.24903214	100 - 9.97 - 0.855	http://nonlinear.com/redirect/outbound?p=hmdb&param=HMDB31302	Methyl 2-octynoate	154.0995305	172.1339305	1	0.503533333	4.20E-10	1.587190707
0.50_154.0995n	HMDB40285		M+H, M+NH4	C9H14O2	63.4	0.978423048	91.24903214	100 - 9.97 - 0.855	http://nonlinear.com/redirect/outbound?p=hmdb&param=HMDB40285	Anapear	154.0995305	172.1339305	1	0.503533333	4.20E-10	1.587190707
0.50_154.0995n	HMDB38697		M+H, M+NH4	C9H14O2	63.4	0.978423048	91.24903214	100 - 9.97 - 0.855	http://nonlinear.com/redirect/outbound?p=hmdb&param=HMDB38697	xi-2,2,6-Trimethyl-1,4-cyclohexanedione	154.0995305	172.1339305	1	0.503533333	4.20E-10	1.587190707
0.50_154.0995n	HMDB38268		M+H, M+NH4	C9H14O2	63.4	0.978423048	91.24903214	100 - 9.97 - 0.855	http://nonlinear.com/redirect/outbound?p=hmdb&param=HMDB38268	Allyl hexenoate	154.0995305	172.1339305	1	0.503533333	4.20E-10	1.587190707
7.26_240.0908m/z	HMDB33072		M+NH4	C9H18S3	59.2	-2.949821948	81.07178308	100 - 12.3 - 14.3 - 1.59 - 0.759	http://nonlinear.com/redirect/outbound?p=hmdb&param=HMDB33072	(E)-1-Propenyl 1-(propylthio)propyl disulfide		240.0908085	1	7.26175	4.61E-10	1.318556939
7.26_240.0908m/z	HMDB40262		M+NH4	C9H18S3	59.2	-2.949821948	81.07178308	100 - 12.3 - 14.3 - 1.59 - 0.759	http://nonlinear.com/redirect/outbound?p=hmdb&param=HMDB40262	2,4,6-Triethyl-1,3,5-trithiane		240.0908085	1	7.26175	4.61E-10	1.318556939
7.26_240.0908m/z	HMDB33041		M+NH4	C9H18S3	59.2	-2.949821948	81.07178308	100 - 12.3 - 14.3 - 1.59 - 0.759	http://nonlinear.com/redirect/outbound?p=hmdb&param=HMDB33041	1-(1-Propenylthio)propyl propyl disulfide		240.0908085	1	7.26175	4.61E-10	1.318556939
7.26_240.0908m/z	HMDB40243		M+NH4	C9H18S3	59.2	-2.949821948	81.07178308	100 - 12.3 - 14.3 - 1.59 - 0.759	http://nonlinear.com/redirect/outbound?p=hmdb&param=HMDB40243	2,2,4,4,6,6-Hexamethyl-1,3,5-trithiane		240.0908085	1	7.26175	4.61E-10	1.318556939
7.26_240.0908m/z	HMDB31200		M+CH3OH+H	C7H13NO4S	63	1.350590158	90.7477554	100 - 9.04 - 5.7 - 0.455	http://nonlinear.com/redirect/outbound?p=hmdb&param=HMDB31200	2-Methyl-2-[(1-oxo-2-propenyl)amino]-1-propanesulfonic acid		240.0908085	1	7.26175	4.61E-10	1.318556939
7.26_240.0908m/z	HMDB30411		M+CH3OH+H	C7H13NO4S	63	1.350590158	90.7477554	100 - 9.04 - 5.7 - 0.455	http://nonlinear.com/redirect/outbound?p=hmdb&param=HMDB30411	(2R,2'S)-Isobuteine		240.0908085	1	7.26175	4.61E-10	1.318556939
1.02_611.3711m/z	HMDB32835		M+K	C35H56O6	59.8	-0.489997316	79.93571907	100 - 38.7 - 8.53 - 1.37 - 0.175	http://nonlinear.com/redirect/outbound?p=hmdb&param=HMDB32835	22-Angeloylbarringtogenol C		611.371109	1	1.022883333	4.90E-10	1.576530549
1.02_611.3711m/z	HMDB33089		M+K	C35H56O6	59.8	-0.489997317	79.93571907	100 - 38.7 - 8.53 - 1.37 - 0.175	http://nonlinear.com/redirect/outbound?p=hmdb&param=HMDB33089	(3b,5a,22E,24S)-Stigmasta-7,22,25-trien-3-ol 3-glucoside		611.371109	1	1.022883333	4.90E-10	1.576530549
1.21_500.3050m/z	HMDB00874		M+H	C26H45NO6S	62.3	0.757315591	87.7255611	100 - 30 - 10.1 - 2.1 - 0.35	http://nonlinear.com/redirect/outbound?p=hmdb&param=HMDB00874	Tauroursodeoxycholic acid		500.3049623	1	1.20645	6.37E-10	4.36205947
1.21_500.3050m/z	HMDB00896		M+H	C26H45NO6S	62.3	0.757315591	87.7255611	100 - 30 - 10.1 - 2.1 - 0.35	http://nonlinear.com/redirect/outbound?p=hmdb&param=HMDB00896	Taurodeoxycholic acid		500.3049623	1	1.20645	6.37E-10	4.36205947
1.21_500.3050m/z	HMDB00951		M+H	C26H45NO6S	62.3	0.757315591	87.7255611	100 - 30 - 10.1 - 2.1 - 0.35	http://nonlinear.com/redirect/outbound?p=hmdb&param=HMDB00951	Taurochenodesoxycholic acid		500.3049623	1	1.20645	6.37E-10	4.36205947
1.21_500.3050m/z	HMDB14936		M+Na	C21H43N5O7	64.4	-2.209121107	95.91153892	100 - 25.3 - 4.51 - 0.602	http://nonlinear.com/redirect/outbound?p=hmdb&param=HMDB14936	Gentamicin		500.3049623	1	1.20645	6.37E-10	4.36205947
0.57_252.0303m/z	HMDB14929		M+H	C8H11Cl2N3O2	50.4	-1.602363069	53.21661125	100 - 9.95 - 64.8 - 6.41 - 10.8 - 1.05	http://nonlinear.com/redirect/outbound?p=hmdb&param=HMDB14929	Uracil mustard		252.0302548	1	0.57285	7.25E-10	118.7560621
0.55_331.1311m/z	HMDB29992		M+H-2H2O	C17H22N2O7	63.5	4.634982402	95.99738911	100 - 19.6 - 3.27 - 0.389	http://nonlinear.com/redirect/outbound?p=hmdb&param=HMDB29992	Tetrahydropentoxyline		331.1310981	1	0.553783333	7.41E-10	9.656913765
0.55_331.1311m/z	HMDB33108		M+H-2H2O	C17H22N2O7	63.5	4.634982402	95.99738911	100 - 19.6 - 3.27 - 0.389	http://nonlinear.com/redirect/outbound?p=hmdb&param=HMDB33108	Semilepidinoside B		331.1310981	1	0.553783333	7.41E-10	9.656913765
0.55_331.1311m/z	HMDB14683		M+NH4	C17H16ClN3O	56.1	-4.76441606	73.94048336	100 - 19.7 - 34 - 6.45 - 0.662	http://nonlinear.com/redirect/outbound?p=hmdb&param=HMDB14683	Amoxapine		331.1310981	1	0.553783333	7.41E-10	9.656913765
0.55_331.1311m/z	HMDB41037		M+CH3OH+H	C15H19ClO4	57.3	-0.297455118	72.40772684	100 - 16.6 - 34.1 - 5.5 - 0.69	http://nonlinear.com/redirect/outbound?p=hmdb&param=HMDB41037	8-Deoxy-11-hydroxy-13-chlorogrosheimin		331.1310981	1	0.553783333	7.41E-10	9.656913765
0.55_331.1311m/z	HMDB35687		M+K	C17H24O4	65.3	-0.20923235	96.04267311	100 - 18.8 - 2.49 - 0.247	http://nonlinear.com/redirect/outbound?p=hmdb&param=HMDB35687	Acetylvalerenolic acid		331.1310981	1	0.553783333	7.41E-10	9.656913765
0.55_331.1311m/z	HMDB34930		M+K	C17H24O4	65.3	-0.20923235	96.04267311	100 - 18.8 - 2.49 - 0.247	http://nonlinear.com/redirect/outbound?p=hmdb&param=HMDB34930	(3beta,6beta)-Furanoeremophilane-3,6-diol 6-acetate		331.1310981	1	0.553783333	7.41E-10	9.656913765
0.55_331.1311m/z	HMDB39275		M+K	C17H24O4	65.3	-0.20923235	96.04267311	100 - 18.8 - 2.49 - 0.247	http://nonlinear.com/redirect/outbound?p=hmdb&param=HMDB39275	[6]-Gingerdione		331.1310981	1	0.553783333	7.41E-10	9.656913765
0.55_331.1311m/z	HMDB41249		M+K	C17H24O4	65.3	-0.20923235	96.04267311	100 - 18.8 - 2.49 - 0.247	http://nonlinear.com/redirect/outbound?p=hmdb&param=HMDB41249	6-Hydroxyshogaol		331.1310981	1	0.553783333	7.41E-10	9.656913765
0.55_331.1311m/z	HMDB34658		M+K	C17H24O4	65.3	-0.20923235	96.04267311	100 - 18.8 - 2.49 - 0.247	http://nonlinear.com/redirect/outbound?p=hmdb&param=HMDB34658	9-Acetoxyfukinanolide		331.1310981	1	0.553783333	7.41E-10	9.656913765
0.55_331.1311m/z	HMDB34738		M+K	C17H24O4	65.3	-0.20923235	96.04267311	100 - 18.8 - 2.49 - 0.247	http://nonlinear.com/redirect/outbound?p=hmdb&param=HMDB34738	Isotrichodermin		331.1310981	1	0.553783333	7.41E-10	9.656913765
0.55_331.1311m/z	HMDB36693		M+K	C17H24O4	65.3	-0.20923235	96.04267311	100 - 18.8 - 2.49 - 0.247	http://nonlinear.com/redirect/outbound?p=hmdb&param=HMDB36693	Acetylbalchanolide		331.1310981	1	0.553783333	7.41E-10	9.656913765
0.29_414.0979m/z	HMDB15042		M+K	C20H25NO2S2	57.9	4.157519338	78.4156825	100 - 24 - 12.2 - 2.39 - 0.537	http://nonlinear.com/redirect/outbound?p=hmdb&param=HMDB15042	Tiagabine		414.0979307	1	0.28625	8.14E-10	2.310083825
0.46_414.2042n	HMDB37039		M+H, M+K, M+Na	C24H30O6	65.4	-0.190894795	96.40793302	100 - 26.5 - 4.61 - 0.602	http://nonlinear.com/redirect/outbound?p=hmdb&param=HMDB37039	4-O-Methylmelleolide	414.2041596	415.2099636	1	0.457833333	8.35E-10	1.685829591
0.46_414.2042n	HMDB14838		M+H, M+K, M+Na	C24H30O6	65.4	-0.190894795	96.40793302	100 - 26.5 - 4.61 - 0.602	http://nonlinear.com/redirect/outbound?p=hmdb&param=HMDB14838	Eplerenone	414.2041596	415.2099636	1	0.457833333	8.35E-10	1.685829591
0.46_414.2042n	HMDB39380		M+H, M+K, M+Na	C24H30O6	65.4	-0.190894796	96.40793302	100 - 26.5 - 4.61 - 0.602	http://nonlinear.com/redirect/outbound?p=hmdb&param=HMDB39380	Armillarin	414.2041596	415.2099636	1	0.457833333	8.35E-10	1.685829591
0.46_414.2042n	HMDB30404		M+H, M+K, M+Na	C24H30O6	65.4	-0.190894796	96.40793302	100 - 26.5 - 4.61 - 0.602	http://nonlinear.com/redirect/outbound?p=hmdb&param=HMDB30404	Armillaripin	414.2041596	415.2099636	1	0.457833333	8.35E-10	1.685829591
0.46_414.2042n	HMDB41407		M+H, M+K, M+Na	C24H30O6	65.4	-0.190894796	96.40793302	100 - 26.5 - 4.61 - 0.602	http://nonlinear.com/redirect/outbound?p=hmdb&param=HMDB41407	Clausarinol	414.2041596	415.2099636	1	0.457833333	8.35E-10	1.685829591
6.74_270.0911m/z	HMDB41537		M+H-2H2O	C19H15NO3	59.9	-2.593649096	82.77123486	100 - 21.2 - 2.75 - 0.266	http://nonlinear.com/redirect/outbound?p=hmdb&param=HMDB41537	N-Acetyldehydroanonaine		270.091102	1	6.738816667	1.12E-09	Infinity
6.74_270.0911m/z	HMDB34482		M+NH4	C11H12N2O3S	61.5	-0.639714376	85.40971054	100 - 13.7 - 6 - 0.7	http://nonlinear.com/redirect/outbound?p=hmdb&param=HMDB34482	MBP 1		270.091102	1	6.738816667	1.12E-09	Infinity
6.74_270.0911m/z	HMDB13969		M+NH4	C11H12N2O3S	61.5	-0.639714376	85.40971054	100 - 13.7 - 6 - 0.7	http://nonlinear.com/redirect/outbound?p=hmdb&param=HMDB13969	Zileuton sulfoxide		270.091102	1	6.738816667	1.12E-09	Infinity
6.74_270.0911m/z	HMDB13968		M+NH4	C11H12N2O3S	61.5	-0.639714376	85.40971054	100 - 13.7 - 6 - 0.7	http://nonlinear.com/redirect/outbound?p=hmdb&param=HMDB13968	Hydroxyzileuton		270.091102	1	6.738816667	1.12E-09	Infinity
1.67_692.4511m/z	HMDB38343		M+H	C42H61NO7	54.9	-2.269944697	67.39684994	100 - 46.8 - 12.1 - 2.26 - 0.336	http://nonlinear.com/redirect/outbound?p=hmdb&param=HMDB38343	13-Demethylspirolide C		692.4510588	1	1.672233333	1.25E-09	1.47734573
1.67_692.4511m/z	HMDB39434		M+H	C42H61NO7	54.9	-2.269944697	67.39684994	100 - 46.8 - 12.1 - 2.26 - 0.336	http://nonlinear.com/redirect/outbound?p=hmdb&param=HMDB39434	Spirolide A		692.4510588	1	1.672233333	1.25E-09	1.47734573
6.96_203.1158n	HMDB00201		M+H, M+Na	C9H17NO4	66.3	0.216207493	99.0856263	100 - 10.4 - 1.31	http://nonlinear.com/redirect/outbound?p=hmdb&param=HMDB00201	L-Acetylcarnitine	203.1158019	204.1236269	1	6.960033333	1.26E-09	1.367314441
0.46_119.0854m/z	HMDB32314		M+H-2H2O	C9H14O2	63.1	-4.447049839	94.43429233	100 - 9.97 - 0.855	http://nonlinear.com/redirect/outbound?p=hmdb&param=HMDB32314	2,4-Hexadienyl propionate		119.0853944	1	0.457833333	1.31E-09	1.554656744
0.46_119.0854m/z	HMDB37276		M+H-2H2O	C9H14O2	63.1	-4.447049839	94.43429233	100 - 9.97 - 0.855	http://nonlinear.com/redirect/outbound?p=hmdb&param=HMDB37276	Octahydro-2H-1-benzopyran-2-one		119.0853944	1	0.457833333	1.31E-09	1.554656744
0.46_119.0854m/z	HMDB36239		M+H-2H2O	C9H14O2	63.1	-4.447049839	94.43429233	100 - 9.97 - 0.855	http://nonlinear.com/redirect/outbound?p=hmdb&param=HMDB36239	Enol-3,5,5-Trimethyl-1,2-cyclohexanedione		119.0853944	1	0.457833333	1.31E-09	1.554656744
0.46_119.0854m/z	HMDB35135		M+H-2H2O	C9H14O2	63.1	-4.447049839	94.43429233	100 - 9.97 - 0.855	http://nonlinear.com/redirect/outbound?p=hmdb&param=HMDB35135	(E)-2,6-Dimethyl-2,5-heptadienoic acid		119.0853944	1	0.457833333	1.31E-09	1.554656744
0.46_119.0854m/z	HMDB32442		M+H-2H2O	C9H14O2	63.1	-4.447049839	94.43429233	100 - 9.97 - 0.855	http://nonlinear.com/redirect/outbound?p=hmdb&param=HMDB32442	2-Nonenoic acid gamma-lactone		119.0853944	1	0.457833333	1.31E-09	1.554656744
0.46_119.0854m/z	HMDB31302		M+H-2H2O	C9H14O2	63.1	-4.447049839	94.43429233	100 - 9.97 - 0.855	http://nonlinear.com/redirect/outbound?p=hmdb&param=HMDB31302	Methyl 2-octynoate		119.0853944	1	0.457833333	1.31E-09	1.554656744
0.46_119.0854m/z	HMDB40285		M+H-2H2O	C9H14O2	63.1	-4.447049839	94.43429233	100 - 9.97 - 0.855	http://nonlinear.com/redirect/outbound?p=hmdb&param=HMDB40285	Anapear		119.0853944	1	0.457833333	1.31E-09	1.554656744
0.46_119.0854m/z	HMDB38697		M+H-2H2O	C9H14O2	63.1	-4.447049839	94.43429233	100 - 9.97 - 0.855	http://nonlinear.com/redirect/outbound?p=hmdb&param=HMDB38697	xi-2,2,6-Trimethyl-1,4-cyclohexanedione		119.0853944	1	0.457833333	1.31E-09	1.554656744
0.46_119.0854m/z	HMDB38268		M+H-2H2O	C9H14O2	63.1	-4.447049839	94.43429233	100 - 9.97 - 0.855	http://nonlinear.com/redirect/outbound?p=hmdb&param=HMDB38268	Allyl hexenoate		119.0853944	1	0.457833333	1.31E-09	1.554656744
0.69_181.1356m/z	HMDB31450		M+K	C10H22	63.2	-1.721968123	91.73391268	100 - 11.1 - 0.554	http://nonlinear.com/redirect/outbound?p=hmdb&param=HMDB31450	N-Decane		181.1356059	1	0.694866667	1.55E-09	1.212560845
5.12_248.1518m/z	HMDB41845		M+H-2H2O	C12H21N5O3	61.2	2.281939713	86.18552908	100 - 15.2 - 1.69 - 0.141	http://nonlinear.com/redirect/outbound?p=hmdb&param=HMDB41845	cadralazine		248.1517857	1	5.116183333	1.56E-09	1.6089157
5.12_248.1518m/z	HMDB28953		M+H-2H2O	C12H21N5O3	61.2	2.281939713	86.18552908	100 - 15.2 - 1.69 - 0.141	http://nonlinear.com/redirect/outbound?p=hmdb&param=HMDB28953	Lysyl-Histidine		248.1517857	1	5.116183333	1.56E-09	1.6089157
5.12_248.1518m/z	HMDB28890		M+H-2H2O	C12H21N5O3	61.2	2.281939713	86.18552908	100 - 15.2 - 1.69 - 0.141	http://nonlinear.com/redirect/outbound?p=hmdb&param=HMDB28890	Histidinyl-Lysine		248.1517857	1	5.116183333	1.56E-09	1.6089157
5.12_248.1518m/z	HMDB15415		M+H-2H2O	C12H21N5O3	61.2	2.281939713	86.18552908	100 - 15.2 - 1.69 - 0.141	http://nonlinear.com/redirect/outbound?p=hmdb&param=HMDB15415	Oxtriphylline		248.1517857	1	5.116183333	1.56E-09	1.6089157
5.12_248.1518m/z	HMDB41448		M+NH4	C12H22S2	58.1	4.749836603	79.68610772	100 - 14.8 - 10.1 - 1.31 - 0.33	http://nonlinear.com/redirect/outbound?p=hmdb&param=HMDB41448	Dicyclohexyl disulfide		248.1517857	1	5.116183333	1.56E-09	1.6089157
0.47_298.1055n	HMDB10350		M+H-2H2O, M+H-H2O	C14H18O7	65.1	0.769630444	96.36907424	100 - 15.6 - 2.58 - 0.275	http://nonlinear.com/redirect/outbound?p=hmdb&param=HMDB10350	2-Phenylethanol glucuronide	298.1054823	281.1027823	1	0.46925	2.09E-09	1.229815157
1.71_127.0630n	HMDB29434		M+H-2H2O, M+CH3OH+H	C6H9NO2	64.2	-2.874292505	95.95401353	100 - 7.03 - 0.623	http://nonlinear.com/redirect/outbound?p=hmdb&param=HMDB29434	(±)-4-Methylene-2-pyrrolidinecarboxylic acid	127.0629633	160.0969633	1	1.70655	2.29E-09	2.793455364
1.71_127.0630n	HMDB59657		M+H-2H2O, M+CH3OH+H	C6H9NO2	64.2	-2.874292505	95.95401353	100 - 7.03 - 0.623	http://nonlinear.com/redirect/outbound?p=hmdb&param=HMDB59657	(S)-2,3,4,5-tetrahydropyridine-2-carboxylate	127.0629633	160.0969633	1	1.70655	2.29E-09	2.793455364
1.71_127.0630n	HMDB01084		M+H-2H2O, M+CH3OH+H	C6H9NO2	64.2	-2.874292505	95.95401353	100 - 7.03 - 0.623	http://nonlinear.com/redirect/outbound?p=hmdb&param=HMDB01084	D-1-Piperideine-2-carboxylic acid	127.0629633	160.0969633	1	1.70655	2.29E-09	2.793455364
1.71_127.0630n	HMDB12130		M+H-2H2O, M+CH3OH+H	C6H9NO2	64.2	-2.874292505	95.95401353	100 - 7.03 - 0.623	http://nonlinear.com/redirect/outbound?p=hmdb&param=HMDB12130	(S)-2,3,4,5-Tetrahydropiperidine-2-carboxylate	127.0629633	160.0969633	1	1.70655	2.29E-09	2.793455364
3.60_300.1598m/z	HMDB39765		M+H-H2O	C18H23NO4	64.9	-0.727707304	95.56423554	100 - 20.3 - 2.77 - 0.284	http://nonlinear.com/redirect/outbound?p=hmdb&param=HMDB39765	Pandamarilactone 1		300.1597774	1	3.604333333	2.48E-09	6.346142431
3.60_300.1598m/z	HMDB41860		M+H-H2O	C18H23NO4	64.9	-0.727707304	95.56423554	100 - 20.3 - 2.77 - 0.284	http://nonlinear.com/redirect/outbound?p=hmdb&param=HMDB41860	cocaethylene		300.1597774	1	3.604333333	2.48E-09	6.346142431
3.60_300.1598m/z	HMDB15234		M+H-H2O	C18H23NO4	64.9	-0.727707304	95.56423554	100 - 20.3 - 2.77 - 0.284	http://nonlinear.com/redirect/outbound?p=hmdb&param=HMDB15234	Arbutamine		300.1597774	1	3.604333333	2.48E-09	6.346142431
3.60_300.1598m/z	HMDB35587		M+H-H2O	C18H23NO4	64.9	-0.727707304	95.56423554	100 - 20.3 - 2.77 - 0.284	http://nonlinear.com/redirect/outbound?p=hmdb&param=HMDB35587	Pandamarilactonine A		300.1597774	1	3.604333333	2.48E-09	6.346142431
3.60_300.1598m/z	HMDB36359		M+H-H2O	C18H23NO4	64.9	-0.727707304	95.56423554	100 - 20.3 - 2.77 - 0.284	http://nonlinear.com/redirect/outbound?p=hmdb&param=HMDB36359	Pandanamine		300.1597774	1	3.604333333	2.48E-09	6.346142431
3.60_300.1598m/z	HMDB30255		M+H	C18H21NO3	65	-0.638865285	95.81448218	100 - 20.2 - 2.55 - 0.241	http://nonlinear.com/redirect/outbound?p=hmdb&param=HMDB30255	Erysodine		300.1597774	1	3.604333333	2.48E-09	6.346142431
3.60_300.1598m/z	HMDB38647		M+H	C18H21NO3	65	-0.638865285	95.81448218	100 - 20.2 - 2.55 - 0.241	http://nonlinear.com/redirect/outbound?p=hmdb&param=HMDB38647	(2E,6E)-Piperamide-C7:2		300.1597774	1	3.604333333	2.48E-09	6.346142431
3.60_300.1598m/z	HMDB14463		M+H	C18H21NO3	65	-0.638865285	95.81448218	100 - 20.2 - 2.55 - 0.241	http://nonlinear.com/redirect/outbound?p=hmdb&param=HMDB14463	Codeine		300.1597774	1	3.604333333	2.48E-09	6.346142431
3.60_300.1598m/z	HMDB30248		M+H	C18H21NO3	65	-0.638865285	95.81448218	100 - 20.2 - 2.55 - 0.241	http://nonlinear.com/redirect/outbound?p=hmdb&param=HMDB30248	Neopine		300.1597774	1	3.604333333	2.48E-09	6.346142431
3.60_300.1598m/z	HMDB32962		M+H	C18H21NO3	65	-0.638865285	95.81448218	100 - 20.2 - 2.55 - 0.241	http://nonlinear.com/redirect/outbound?p=hmdb&param=HMDB32962	Secoclausenamide		300.1597774	1	3.604333333	2.48E-09	6.346142431
3.60_300.1598m/z	HMDB39767		M+H	C18H21NO3	65	-0.638865285	95.81448218	100 - 20.2 - 2.55 - 0.241	http://nonlinear.com/redirect/outbound?p=hmdb&param=HMDB39767	Pandamarilactone 32		300.1597774	1	3.604333333	2.48E-09	6.346142431
3.60_300.1598m/z	HMDB15091		M+H	C18H21NO3	65	-0.638865285	95.81448218	100 - 20.2 - 2.55 - 0.241	http://nonlinear.com/redirect/outbound?p=hmdb&param=HMDB15091	Hydrocodone		300.1597774	1	3.604333333	2.48E-09	6.346142431
3.60_300.1598m/z	HMDB04995		M+H	C18H21NO3	65	-0.638865285	95.81448218	100 - 20.2 - 2.55 - 0.241	http://nonlinear.com/redirect/outbound?p=hmdb&param=HMDB04995	Codeine		300.1597774	1	3.604333333	2.48E-09	6.346142431
3.60_300.1598m/z	HMDB38725		M+H	C18H21NO3	65	-0.638865285	95.81448218	100 - 20.2 - 2.55 - 0.241	http://nonlinear.com/redirect/outbound?p=hmdb&param=HMDB38725	(R)-Juziphine		300.1597774	1	3.604333333	2.48E-09	6.346142431
3.60_300.1598m/z	HMDB37278		M+NH4	C18H18O3	65.1	-0.76922092	96.19698066	100 - 19.8 - 2.47 - 0.231	http://nonlinear.com/redirect/outbound?p=hmdb&param=HMDB37278	Isoeugenol phenylacetate		300.1597774	1	3.604333333	2.48E-09	6.346142431
3.60_300.1598m/z	HMDB14852		M+CH3OH+H	C17H17NO2	65.5	-0.566661873	97.1256404	100 - 19 - 2.12 - 0.174	http://nonlinear.com/redirect/outbound?p=hmdb&param=HMDB14852	Apomorphine		300.1597774	1	3.604333333	2.48E-09	6.346142431
0.37_163.0396m/z	HMDB03503		M+H-2H2O	C9H10O5	63.7	0.343451141	91.64020797	100 - 10 - 1.48 - 0.115	http://nonlinear.com/redirect/outbound?p=hmdb&param=HMDB03503	3-(3,4-Dihydroxyphenyl)lactic acid		163.0395914	1	0.366366667	2.62E-09	1570.145588
0.37_163.0396m/z	HMDB00291		M+H-2H2O	C9H10O5	63.7	0.343451141	91.64020797	100 - 10 - 1.48 - 0.115	http://nonlinear.com/redirect/outbound?p=hmdb&param=HMDB00291	Vanillylmandelic acid		163.0395914	1	0.366366667	2.62E-09	1570.145588
0.37_163.0396m/z	HMDB33836		M+H-2H2O	C9H10O5	63.7	0.343451141	91.64020797	100 - 10 - 1.48 - 0.115	http://nonlinear.com/redirect/outbound?p=hmdb&param=HMDB33836	Ethyl gallate		163.0395914	1	0.366366667	2.62E-09	1570.145588
0.37_163.0396m/z	HMDB02085		M+H-2H2O	C9H10O5	63.7	0.343451141	91.64020797	100 - 10 - 1.48 - 0.115	http://nonlinear.com/redirect/outbound?p=hmdb&param=HMDB02085	Syringic acid		163.0395914	1	0.366366667	2.62E-09	1570.145588
0.37_163.0396m/z	HMDB29170		M+H-2H2O	C9H10O5	63.7	0.343451141	91.64020797	100 - 10 - 1.48 - 0.115	http://nonlinear.com/redirect/outbound?p=hmdb&param=HMDB29170	3-hydroxy-4-methoxymandelate		163.0395914	1	0.366366667	2.62E-09	1570.145588
0.37_163.0396m/z	HMDB41662		M+H-2H2O	C9H10O5	63.7	0.343451141	91.64020797	100 - 10 - 1.48 - 0.115	http://nonlinear.com/redirect/outbound?p=hmdb&param=HMDB41662	3,4-O-Dimethylgallic acid		163.0395914	1	0.366366667	2.62E-09	1570.145588
0.37_163.0396m/z	HMDB02130		M+H-H2O	C9H8O4	63.9	0.181652732	91.95935264	100 - 9.98 - 1.27	http://nonlinear.com/redirect/outbound?p=hmdb&param=HMDB02130	Monomethyl phthalate		163.0395914	1	0.366366667	2.62E-09	1570.145588
0.37_163.0396m/z	HMDB03501		M+H-H2O	C9H8O4	63.9	0.181652732	91.95935264	100 - 9.98 - 1.27	http://nonlinear.com/redirect/outbound?p=hmdb&param=HMDB03501	3,4-Dihydroxy-trans-cinnamate		163.0395914	1	0.366366667	2.62E-09	1570.145588
0.37_163.0396m/z	HMDB32057		M+H-H2O	C9H8O4	63.9	0.181652732	91.95935264	100 - 9.98 - 1.27	http://nonlinear.com/redirect/outbound?p=hmdb&param=HMDB32057	(E)-3-(2,3-Dihydroxyphenyl)-2-propenoic acid		163.0395914	1	0.366366667	2.62E-09	1570.145588
0.37_163.0396m/z	HMDB01964		M+H-H2O	C9H8O4	63.9	0.181652732	91.95935264	100 - 9.98 - 1.27	http://nonlinear.com/redirect/outbound?p=hmdb&param=HMDB01964	Caffeic acid		163.0395914	1	0.366366667	2.62E-09	1570.145588
0.37_163.0396m/z	HMDB06915		M+H-H2O	C9H8O4	63.9	0.181652732	91.95935264	100 - 9.98 - 1.27	http://nonlinear.com/redirect/outbound?p=hmdb&param=HMDB06915	2-Hydroxy-3-(4-hydroxyphenyl)propenoic acid		163.0395914	1	0.366366667	2.62E-09	1570.145588
0.37_163.0396m/z	HMDB01879		M+H-H2O	C9H8O4	63.9	0.181652732	91.95935264	100 - 9.98 - 1.27	http://nonlinear.com/redirect/outbound?p=hmdb&param=HMDB01879	Aspirin		163.0395914	1	0.366366667	2.62E-09	1570.145588
0.37_163.0396m/z	HMDB32131		M+H-H2O	C9H8O4	63.9	0.181652732	91.95935264	100 - 9.98 - 1.27	http://nonlinear.com/redirect/outbound?p=hmdb&param=HMDB32131	3-(3,5-Dihydroxyphenyl)-2-propenoic acid		163.0395914	1	0.366366667	2.62E-09	1570.145588
0.37_163.0396m/z	HMDB00707		M+H-H2O	C9H8O4	63.9	0.181652732	91.95935264	100 - 9.98 - 1.27	http://nonlinear.com/redirect/outbound?p=hmdb&param=HMDB00707	4-Hydroxyphenylpyruvic acid		163.0395914	1	0.366366667	2.62E-09	1570.145588
0.37_163.0396m/z	HMDB11663		M+H-H2O	C9H8O4	63.9	0.181652732	91.95935264	100 - 9.98 - 1.27	http://nonlinear.com/redirect/outbound?p=hmdb&param=HMDB11663	3-Hydroxyphenylpyruvic acid		163.0395914	1	0.366366667	2.62E-09	1570.145588
0.37_163.0396m/z	HMDB02149		M+H	C9H6O3	63.9	0.446757461	92.18529922	100 - 9.92 - 1.06	http://nonlinear.com/redirect/outbound?p=hmdb&param=HMDB02149	3 Hydroxycoumarin		163.0395914	1	0.366366667	2.62E-09	1570.145588
0.37_163.0396m/z	HMDB29865		M+H	C9H6O3	63.9	0.446757461	92.18529922	100 - 9.92 - 1.06	http://nonlinear.com/redirect/outbound?p=hmdb&param=HMDB29865	Umbelliferone		163.0395914	1	0.366366667	2.62E-09	1570.145588
5.93_139.0546m/z	HMDB31845		M+H-2H2O	C11H10O2	63.1	-0.860754473	90.39991966	100 - 12.1 - 1.08	http://nonlinear.com/redirect/outbound?p=hmdb&param=HMDB31845	3-Propylidene-1(3H)-isobenzofuranone		139.0546297	1	5.929183333	2.94E-09	1.57435282
5.93_139.0546m/z	HMDB32727		M+H-2H2O	C11H10O2	63.1	-0.860754473	90.39991966	100 - 12.1 - 1.08	http://nonlinear.com/redirect/outbound?p=hmdb&param=HMDB32727	4-Methoxy-1-naphthol		139.0546297	1	5.929183333	2.94E-09	1.57435282
5.93_139.0546m/z	HMDB00574		M+NH4	C3H7NO2S	62.9	3.968455843	93.19657064	100 - 4.57 - 5.01 - 0.19	http://nonlinear.com/redirect/outbound?p=hmdb&param=HMDB00574	L-Cysteine		139.0546297	1	5.929183333	2.94E-09	1.57435282
5.93_139.0546m/z	HMDB03417		M+NH4	C3H7NO2S	62.9	3.968455843	93.19657064	100 - 4.57 - 5.01 - 0.19	http://nonlinear.com/redirect/outbound?p=hmdb&param=HMDB03417	D-Cysteine		139.0546297	1	5.929183333	2.94E-09	1.57435282
0.44_507.2836m/z	HMDB39086		M+2Na-H	C31H42O3	58.2	-3.746719118	78.89698686	100 - 34.1 - 6.26 - 0.812	http://nonlinear.com/redirect/outbound?p=hmdb&param=HMDB39086	Hydroxysintaxanthin 5,6-epoxide		507.283563	1	0.4388	3.84E-09	1.598131479
4.40_168.1385m/z	HMDB37864		M+H	C10H17NO	65.2	-1.769927785	97.85069516	100 - 11.4 - 0.798	http://nonlinear.com/redirect/outbound?p=hmdb&param=HMDB37864	4-Ethyl-5-pentyloxazole		168.1385434	1	4.398216667	3.92E-09	1.231735764
4.40_168.1385m/z	HMDB30371		M+H	C10H17NO	65.2	-1.769927785	97.85069516	100 - 11.4 - 0.798	http://nonlinear.com/redirect/outbound?p=hmdb&param=HMDB30371	Myrtine		168.1385434	1	4.398216667	3.92E-09	1.231735764
4.40_168.1385m/z	HMDB37884		M+H	C10H17NO	65.2	-1.769927786	97.85069516	100 - 11.4 - 0.798	http://nonlinear.com/redirect/outbound?p=hmdb&param=HMDB37884	2-Butyl-5-ethyl-4-methyloxazole		168.1385434	1	4.398216667	3.92E-09	1.231735764
4.40_168.1385m/z	HMDB37886		M+H	C10H17NO	65.2	-1.769927786	97.85069516	100 - 11.4 - 0.798	http://nonlinear.com/redirect/outbound?p=hmdb&param=HMDB37886	2-Butyl-4-ethyl-5-methyloxazole		168.1385434	1	4.398216667	3.92E-09	1.231735764
4.40_168.1385m/z	HMDB37888		M+H	C10H17NO	65.2	-1.769927786	97.85069516	100 - 11.4 - 0.798	http://nonlinear.com/redirect/outbound?p=hmdb&param=HMDB37888	4-Butyl-2-ethyl-5-methyloxazole		168.1385434	1	4.398216667	3.92E-09	1.231735764
4.40_168.1385m/z	HMDB37883		M+H	C10H17NO	65.2	-1.769927786	97.85069516	100 - 11.4 - 0.798	http://nonlinear.com/redirect/outbound?p=hmdb&param=HMDB37883	2,4-Diethyl-5-propyloxazole		168.1385434	1	4.398216667	3.92E-09	1.231735764
4.40_168.1385m/z	HMDB37887		M+H	C10H17NO	65.2	-1.769927786	97.85069516	100 - 11.4 - 0.798	http://nonlinear.com/redirect/outbound?p=hmdb&param=HMDB37887	4,5-Dimethyl-2-pentyloxazole		168.1385434	1	4.398216667	3.92E-09	1.231735764
4.40_168.1385m/z	HMDB37885		M+H	C10H17NO	65.2	-1.769927786	97.85069516	100 - 11.4 - 0.798	http://nonlinear.com/redirect/outbound?p=hmdb&param=HMDB37885	5-Butyl-4-ethyl-2-methyloxazole		168.1385434	1	4.398216667	3.92E-09	1.231735764
4.40_168.1385m/z	HMDB36030		M+H	C10H17NO	65.2	-1.769927786	97.85069516	100 - 11.4 - 0.798	http://nonlinear.com/redirect/outbound?p=hmdb&param=HMDB36030	Buccoxime		168.1385434	1	4.398216667	3.92E-09	1.231735764
4.40_168.1385m/z	HMDB36070		M+NH4	C10H14O	65.2	-2.143232819	98.23941108	100 - 11 - 0.754	http://nonlinear.com/redirect/outbound?p=hmdb&param=HMDB36070	1-Acetyl-4-isopropenylcyclopentene		168.1385434	1	4.398216667	3.92E-09	1.231735764
4.40_168.1385m/z	HMDB31570		M+NH4	C10H14O	65.2	-2.143232819	98.23941108	100 - 11 - 0.754	http://nonlinear.com/redirect/outbound?p=hmdb&param=HMDB31570	2-Methyl-1-phenyl-2-propanol		168.1385434	1	4.398216667	3.92E-09	1.231735764
4.40_168.1385m/z	HMDB36089		M+NH4	C10H14O	65.2	-2.143232819	98.23941108	100 - 11 - 0.754	http://nonlinear.com/redirect/outbound?p=hmdb&param=HMDB36089	(R)-Menthofuran		168.1385434	1	4.398216667	3.92E-09	1.231735764
4.40_168.1385m/z	HMDB38913		M+NH4	C10H14O	65.2	-2.143232819	98.23941108	100 - 11 - 0.754	http://nonlinear.com/redirect/outbound?p=hmdb&param=HMDB38913	4,6-Decadiyn-1-ol		168.1385434	1	4.398216667	3.92E-09	1.231735764
4.40_168.1385m/z	HMDB32063		M+NH4	C10H14O	65.2	-2.143232819	98.23941108	100 - 11 - 0.754	http://nonlinear.com/redirect/outbound?p=hmdb&param=HMDB32063	4-tert-Butylphenol		168.1385434	1	4.398216667	3.92E-09	1.231735764
4.40_168.1385m/z	HMDB32213		M+NH4	C10H14O	65.2	-2.143232819	98.23941108	100 - 11 - 0.754	http://nonlinear.com/redirect/outbound?p=hmdb&param=HMDB32213	2-trans-4-trans-7-cis-Decatrienal		168.1385434	1	4.398216667	3.92E-09	1.231735764
4.40_168.1385m/z	HMDB31817		M+NH4	C10H14O	65.2	-2.143232819	98.23941108	100 - 11 - 0.754	http://nonlinear.com/redirect/outbound?p=hmdb&param=HMDB31817	Cuminyl alcohol		168.1385434	1	4.398216667	3.92E-09	1.231735764
4.40_168.1385m/z	HMDB35824		M+NH4	C10H14O	65.2	-2.143232819	98.23941108	100 - 11 - 0.754	http://nonlinear.com/redirect/outbound?p=hmdb&param=HMDB35824	Carvone		168.1385434	1	4.398216667	3.92E-09	1.231735764
4.40_168.1385m/z	HMDB01878		M+NH4	C10H14O	65.2	-2.143232819	98.23941108	100 - 11 - 0.754	http://nonlinear.com/redirect/outbound?p=hmdb&param=HMDB01878	Thymol		168.1385434	1	4.398216667	3.92E-09	1.231735764
4.40_168.1385m/z	HMDB31613		M+NH4	C10H14O	65.2	-2.143232819	98.23941108	100 - 11 - 0.754	http://nonlinear.com/redirect/outbound?p=hmdb&param=HMDB31613	4-Phenyl-2-butanol		168.1385434	1	4.398216667	3.92E-09	1.231735764
4.40_168.1385m/z	HMDB35770		M+NH4	C10H14O	65.2	-2.143232819	98.23941108	100 - 11 - 0.754	http://nonlinear.com/redirect/outbound?p=hmdb&param=HMDB35770	5-Isopropyl-2-methylphenol		168.1385434	1	4.398216667	3.92E-09	1.231735764
4.40_168.1385m/z	HMDB36061		M+NH4	C10H14O	65.2	-2.143232819	98.23941108	100 - 11 - 0.754	http://nonlinear.com/redirect/outbound?p=hmdb&param=HMDB36061	Safranal		168.1385434	1	4.398216667	3.92E-09	1.231735764
4.40_168.1385m/z	HMDB32626		M+NH4	C10H14O	65.2	-2.143232819	98.23941108	100 - 11 - 0.754	http://nonlinear.com/redirect/outbound?p=hmdb&param=HMDB32626	1-Methoxy-4-propylbenzene		168.1385434	1	4.398216667	3.92E-09	1.231735764
4.40_168.1385m/z	HMDB34921		M+NH4	C10H14O	65.2	-2.143232819	98.23941108	100 - 11 - 0.754	http://nonlinear.com/redirect/outbound?p=hmdb&param=HMDB34921	Teresantalal		168.1385434	1	4.398216667	3.92E-09	1.231735764
4.40_168.1385m/z	HMDB37561		M+NH4	C10H14O	65.2	-2.143232819	98.23941108	100 - 11 - 0.754	http://nonlinear.com/redirect/outbound?p=hmdb&param=HMDB37561	Linden ether		168.1385434	1	4.398216667	3.92E-09	1.231735764
4.40_168.1385m/z	HMDB33544		M+NH4	C10H14O	65.2	-2.143232819	98.23941108	100 - 11 - 0.754	http://nonlinear.com/redirect/outbound?p=hmdb&param=HMDB33544	(2E,4Z,7Z)-2,4,7-Decatrienal		168.1385434	1	4.398216667	3.92E-09	1.231735764
4.40_168.1385m/z	HMDB35250		M+NH4	C10H14O	65.2	-2.143232819	98.23941108	100 - 11 - 0.754	http://nonlinear.com/redirect/outbound?p=hmdb&param=HMDB35250	Myrtenal		168.1385434	1	4.398216667	3.92E-09	1.231735764
4.40_168.1385m/z	HMDB36999		M+NH4	C10H14O	65.2	-2.143232819	98.23941108	100 - 11 - 0.754	http://nonlinear.com/redirect/outbound?p=hmdb&param=HMDB36999	Piperitenone		168.1385434	1	4.398216667	3.92E-09	1.231735764
4.40_168.1385m/z	HMDB04487		M+NH4	C10H14O	65.2	-2.143232819	98.23941108	100 - 11 - 0.754	http://nonlinear.com/redirect/outbound?p=hmdb&param=HMDB04487	(+)-(S)-Carvone		168.1385434	1	4.398216667	3.92E-09	1.231735764
4.40_168.1385m/z	HMDB29652		M+NH4	C10H14O	65.2	-2.143232819	98.23941108	100 - 11 - 0.754	http://nonlinear.com/redirect/outbound?p=hmdb&param=HMDB29652	2-(4-Methylphenyl)-2-propanol		168.1385434	1	4.398216667	3.92E-09	1.231735764
4.40_168.1385m/z	HMDB03647		M+NH4	C10H14O	65.2	-2.143232819	98.23941108	100 - 11 - 0.754	http://nonlinear.com/redirect/outbound?p=hmdb&param=HMDB03647	Perillyl aldehyde		168.1385434	1	4.398216667	3.92E-09	1.231735764
4.40_168.1385m/z	HMDB35591		M+NH4	C10H14O	65.2	-2.143232819	98.23941108	100 - 11 - 0.754	http://nonlinear.com/redirect/outbound?p=hmdb&param=HMDB35591	3-Caren-5-one		168.1385434	1	4.398216667	3.92E-09	1.231735764
4.40_168.1385m/z	HMDB35761		M+NH4	C10H14O	65.2	-2.143232819	98.23941108	100 - 11 - 0.754	http://nonlinear.com/redirect/outbound?p=hmdb&param=HMDB35761	(-)-Pinocarvone		168.1385434	1	4.398216667	3.92E-09	1.231735764
4.40_168.1385m/z	HMDB35172		M+NH4	C10H14O	65.2	-2.143232819	98.23941108	100 - 11 - 0.754	http://nonlinear.com/redirect/outbound?p=hmdb&param=HMDB35172	2,6,6-Trimethyl-1,4-cyclohexadiene-1-carboxaldehyde		168.1385434	1	4.398216667	3.92E-09	1.231735764
4.40_168.1385m/z	HMDB35089		M+NH4	C10H14O	65.2	-2.143232819	98.23941108	100 - 11 - 0.754	http://nonlinear.com/redirect/outbound?p=hmdb&param=HMDB35089	(R)-Carvone		168.1385434	1	4.398216667	3.92E-09	1.231735764
4.40_168.1385m/z	HMDB34846		M+NH4	C10H14O	65.2	-2.143232819	98.23941108	100 - 11 - 0.754	http://nonlinear.com/redirect/outbound?p=hmdb&param=HMDB34846	2-(4-Methylphenyl)-1-propanol		168.1385434	1	4.398216667	3.92E-09	1.231735764
4.40_168.1385m/z	HMDB15516		M+CH3OH+H	C9H13N	65.6	-1.895284156	99.16888917	100 - 10.2 - 0.472	http://nonlinear.com/redirect/outbound?p=hmdb&param=HMDB15516	Dextroamphetamine		168.1385434	1	4.398216667	3.92E-09	1.231735764
4.40_168.1385m/z	HMDB12128		M+CH3OH+H	C9H13N	65.6	-1.895284156	99.16888917	100 - 10.2 - 0.472	http://nonlinear.com/redirect/outbound?p=hmdb&param=HMDB12128	(R)-Amphetamine		168.1385434	1	4.398216667	3.92E-09	1.231735764
4.40_168.1385m/z	HMDB37291		M+CH3OH+H	C9H13N	65.6	-1.895284156	99.16888917	100 - 10.2 - 0.472	http://nonlinear.com/redirect/outbound?p=hmdb&param=HMDB37291	2-(2-Methylpropyl)pyridine		168.1385434	1	4.398216667	3.92E-09	1.231735764
4.40_168.1385m/z	HMDB32934		M+CH3OH+H	C9H13N	65.6	-1.895284156	99.16888917	100 - 10.2 - 0.472	http://nonlinear.com/redirect/outbound?p=hmdb&param=HMDB32934	3-Butylpyridine		168.1385434	1	4.398216667	3.92E-09	1.231735764
4.40_168.1385m/z	HMDB14328		M+CH3OH+H	C9H13N	65.6	-1.895284156	99.16888917	100 - 10.2 - 0.472	http://nonlinear.com/redirect/outbound?p=hmdb&param=HMDB14328	Amphetamine		168.1385434	1	4.398216667	3.92E-09	1.231735764
4.40_168.1385m/z	HMDB37287		M+CH3OH+H	C9H13N	65.6	-1.895284156	99.16888917	100 - 10.2 - 0.472	http://nonlinear.com/redirect/outbound?p=hmdb&param=HMDB37287	3-(2-Methylpropyl)pyridine		168.1385434	1	4.398216667	3.92E-09	1.231735764
5.92_137.0476n	HMDB01538		M+Na, M+K	C7H7NO2	64.3	-0.779027339	93.71746278	100 - 8.09 - 0.697	http://nonlinear.com/redirect/outbound?p=hmdb&param=HMDB01538	3-Pyridylacetic acid	137.0475717	160.0372296	1	5.917733333	4.67E-09	1.611405278
5.92_137.0476n	HMDB01392		M+Na, M+K	C7H7NO2	64.3	-0.779027339	93.71746278	100 - 8.09 - 0.697	http://nonlinear.com/redirect/outbound?p=hmdb&param=HMDB01392	p-Aminobenzoic acid	137.0475717	160.0372296	1	5.917733333	4.67E-09	1.611405278
5.92_137.0476n	HMDB01891		M+Na, M+K	C7H7NO2	64.3	-0.779027339	93.71746278	100 - 8.09 - 0.697	http://nonlinear.com/redirect/outbound?p=hmdb&param=HMDB01891	m-Aminobenzoic acid	137.0475717	160.0372296	1	5.917733333	4.67E-09	1.611405278
5.92_137.0476n	HMDB01123		M+Na, M+K	C7H7NO2	64.3	-0.779027339	93.71746278	100 - 8.09 - 0.697	http://nonlinear.com/redirect/outbound?p=hmdb&param=HMDB01123	2-Aminobenzoic acid	137.0475717	160.0372296	1	5.917733333	4.67E-09	1.611405278
5.92_137.0476n	HMDB29806		M+Na, M+K	C7H7NO2	64.3	-0.779027339	93.71746278	100 - 8.09 - 0.697	http://nonlinear.com/redirect/outbound?p=hmdb&param=HMDB29806	Methyl nicotinate	137.0475717	160.0372296	1	5.917733333	4.67E-09	1.611405278
5.92_137.0476n	HMDB00875		M+Na, M+K	C7H7NO2	64.3	-0.779027339	93.71746278	100 - 8.09 - 0.697	http://nonlinear.com/redirect/outbound?p=hmdb&param=HMDB00875	Trigonelline	137.0475717	160.0372296	1	5.917733333	4.67E-09	1.611405278
5.92_137.0476n	HMDB15687		M+Na, M+K	C7H7NO2	64.3	-0.779027339	93.71746278	100 - 8.09 - 0.697	http://nonlinear.com/redirect/outbound?p=hmdb&param=HMDB15687	Salicylamide	137.0475717	160.0372296	1	5.917733333	4.67E-09	1.611405278
0.28_224.0230m/z	HMDB00592		M+H-2H2O	C6H13NO8S	62.2	0.484312133	87.27306193	100 - 8.11 - 6.45 - 0.469 - 0.122	http://nonlinear.com/redirect/outbound?p=hmdb&param=HMDB00592	Glucosamine 6-sulfate		224.0230128	1	0.278633333	5.48E-09	2.458507726
0.28_224.0230m/z	HMDB01481		M+H-2H2O	C6H13NO8S	62.2	0.484312132	87.27306193	100 - 8.11 - 6.45 - 0.469 - 0.122	http://nonlinear.com/redirect/outbound?p=hmdb&param=HMDB01481	N-Sulfo-D-glucosamine		224.0230128	1	0.278633333	5.48E-09	2.458507726
0.64_181.0729m/z	HMDB04400		M+H-H2O	C7H10N4O3	63.2	1.447231357	91.47366909	100 - 9.26 - 1	http://nonlinear.com/redirect/outbound?p=hmdb&param=HMDB04400	5-Acetylamino-6-amino-3-methyluracil		181.0728769	1	0.641483333	5.53E-09	1.49886781
0.64_181.0729m/z	HMDB02825		M+H	C7H8N4O2	63.2	1.812373135	91.70006449	100 - 9.2 - 0.791	http://nonlinear.com/redirect/outbound?p=hmdb&param=HMDB02825	Theobromine		181.0728769	1	0.641483333	5.53E-09	1.49886781
0.64_181.0729m/z	HMDB01889		M+H	C7H8N4O2	63.2	1.812373135	91.70006449	100 - 9.2 - 0.791	http://nonlinear.com/redirect/outbound?p=hmdb&param=HMDB01889	Theophylline		181.0728769	1	0.641483333	5.53E-09	1.49886781
0.64_181.0729m/z	HMDB01860		M+H	C7H8N4O2	63.2	1.812373135	91.70006449	100 - 9.2 - 0.791	http://nonlinear.com/redirect/outbound?p=hmdb&param=HMDB01860	Paraxanthine		181.0728769	1	0.641483333	5.53E-09	1.49886781
0.66_367.2325m/z	HMDB34771		M+CH3OH+H	C16H30O7	62.5	-2.068672105	90.09937313	100 - 17.9 - 2.95 - 0.337	http://nonlinear.com/redirect/outbound?p=hmdb&param=HMDB34771	3,7-Dimethyl-5-octene-1,7-diol 1-glucoside		367.232462	1	0.65675	6.59E-09	1.854729175
0.66_367.2325m/z	HMDB33218		M+CH3OH+H	C16H30O7	62.5	-2.068672105	90.09937313	100 - 17.9 - 2.95 - 0.337	http://nonlinear.com/redirect/outbound?p=hmdb&param=HMDB33218	2,6-Dimethyl-7-octene-1,6-diol 8-O-glucoside		367.232462	1	0.65675	6.59E-09	1.854729175
0.66_367.2325m/z	HMDB33230		M+CH3OH+H	C16H30O7	62.5	-2.068672105	90.09937313	100 - 17.9 - 2.95 - 0.337	http://nonlinear.com/redirect/outbound?p=hmdb&param=HMDB33230	trans-p-Menthane-7,8-diol 7-glucoside		367.232462	1	0.65675	6.59E-09	1.854729175
0.66_367.2325m/z	HMDB33231		M+CH3OH+H	C16H30O7	62.5	-2.068672105	90.09937313	100 - 17.9 - 2.95 - 0.337	http://nonlinear.com/redirect/outbound?p=hmdb&param=HMDB33231	trans-p-Menthane-7,8-diol 8-glucoside		367.232462	1	0.65675	6.59E-09	1.854729175
3.47_200.2375m/z	HMDB30930		M+NH4	C13H26	62.3	-2.089479033	89.39676181	100 - 14.4 - 0.955	http://nonlinear.com/redirect/outbound?p=hmdb&param=HMDB30930	1-Tridecene		200.2374701	1	3.470383333	6.67E-09	1.332115201
5.93_139.0589m/z	HMDB37155		M+H-2H2O	C8H14O2S	61.8	4.021036294	90.14077488	100 - 9.69 - 5.35 - 0.452	http://nonlinear.com/redirect/outbound?p=hmdb&param=HMDB37155	4,4'-Thiobis-2-butanone		139.0588506	1	5.929183333	7.44E-09	1.52592523
5.93_139.0589m/z	HMDB36181		M+H-H2O	C8H12OS	61.8	4.258795	90.3719734	100 - 9.63 - 5.14 - 0.429	http://nonlinear.com/redirect/outbound?p=hmdb&param=HMDB36181	2-[(Isopropylthio)methyl]furan		139.0588506	1	5.929183333	7.44E-09	1.52592523
0.30_148.0760m/z	HMDB29455		M+H-2H2O	C9H13NO3	63.7	-1.28825047	92.64160608	100 - 10.4 - 1.1	http://nonlinear.com/redirect/outbound?p=hmdb&param=HMDB29455	Ginkgotoxin		148.0760074	1	0.3015	7.84E-09	2.779824795
0.30_148.0760m/z	HMDB15652		M+H-2H2O	C9H13NO3	63.7	-1.28825047	92.64160608	100 - 10.4 - 1.1	http://nonlinear.com/redirect/outbound?p=hmdb&param=HMDB15652	Levonordefrin		148.0760074	1	0.3015	7.84E-09	2.779824795
0.30_148.0760m/z	HMDB02832		M+H-2H2O	C9H13NO3	63.7	-1.28825047	92.64160608	100 - 10.4 - 1.1	http://nonlinear.com/redirect/outbound?p=hmdb&param=HMDB02832	Methylnoradrenaline		148.0760074	1	0.3015	7.84E-09	2.779824795
0.30_148.0760m/z	HMDB00819		M+H-2H2O	C9H13NO3	63.7	-1.28825047	92.64160608	100 - 10.4 - 1.1	http://nonlinear.com/redirect/outbound?p=hmdb&param=HMDB00819	Normetanephrine		148.0760074	1	0.3015	7.84E-09	2.779824795
0.30_148.0760m/z	HMDB00068		M+H-2H2O	C9H13NO3	63.7	-1.28825047	92.64160608	100 - 10.4 - 1.1	http://nonlinear.com/redirect/outbound?p=hmdb&param=HMDB00068	Epinephrine		148.0760074	1	0.3015	7.84E-09	2.779824795
0.30_148.0760m/z	HMDB34710		M+H-H2O	C9H11NO2	63.6	-1.642737873	92.86897961	100 - 10.3 - 0.888	http://nonlinear.com/redirect/outbound?p=hmdb&param=HMDB34710	(±)-Phenylalanine		148.0760074	1	0.3015	7.84E-09	2.779824795
0.30_148.0760m/z	HMDB06044		M+H-H2O	C9H11NO2	63.6	-1.642737873	92.86897961	100 - 10.3 - 0.888	http://nonlinear.com/redirect/outbound?p=hmdb&param=HMDB06044	Norsalsolinol		148.0760074	1	0.3015	7.84E-09	2.779824795
0.30_148.0760m/z	HMDB33485		M+H-H2O	C9H11NO2	63.6	-1.642737873	92.86897961	100 - 10.3 - 0.888	http://nonlinear.com/redirect/outbound?p=hmdb&param=HMDB33485	Gentiatibetine		148.0760074	1	0.3015	7.84E-09	2.779824795
0.30_148.0760m/z	HMDB34169		M+H-H2O	C9H11NO2	63.6	-1.642737873	92.86897961	100 - 10.3 - 0.888	http://nonlinear.com/redirect/outbound?p=hmdb&param=HMDB34169	Methyl N-methylanthranilate		148.0760074	1	0.3015	7.84E-09	2.779824795
0.30_148.0760m/z	HMDB04992		M+H-H2O	C9H11NO2	63.6	-1.642737873	92.86897961	100 - 10.3 - 0.888	http://nonlinear.com/redirect/outbound?p=hmdb&param=HMDB04992	Benzocaine		148.0760074	1	0.3015	7.84E-09	2.779824795
0.30_148.0760m/z	HMDB33589		M+H-H2O	C9H11NO2	63.6	-1.642737873	92.86897961	100 - 10.3 - 0.888	http://nonlinear.com/redirect/outbound?p=hmdb&param=HMDB33589	Ethyl 2-aminobenzoate		148.0760074	1	0.3015	7.84E-09	2.779824795
0.30_148.0760m/z	HMDB00159		M+H-H2O	C9H11NO2	63.6	-1.642737873	92.86897961	100 - 10.3 - 0.888	http://nonlinear.com/redirect/outbound?p=hmdb&param=HMDB00159	L-Phenylalanine		148.0760074	1	0.3015	7.84E-09	2.779824795
0.30_148.0760m/z	HMDB01007		M+H-H2O	C9H11NO2	63.6	-1.642737873	92.86897961	100 - 10.3 - 0.888	http://nonlinear.com/redirect/outbound?p=hmdb&param=HMDB01007	3-Pyridinebutanoic acid		148.0760074	1	0.3015	7.84E-09	2.779824795
0.30_148.0760m/z	HMDB30204		M+H	C9H9NO	63.7	-1.57408232	93.09744066	100 - 10.2 - 0.677	http://nonlinear.com/redirect/outbound?p=hmdb&param=HMDB30204	1-(2-Furanylmethyl)-1H-pyrrole		148.0760074	1	0.3015	7.84E-09	2.779824795
0.30_148.0760m/z	HMDB40011		M+H	C9H9NO	63.7	-1.57408232	93.09744066	100 - 10.2 - 0.677	http://nonlinear.com/redirect/outbound?p=hmdb&param=HMDB40011	3-(2-Furanylmethyl)-1H-pyrrole		148.0760074	1	0.3015	7.84E-09	2.779824795
0.30_148.0760m/z	HMDB40009		M+H	C9H9NO	63.7	-1.57408232	93.09744066	100 - 10.2 - 0.677	http://nonlinear.com/redirect/outbound?p=hmdb&param=HMDB40009	4-(2-Furanylmethylene)-3,4-dihydro-2H-pyrrole		148.0760074	1	0.3015	7.84E-09	2.779824795
0.30_148.0760m/z	HMDB05785		M+H	C9H9NO	63.7	-1.57408232	93.09744066	100 - 10.2 - 0.677	http://nonlinear.com/redirect/outbound?p=hmdb&param=HMDB05785	Indole-3-carbinol		148.0760074	1	0.3015	7.84E-09	2.779824795
6.03_230.0850m/z	HMDB33179		M+CH3OH+H	C9H11NO2S	63.3	-0.056156006	89.82826414	100 - 11.1 - 5.49 - 0.528	http://nonlinear.com/redirect/outbound?p=hmdb&param=HMDB33179	N-(4-hydroxyphenyl)ethoxycarbothioamide		230.0850385	1	6.02835	8.34E-09	Infinity
6.91_299.1547m/z	HMDB14517		M+H-H2O	C13H24N4O3S	62	1.40617154	87.68290033	100 - 16.7 - 6.45 - 0.887 - 0.114	http://nonlinear.com/redirect/outbound?p=hmdb&param=HMDB14517	Timolol		299.1546562	1	6.910433333	9.52E-09	Infinity
1.46_129.1027m/z	HMDB12115		M+H-H2O	C6H14N2O2	64.1	-0.604966919	92.99511507	100 - 7.46 - 0.653	http://nonlinear.com/redirect/outbound?p=hmdb&param=HMDB12115	(3S,5S)-3,5-Diaminohexanoate		129.1027393	1	1.462033333	1.08E-08	1.372301226
1.46_129.1027m/z	HMDB00182		M+H-H2O	C6H14N2O2	64.1	-0.604966919	92.99511507	100 - 7.46 - 0.653	http://nonlinear.com/redirect/outbound?p=hmdb&param=HMDB00182	L-Lysine		129.1027393	1	1.462033333	1.08E-08	1.372301226
1.46_129.1027m/z	HMDB12114		M+H-H2O	C6H14N2O2	64.1	-0.604966919	92.99511507	100 - 7.46 - 0.653	http://nonlinear.com/redirect/outbound?p=hmdb&param=HMDB12114	(3S)-3,6-Diaminohexanoate		129.1027393	1	1.462033333	1.08E-08	1.372301226
1.46_129.1027m/z	HMDB03405		M+H-H2O	C6H14N2O2	64.1	-0.604966919	92.99511507	100 - 7.46 - 0.653	http://nonlinear.com/redirect/outbound?p=hmdb&param=HMDB03405	D-Lysine		129.1027393	1	1.462033333	1.08E-08	1.372301226
1.46_129.1027m/z	HMDB37863		M+NH4	C6H9NO	64.3	-0.671696825	93.60035435	100 - 7 - 0.414	http://nonlinear.com/redirect/outbound?p=hmdb&param=HMDB37863	5-Ethyl-4-methyloxazole		129.1027393	1	1.462033333	1.08E-08	1.372301226
1.46_129.1027m/z	HMDB40148		M+NH4	C6H9NO	64.3	-0.671696825	93.60035435	100 - 7 - 0.414	http://nonlinear.com/redirect/outbound?p=hmdb&param=HMDB40148	Trimethyloxazole		129.1027393	1	1.462033333	1.08E-08	1.372301226
1.46_129.1027m/z	HMDB39584		M+NH4	C6H9NO	64.3	-0.671696825	93.60035435	100 - 7 - 0.414	http://nonlinear.com/redirect/outbound?p=hmdb&param=HMDB39584	5-Imino-2-methyl-1-cyclopenten-1-ol		129.1027393	1	1.462033333	1.08E-08	1.372301226
1.46_129.1027m/z	HMDB31308		M+NH4	C6H9NO	64.3	-0.671696825	93.60035435	100 - 7 - 0.414	http://nonlinear.com/redirect/outbound?p=hmdb&param=HMDB31308	5-Acetyl-3,4-dihydro-2H-pyrrole		129.1027393	1	1.462033333	1.08E-08	1.372301226
1.46_129.1027m/z	HMDB37837		M+NH4	C6H9NO	64.3	-0.671696825	93.60035435	100 - 7 - 0.414	http://nonlinear.com/redirect/outbound?p=hmdb&param=HMDB37837	2-Ethyl-4-methyloxazole		129.1027393	1	1.462033333	1.08E-08	1.372301226
1.46_129.1027m/z	HMDB37838		M+NH4	C6H9NO	64.3	-0.671696825	93.60035435	100 - 7 - 0.414	http://nonlinear.com/redirect/outbound?p=hmdb&param=HMDB37838	4-Ethyl-2-methyloxazole		129.1027393	1	1.462033333	1.08E-08	1.372301226
1.46_129.1027m/z	HMDB37858		M+NH4	C6H9NO	64.3	-0.671696825	93.60035435	100 - 7 - 0.414	http://nonlinear.com/redirect/outbound?p=hmdb&param=HMDB37858	2-Ethyl-5-methyloxazole		129.1027393	1	1.462033333	1.08E-08	1.372301226
1.46_129.1027m/z	HMDB31163		M+NH4	C6H9NO	64.3	-0.671696825	93.60035435	100 - 7 - 0.414	http://nonlinear.com/redirect/outbound?p=hmdb&param=HMDB31163	N-Acetyl-2,3-dihydro-1H-pyrrole		129.1027393	1	1.462033333	1.08E-08	1.372301226
1.46_129.1027m/z	HMDB37859		M+NH4	C6H9NO	64.3	-0.671696825	93.60035435	100 - 7 - 0.414	http://nonlinear.com/redirect/outbound?p=hmdb&param=HMDB37859	5-Ethyl-2-methyloxazole		129.1027393	1	1.462033333	1.08E-08	1.372301226
0.66_125.1071m/z	HMDB02038		M+H-2H2O	C7H16N2O2	62.5	-4.574171095	92.73285512	100 - 8.56 - 0.735	http://nonlinear.com/redirect/outbound?p=hmdb&param=HMDB02038	N(6)-Methyllysine		125.1071453	1	0.65675	1.13E-08	22.76299707
0.66_125.1071m/z	HMDB06009		M+H-2H2O	C7H16N2O2	62.5	-4.574171095	92.73285512	100 - 8.56 - 0.735	http://nonlinear.com/redirect/outbound?p=hmdb&param=HMDB06009	Isoputreanine		125.1071453	1	0.65675	1.13E-08	22.76299707
1.38_472.2760m/z	HMDB33370		M+NH4	C20H38O11	64.9	0.306264044	95.14809965	100 - 22.5 - 4.67 - 0.672	http://nonlinear.com/redirect/outbound?p=hmdb&param=HMDB33370	Ethyl cellulose		472.2759512	1	1.38195	1.15E-08	1380.898227
1.38_472.2760m/z	HMDB29925		M+NH4	C20H38O11	64.9	0.306264044	95.14809965	100 - 22.5 - 4.67 - 0.672	http://nonlinear.com/redirect/outbound?p=hmdb&param=HMDB29925	Methyl cellulose		472.2759512	1	1.38195	1.15E-08	1380.898227
0.28_222.0438m/z	HMDB02135		M+H	C7H11NO5S	61.4	0.93718096	85.23630126	100 - 9.05 - 5.91 - 0.474	http://nonlinear.com/redirect/outbound?p=hmdb&param=HMDB02135	S-(3-oxo-3-carboxy-n-propyl)cysteine		222.0438256	1	0.278633333	1.24E-08	1.68436646
0.28_222.0438m/z	HMDB04823		M+CH3OH+H	C6H7NO4S	61	1.306274416	84.57801718	100 - 7.89 - 5.61 - 0.39	http://nonlinear.com/redirect/outbound?p=hmdb&param=HMDB04823	Lanthionine ketimine		222.0438256	1	0.278633333	1.24E-08	1.68436646
0.28_222.0438m/z	HMDB33141		M+K	C11H9N3	63.1	2.612539865	92.43827639	100 - 13.1 - 0.791	http://nonlinear.com/redirect/outbound?p=hmdb&param=HMDB33141	2-Amino-a-carboline		222.0438256	1	0.278633333	1.24E-08	1.68436646
0.29_211.0038m/z	HMDB29735		M+H-H2O	C13H8S2	59.4	-1.039919599	79.42553184	100 - 15.8 - 10.2 - 1.4 - 0.342	http://nonlinear.com/redirect/outbound?p=hmdb&param=HMDB29735	5-Ethynyl-5'-(1-propynyl)-2,2'-bithiophene		211.0038051	1	0.290066667	1.36E-08	1.325160479
0.29_211.0038m/z	HMDB34782		M+Na	C7H8O4S	62.2	-1.556194788	88.41357367	100 - 8.62 - 5.67 - 0.431	http://nonlinear.com/redirect/outbound?p=hmdb&param=HMDB34782	Benzyl sulfate		211.0038051	1	0.290066667	1.36E-08	1.325160479
0.29_211.0038m/z	HMDB11635		M+Na	C7H8O4S	62.2	-1.556194788	88.41357367	100 - 8.62 - 5.67 - 0.431	http://nonlinear.com/redirect/outbound?p=hmdb&param=HMDB11635	p-Cresol sulfate		211.0038051	1	0.290066667	1.36E-08	1.325160479
0.44_223.0643m/z	HMDB28882		M+H-2H2O	C9H14N4O3S	61.8	-4.219349654	90.17030357	100 - 12.3 - 5.83 - 0.618	http://nonlinear.com/redirect/outbound?p=hmdb&param=HMDB28882	Histidinyl-Cysteine		223.0642724	1	0.4388	1.45E-08	1.305548806
0.44_223.0643m/z	HMDB28777		M+H-2H2O	C9H14N4O3S	61.8	-4.219349654	90.17030357	100 - 12.3 - 5.83 - 0.618	http://nonlinear.com/redirect/outbound?p=hmdb&param=HMDB28777	Cysteinyl-Histidine		223.0642724	1	0.4388	1.45E-08	1.305548806
0.44_223.0643m/z	HMDB33071		M+H-H2O	C9H20OS3	59.9	-2.731972715	82.80049882	100 - 12.4 - 14.5 - 1.62 - 0.789	http://nonlinear.com/redirect/outbound?p=hmdb&param=HMDB33071	Propyl 1-(propylsulfinyl)propyl disulfide		223.0642724	1	0.4388	1.45E-08	1.305548806
0.44_223.0643m/z	HMDB33072		M+H	C9H18S3	59.9	-2.774847601	83.01788721	100 - 12.3 - 14.3 - 1.59 - 0.759	http://nonlinear.com/redirect/outbound?p=hmdb&param=HMDB33072	(E)-1-Propenyl 1-(propylthio)propyl disulfide		223.0642724	1	0.4388	1.45E-08	1.305548806
0.44_223.0643m/z	HMDB40262		M+H	C9H18S3	59.9	-2.774847602	83.01788721	100 - 12.3 - 14.3 - 1.59 - 0.759	http://nonlinear.com/redirect/outbound?p=hmdb&param=HMDB40262	2,4,6-Triethyl-1,3,5-trithiane		223.0642724	1	0.4388	1.45E-08	1.305548806
0.44_223.0643m/z	HMDB33041		M+H	C9H18S3	59.9	-2.774847602	83.01788721	100 - 12.3 - 14.3 - 1.59 - 0.759	http://nonlinear.com/redirect/outbound?p=hmdb&param=HMDB33041	1-(1-Propenylthio)propyl propyl disulfide		223.0642724	1	0.4388	1.45E-08	1.305548806
0.44_223.0643m/z	HMDB40243		M+H	C9H18S3	59.9	-2.774847602	83.01788721	100 - 12.3 - 14.3 - 1.59 - 0.759	http://nonlinear.com/redirect/outbound?p=hmdb&param=HMDB40243	2,2,4,4,6,6-Hexamethyl-1,3,5-trithiane		223.0642724	1	0.4388	1.45E-08	1.305548806
0.44_223.0643m/z	HMDB29834		M+K	C12H12N2	63.3	2.846323585	93.30163933	100 - 13.8 - 0.887	http://nonlinear.com/redirect/outbound?p=hmdb&param=HMDB29834	Harmalan		223.0642724	1	0.4388	1.45E-08	1.305548806
0.44_223.0643m/z	HMDB41835		M+K	C12H12N2	63.3	2.846323585	93.30163933	100 - 13.8 - 0.887	http://nonlinear.com/redirect/outbound?p=hmdb&param=HMDB41835	benzidine		223.0642724	1	0.4388	1.45E-08	1.305548806
6.42_246.1701m/z	HMDB13132		M+H-H2O	C12H25NO5	62.2	-1.834280091	88.80639209	100 - 13.8 - 1.91 - 0.176	http://nonlinear.com/redirect/outbound?p=hmdb&param=HMDB13132	Hydroxyvalerylcarnitine		246.1700902	1	6.417833333	1.49E-08	1.290917361
6.42_246.1701m/z	HMDB41993		M+H	C12H23NO4	62.3	-1.807166344	89.04020884	100 - 13.8 - 1.7 - 0.147	http://nonlinear.com/redirect/outbound?p=hmdb&param=HMDB41993	pivaloylcarnitine		246.1700902	1	6.417833333	1.49E-08	1.290917361
6.42_246.1701m/z	HMDB13128		M+H	C12H23NO4	62.3	-1.807166344	89.04020884	100 - 13.8 - 1.7 - 0.147	http://nonlinear.com/redirect/outbound?p=hmdb&param=HMDB13128	Valerylcarnitine		246.1700902	1	6.417833333	1.49E-08	1.290917361
6.42_246.1701m/z	HMDB00378		M+H	C12H23NO4	62.3	-1.807166344	89.04020884	100 - 13.8 - 1.7 - 0.147	http://nonlinear.com/redirect/outbound?p=hmdb&param=HMDB00378	2-Methylbutyroylcarnitine		246.1700902	1	6.417833333	1.49E-08	1.290917361
6.42_246.1701m/z	HMDB00688		M+H	C12H23NO4	62.3	-1.807166344	89.04020884	100 - 13.8 - 1.7 - 0.147	http://nonlinear.com/redirect/outbound?p=hmdb&param=HMDB00688	Isovalerylcarnitine		246.1700902	1	6.417833333	1.49E-08	1.290917361
6.42_246.1701m/z	HMDB00933		M+NH4	C12H20O4	62.3	-2.055565355	89.39590158	100 - 13.4 - 1.64 - 0.14	http://nonlinear.com/redirect/outbound?p=hmdb&param=HMDB00933	Traumatic acid		246.1700902	1	6.417833333	1.49E-08	1.290917361
6.42_246.1701m/z	HMDB30994		M+NH4	C12H20O4	62.3	-2.055565355	89.39590158	100 - 13.4 - 1.64 - 0.14	http://nonlinear.com/redirect/outbound?p=hmdb&param=HMDB30994	5-Heptyltetrahydro-2-oxo-3-furancarboxylic acid		246.1700902	1	6.417833333	1.49E-08	1.290917361
5.91_138.0526m/z	HMDB34208		M+Na	C5H9NO2	63.3	-4.16414139	94.68728034	100 - 5.95 - 0.558	http://nonlinear.com/redirect/outbound?p=hmdb&param=HMDB34208	Pterolactam		138.0526174	1	5.9063	1.65E-08	1.76693093
5.91_138.0526m/z	HMDB12880		M+Na	C5H9NO2	63.3	-4.16414139	94.68728034	100 - 5.95 - 0.558	http://nonlinear.com/redirect/outbound?p=hmdb&param=HMDB12880	Acetamidopropanal		138.0526174	1	5.9063	1.65E-08	1.76693093
5.91_138.0526m/z	HMDB00162		M+Na	C5H9NO2	63.3	-4.16414139	94.68728034	100 - 5.95 - 0.558	http://nonlinear.com/redirect/outbound?p=hmdb&param=HMDB00162	L-Proline		138.0526174	1	5.9063	1.65E-08	1.76693093
5.91_138.0526m/z	HMDB03411		M+Na	C5H9NO2	63.3	-4.16414139	94.68728034	100 - 5.95 - 0.558	http://nonlinear.com/redirect/outbound?p=hmdb&param=HMDB03411	D-Proline		138.0526174	1	5.9063	1.65E-08	1.76693093
5.91_138.0526m/z	HMDB30409		M+Na	C5H9NO2	63.3	-4.16414139	94.68728034	100 - 5.95 - 0.558	http://nonlinear.com/redirect/outbound?p=hmdb&param=HMDB30409	4-Amino-2-methylenebutanoic acid		138.0526174	1	5.9063	1.65E-08	1.76693093
6.59_160.1337m/z	HMDB14375		M+H	C8H17NO2	66.3	-0.181106519	99.25035852	100 - 9.29 - 0.795	http://nonlinear.com/redirect/outbound?p=hmdb&param=HMDB14375	Pregabalin		160.133725	1	6.5858	1.73E-08	1.318527315
6.59_160.1337m/z	HMDB00991		M+H	C8H17NO2	66.3	-0.181106519	99.25035852	100 - 9.29 - 0.795	http://nonlinear.com/redirect/outbound?p=hmdb&param=HMDB00991	DL-2-Aminooctanoic acid		160.133725	1	6.5858	1.73E-08	1.318527315
6.59_160.1337m/z	HMDB13897		M+NH4	C8H14O2	66.1	-0.385066657	98.91943799	100 - 8.89 - 0.759	http://nonlinear.com/redirect/outbound?p=hmdb&param=HMDB13897	4-ene-Valproic acid		160.133725	1	6.5858	1.73E-08	1.318527315
6.59_160.1337m/z	HMDB13903		M+NH4	C8H14O2	66.1	-0.385066657	98.91943799	100 - 8.89 - 0.759	http://nonlinear.com/redirect/outbound?p=hmdb&param=HMDB13903	(3Z)-2-Propylpent-3-enoic acid		160.133725	1	6.5858	1.73E-08	1.318527315
6.59_160.1337m/z	HMDB13902		M+NH4	C8H14O2	66.1	-0.385066657	98.91943799	100 - 8.89 - 0.759	http://nonlinear.com/redirect/outbound?p=hmdb&param=HMDB13902	2-ene-Valproic acid		160.133725	1	6.5858	1.73E-08	1.318527315
6.59_160.1337m/z	HMDB32164		M+NH4	C8H14O2	66.1	-0.385066657	98.91943799	100 - 8.89 - 0.759	http://nonlinear.com/redirect/outbound?p=hmdb&param=HMDB32164	Allyl valerate		160.133725	1	6.5858	1.73E-08	1.318527315
6.59_160.1337m/z	HMDB32207		M+NH4	C8H14O2	66.1	-0.385066657	98.91943799	100 - 8.89 - 0.759	http://nonlinear.com/redirect/outbound?p=hmdb&param=HMDB32207	cis-5-Octenoic acid		160.133725	1	6.5858	1.73E-08	1.318527315
6.59_160.1337m/z	HMDB32278		M+NH4	C8H14O2	66.1	-0.385066657	98.91943799	100 - 8.89 - 0.759	http://nonlinear.com/redirect/outbound?p=hmdb&param=HMDB32278	Ethyl trans-2-methyl-2-pentenoate		160.133725	1	6.5858	1.73E-08	1.318527315
6.59_160.1337m/z	HMDB32268		M+NH4	C8H14O2	66.1	-0.385066657	98.91943799	100 - 8.89 - 0.759	http://nonlinear.com/redirect/outbound?p=hmdb&param=HMDB32268	Ethyl 2E-hexenoate		160.133725	1	6.5858	1.73E-08	1.318527315
6.59_160.1337m/z	HMDB13904		M+NH4	C8H14O2	66.1	-0.385066657	98.91943799	100 - 8.89 - 0.759	http://nonlinear.com/redirect/outbound?p=hmdb&param=HMDB13904	(3E)-2-Propylpent-3-enoic acid		160.133725	1	6.5858	1.73E-08	1.318527315
6.59_160.1337m/z	HMDB00392		M+NH4	C8H14O2	66.1	-0.385066657	98.91943799	100 - 8.89 - 0.759	http://nonlinear.com/redirect/outbound?p=hmdb&param=HMDB00392	2-Octenoic acid		160.133725	1	6.5858	1.73E-08	1.318527315
6.59_160.1337m/z	HMDB38310		M+NH4	C8H14O2	66.1	-0.385066657	98.91943799	100 - 8.89 - 0.759	http://nonlinear.com/redirect/outbound?p=hmdb&param=HMDB38310	xi-Tetrahydro-6-propyl-2H-pyran-2-one		160.133725	1	6.5858	1.73E-08	1.318527315
6.59_160.1337m/z	HMDB35422		M+NH4	C8H14O2	66.1	-0.385066657	98.91943799	100 - 8.89 - 0.759	http://nonlinear.com/redirect/outbound?p=hmdb&param=HMDB35422	4-Butyl-gamma-butyrolactone		160.133725	1	6.5858	1.73E-08	1.318527315
6.59_160.1337m/z	HMDB32267		M+NH4	C8H14O2	66.1	-0.385066657	98.91943799	100 - 8.89 - 0.759	http://nonlinear.com/redirect/outbound?p=hmdb&param=HMDB32267	Ethyl 5-hexenoate		160.133725	1	6.5858	1.73E-08	1.318527315
6.59_160.1337m/z	HMDB32266		M+NH4	C8H14O2	66.1	-0.385066657	98.91943799	100 - 8.89 - 0.759	http://nonlinear.com/redirect/outbound?p=hmdb&param=HMDB32266	Ethyl (E)-3-hexenoate		160.133725	1	6.5858	1.73E-08	1.318527315
6.59_160.1337m/z	HMDB31293		M+NH4	C8H14O2	66.1	-0.385066657	98.91943799	100 - 8.89 - 0.759	http://nonlinear.com/redirect/outbound?p=hmdb&param=HMDB31293	2,3-Octanedione		160.133725	1	6.5858	1.73E-08	1.318527315
6.59_160.1337m/z	HMDB38036		M+NH4	C8H14O2	66.1	-0.385066657	98.91943799	100 - 8.89 - 0.759	http://nonlinear.com/redirect/outbound?p=hmdb&param=HMDB38036	2-Propenyl 3-methylbutanoate		160.133725	1	6.5858	1.73E-08	1.318527315
6.59_160.1337m/z	HMDB36236		M+NH4	C8H14O2	66.1	-0.385066657	98.91943799	100 - 8.89 - 0.759	http://nonlinear.com/redirect/outbound?p=hmdb&param=HMDB36236	2-Methylallyl butyrate		160.133725	1	6.5858	1.73E-08	1.318527315
6.59_160.1337m/z	HMDB39793		M+NH4	C8H14O2	66.1	-0.385066657	98.91943799	100 - 8.89 - 0.759	http://nonlinear.com/redirect/outbound?p=hmdb&param=HMDB39793	(E)-4-Octenoic acid		160.133725	1	6.5858	1.73E-08	1.318527315
6.59_160.1337m/z	HMDB37624		M+NH4	C8H14O2	66.1	-0.385066657	98.91943799	100 - 8.89 - 0.759	http://nonlinear.com/redirect/outbound?p=hmdb&param=HMDB37624	Isopropyl tiglate		160.133725	1	6.5858	1.73E-08	1.318527315
6.59_160.1337m/z	HMDB32533		M+NH4	C8H14O2	66.1	-0.385066657	98.91943799	100 - 8.89 - 0.759	http://nonlinear.com/redirect/outbound?p=hmdb&param=HMDB32533	trans-3-Hexenyl acetate		160.133725	1	6.5858	1.73E-08	1.318527315
6.59_160.1337m/z	HMDB31403		M+NH4	C8H14O2	66.1	-0.385066657	98.91943799	100 - 8.89 - 0.759	http://nonlinear.com/redirect/outbound?p=hmdb&param=HMDB31403	Cyclohexaneacetic acid		160.133725	1	6.5858	1.73E-08	1.318527315
6.59_160.1337m/z	HMDB29761		M+NH4	C8H14O2	66.1	-0.385066657	98.91943799	100 - 8.89 - 0.759	http://nonlinear.com/redirect/outbound?p=hmdb&param=HMDB29761	Ethyl (±)-2-methyl-4-pentenoate		160.133725	1	6.5858	1.73E-08	1.318527315
6.59_160.1337m/z	HMDB37630		M+NH4	C8H14O2	66.1	-0.385066657	98.91943799	100 - 8.89 - 0.759	http://nonlinear.com/redirect/outbound?p=hmdb&param=HMDB37630	xi-Tetrahydro-3-propyl-2H-pyran-2-one		160.133725	1	6.5858	1.73E-08	1.318527315
6.59_160.1337m/z	HMDB39872		M+NH4	C8H14O2	66.1	-0.385066657	98.91943799	100 - 8.89 - 0.759	http://nonlinear.com/redirect/outbound?p=hmdb&param=HMDB39872	Methyl 2-heptenoate		160.133725	1	6.5858	1.73E-08	1.318527315
6.59_160.1337m/z	HMDB40215		M+NH4	C8H14O2	66.1	-0.385066657	98.91943799	100 - 8.89 - 0.759	http://nonlinear.com/redirect/outbound?p=hmdb&param=HMDB40215	cis-3-Hexenyl acetate		160.133725	1	6.5858	1.73E-08	1.318527315
6.59_160.1337m/z	HMDB31343		M+NH4	C8H14O2	66.1	-0.385066657	98.91943799	100 - 8.89 - 0.759	http://nonlinear.com/redirect/outbound?p=hmdb&param=HMDB31343	Methyl cyclohexanecarboxylate		160.133725	1	6.5858	1.73E-08	1.318527315
6.59_160.1337m/z	HMDB01568		M+NH4	C8H14O2	66.1	-0.385066657	98.91943799	100 - 8.89 - 0.759	http://nonlinear.com/redirect/outbound?p=hmdb&param=HMDB01568	trans-2-Octenoic acid		160.133725	1	6.5858	1.73E-08	1.318527315
6.59_160.1337m/z	HMDB36212		M+NH4	C8H14O2	66.1	-0.385066657	98.91943799	100 - 8.89 - 0.759	http://nonlinear.com/redirect/outbound?p=hmdb&param=HMDB36212	2-Methylpropyl (2E)-butenoate		160.133725	1	6.5858	1.73E-08	1.318527315
6.59_160.1337m/z	HMDB31352		M+NH4	C8H14O2	66.1	-0.385066657	98.91943799	100 - 8.89 - 0.759	http://nonlinear.com/redirect/outbound?p=hmdb&param=HMDB31352	Cyclohexyl acetate		160.133725	1	6.5858	1.73E-08	1.318527315
6.59_160.1337m/z	HMDB40212		M+NH4	C8H14O2	66.1	-0.385066657	98.91943799	100 - 8.89 - 0.759	http://nonlinear.com/redirect/outbound?p=hmdb&param=HMDB40212	2-Hexenyl acetate		160.133725	1	6.5858	1.73E-08	1.318527315
6.59_160.1337m/z	HMDB37622		M+NH4	C8H14O2	66.1	-0.385066657	98.91943799	100 - 8.89 - 0.759	http://nonlinear.com/redirect/outbound?p=hmdb&param=HMDB37622	Ethyl 2-methyl-3-pentenoate		160.133725	1	6.5858	1.73E-08	1.318527315
6.59_160.1337m/z	HMDB31667		M+CH3OH+H	C7H13NO	66.1	0.085988367	98.46135665	100 - 8.12 - 0.494	http://nonlinear.com/redirect/outbound?p=hmdb&param=HMDB31667	Nor-psi-tropine		160.133725	1	6.5858	1.73E-08	1.318527315
6.59_160.1337m/z	HMDB40030		M+CH3OH+H	C7H13NO	66.1	0.085988367	98.46135665	100 - 8.12 - 0.494	http://nonlinear.com/redirect/outbound?p=hmdb&param=HMDB40030	1-(1-Pyrrolidinyl)-2-propanone		160.133725	1	6.5858	1.73E-08	1.318527315
0.46_281.1389m/z	HMDB35136		M+H-2H2O	C15H24O7	62.1	0.03094756	86.3051193	100 - 16.8 - 2.76 - 0.305	http://nonlinear.com/redirect/outbound?p=hmdb&param=HMDB35136	Glucosyl (E)-2,6-Dimethyl-2,5-heptadienoate		281.1389129	1	0.461633333	2.02E-08	1.747769641
0.46_281.1389m/z	HMDB33643		M+H-2H2O	C15H24O7	62.1	0.03094756	86.3051193	100 - 16.8 - 2.76 - 0.305	http://nonlinear.com/redirect/outbound?p=hmdb&param=HMDB33643	10-Hydroxy-8-nor-2-fenchanone glucoside		281.1389129	1	0.461633333	2.02E-08	1.747769641
0.46_281.1389m/z	HMDB37560		M+H-H2O	C15H22O6	62.1	-0.085637688	86.53095845	100 - 16.7 - 2.54 - 0.269	http://nonlinear.com/redirect/outbound?p=hmdb&param=HMDB37560	3,7,8,15-Scirpenetetrol		281.1389129	1	0.461633333	2.02E-08	1.747769641
0.46_281.1389m/z	HMDB36159		M+H-H2O	C15H22O6	62.1	-0.085637688	86.53095845	100 - 16.7 - 2.54 - 0.269	http://nonlinear.com/redirect/outbound?p=hmdb&param=HMDB36159	Toxin T2 tetrol		281.1389129	1	0.461633333	2.02E-08	1.747769641
0.46_281.1389m/z	HMDB36051		M+H	C15H20O5	62.2	0.050517564	86.75776819	100 - 16.6 - 2.32 - 0.233	http://nonlinear.com/redirect/outbound?p=hmdb&param=HMDB36051	Dihydromarasmone		281.1389129	1	0.461633333	2.02E-08	1.747769641
0.46_281.1389m/z	HMDB36695		M+H	C15H20O5	62.2	0.050517564	86.75776819	100 - 16.6 - 2.32 - 0.233	http://nonlinear.com/redirect/outbound?p=hmdb&param=HMDB36695	Crispolide		281.1389129	1	0.461633333	2.02E-08	1.747769641
0.46_281.1389m/z	HMDB35620		M+H	C15H20O5	62.2	0.050517564	86.75776819	100 - 16.6 - 2.32 - 0.233	http://nonlinear.com/redirect/outbound?p=hmdb&param=HMDB35620	Artabsinolide A		281.1389129	1	0.461633333	2.02E-08	1.747769641
0.46_281.1389m/z	HMDB41144		M+H	C15H20O5	62.2	0.050517564	86.75776819	100 - 16.6 - 2.32 - 0.233	http://nonlinear.com/redirect/outbound?p=hmdb&param=HMDB41144	8-Deoxy-11,13-dihydroxygrosheimin		281.1389129	1	0.461633333	2.02E-08	1.747769641
0.46_281.1389m/z	HMDB36095		M+H	C15H20O5	62.2	0.050517564	86.75776819	100 - 16.6 - 2.32 - 0.233	http://nonlinear.com/redirect/outbound?p=hmdb&param=HMDB36095	13-Hydroxyabscisic acid		281.1389129	1	0.461633333	2.02E-08	1.747769641
0.46_281.1389m/z	HMDB38545		M+H	C15H20O5	62.2	0.050517564	86.75776819	100 - 16.6 - 2.32 - 0.233	http://nonlinear.com/redirect/outbound?p=hmdb&param=HMDB38545	(1beta,4alpha,5alpha,6beta,8alpha,10b)-1,10:4,5-Diepoxy-6-hydroxy-7(11)-germacren-12,8-olide		281.1389129	1	0.461633333	2.02E-08	1.747769641
0.46_281.1389m/z	HMDB41003		M+H	C15H20O5	62.2	0.050517564	86.75776819	100 - 16.6 - 2.32 - 0.233	http://nonlinear.com/redirect/outbound?p=hmdb&param=HMDB41003	Vulgarolide		281.1389129	1	0.461633333	2.02E-08	1.747769641
0.46_281.1389m/z	HMDB36094		M+H	C15H20O5	62.2	0.050517564	86.75776819	100 - 16.6 - 2.32 - 0.233	http://nonlinear.com/redirect/outbound?p=hmdb&param=HMDB36094	Nigellic acid		281.1389129	1	0.461633333	2.02E-08	1.747769641
0.46_281.1389m/z	HMDB41140		M+CH3OH+H	C14H16O4	62.6	0.217244352	87.94514602	100 - 15.5 - 1.94 - 0.177	http://nonlinear.com/redirect/outbound?p=hmdb&param=HMDB41140	Prenyl cis-caffeate		281.1389129	1	0.461633333	2.02E-08	1.747769641
0.46_281.1389m/z	HMDB29575		M+CH3OH+H	C14H16O4	62.6	0.217244352	87.94514602	100 - 15.5 - 1.94 - 0.177	http://nonlinear.com/redirect/outbound?p=hmdb&param=HMDB29575	(+)-cis-5,6-Dihydro-5-hydroxy-4-methoxy-6-(2-phenylethyl)-2H-pyran-2-one		281.1389129	1	0.461633333	2.02E-08	1.747769641
0.46_281.1389m/z	HMDB29774		M+CH3OH+H	C14H16O4	62.6	0.217244352	87.94514602	100 - 15.5 - 1.94 - 0.177	http://nonlinear.com/redirect/outbound?p=hmdb&param=HMDB29774	7-Hydroxy-6-(methoxyacetyl)-2,2-dimethyl-2H-1-benzopyran		281.1389129	1	0.461633333	2.02E-08	1.747769641
0.46_281.1389m/z	HMDB33515		M+CH3OH+H	C14H16O4	62.6	0.217244352	87.94514602	100 - 15.5 - 1.94 - 0.177	http://nonlinear.com/redirect/outbound?p=hmdb&param=HMDB33515	Citreovirenone		281.1389129	1	0.461633333	2.02E-08	1.747769641
4.89_301.1335m/z	HMDB41519		M+H-2H2O	C20H20N2O3	61.1	-1.869352958	85.49540909	100 - 22.7 - 3.08 - 0.309	http://nonlinear.com/redirect/outbound?p=hmdb&param=HMDB41519	Nb-Feruloyltryptamine		301.1334641	1	4.8907	2.03E-08	268.8130146
3.36_100.0762m/z	HMDB00883		M+H-H2O	C5H11NO2	64.8	-0.723728596	95.18429204	100 - 5.98 - 0.56	http://nonlinear.com/redirect/outbound?p=hmdb&param=HMDB00883	L-Valine		100.0761939	1	3.35585	2.76E-08	2.724285113
3.36_100.0762m/z	HMDB01382		M+H-H2O	C5H11NO2	64.8	-0.723728597	95.18429204	100 - 5.98 - 0.56	http://nonlinear.com/redirect/outbound?p=hmdb&param=HMDB01382	Vaporole		100.0761939	1	3.35585	2.76E-08	2.724285113
3.36_100.0762m/z	HMDB13716		M+H-H2O	C5H11NO2	64.8	-0.723728597	95.18429204	100 - 5.98 - 0.56	http://nonlinear.com/redirect/outbound?p=hmdb&param=HMDB13716	Norvaline		100.0761939	1	3.35585	2.76E-08	2.724285113
3.36_100.0762m/z	HMDB15550		M+H-H2O	C5H11NO2	64.8	-0.723728597	95.18429204	100 - 5.98 - 0.56	http://nonlinear.com/redirect/outbound?p=hmdb&param=HMDB15550	Amyl Nitrite		100.0761939	1	3.35585	2.76E-08	2.724285113
3.36_100.0762m/z	HMDB02141		M+H-H2O	C5H11NO2	64.8	-0.723728597	95.18429204	100 - 5.98 - 0.56	http://nonlinear.com/redirect/outbound?p=hmdb&param=HMDB02141	N-Methyl-a-aminoisobutyric acid		100.0761939	1	3.35585	2.76E-08	2.724285113
3.36_100.0762m/z	HMDB00043		M+H-H2O	C5H11NO2	64.8	-0.723728597	95.18429204	100 - 5.98 - 0.56	http://nonlinear.com/redirect/outbound?p=hmdb&param=HMDB00043	Betaine		100.0761939	1	3.35585	2.76E-08	2.724285113
3.36_100.0762m/z	HMDB34366		M+H-H2O	C5H11NO2	64.8	-0.723728597	95.18429204	100 - 5.98 - 0.56	http://nonlinear.com/redirect/outbound?p=hmdb&param=HMDB34366	(±)-Valine		100.0761939	1	3.35585	2.76E-08	2.724285113
3.36_100.0762m/z	HMDB03355		M+H-H2O	C5H11NO2	64.8	-0.723728597	95.18429204	100 - 5.98 - 0.56	http://nonlinear.com/redirect/outbound?p=hmdb&param=HMDB03355	5-Aminopentanoic acid		100.0761939	1	3.35585	2.76E-08	2.724285113
3.36_100.0762m/z	HMDB34587		M+H	C5H9NO	65	-0.45473328	95.42633286	100 - 5.91 - 0.35	http://nonlinear.com/redirect/outbound?p=hmdb&param=HMDB34587	1-Pyrrolidinecarboxaldehyde		100.0761939	1	3.35585	2.76E-08	2.724285113
3.36_100.0762m/z	HMDB11749		M+H	C5H9NO	65	-0.45473328	95.42633286	100 - 5.91 - 0.35	http://nonlinear.com/redirect/outbound?p=hmdb&param=HMDB11749	2-Piperidinone		100.0761939	1	3.35585	2.76E-08	2.724285113
3.36_100.0762m/z	HMDB40518		M+H	C5H9NO	65	-0.45473328	95.42633286	100 - 5.91 - 0.35	http://nonlinear.com/redirect/outbound?p=hmdb&param=HMDB40518	2,5-Dihydro-2,4-dimethyloxazole		100.0761939	1	3.35585	2.76E-08	2.724285113
3.36_100.0762m/z	HMDB31597		M+NH4	C5H6O	64.9	-0.864786473	95.80681326	100 - 5.51 - 0.328	http://nonlinear.com/redirect/outbound?p=hmdb&param=HMDB31597	2,4-Pentadienal		100.0761939	1	3.35585	2.76E-08	2.724285113
3.36_100.0762m/z	HMDB13749		M+NH4	C5H6O	64.9	-0.864786473	95.80681326	100 - 5.51 - 0.328	http://nonlinear.com/redirect/outbound?p=hmdb&param=HMDB13749	2-Methylfuran		100.0761939	1	3.35585	2.76E-08	2.724285113
3.36_100.0762m/z	HMDB35924		M+CH3OH+H	C4H5N	65.6	-0.079082502	96.80756079	100 - 4.75	http://nonlinear.com/redirect/outbound?p=hmdb&param=HMDB35924	Pyrrole		100.0761939	1	3.35585	2.76E-08	2.724285113
3.36_100.0762m/z	HMDB31323		M+CH3OH+H	C4H5N	65.6	-0.079082502	96.80756079	100 - 4.75	http://nonlinear.com/redirect/outbound?p=hmdb&param=HMDB31323	3-Butenenitrile		100.0761939	1	3.35585	2.76E-08	2.724285113
6.27_114.0920m/z	HMDB32538		M+H-2H2O	C6H15NO3	64.1	0.759302817	93.36394751	100 - 7.14 - 0.836	http://nonlinear.com/redirect/outbound?p=hmdb&param=HMDB32538	Triethanolamine		114.0920066	1	6.26905	2.89E-08	6.703583038
6.27_114.0920m/z	HMDB00687		M+H-H2O	C6H13NO2	64.3	0.594224905	93.59880033	100 - 7.08 - 0.626	http://nonlinear.com/redirect/outbound?p=hmdb&param=HMDB00687	L-Leucine		114.0920066	1	6.26905	2.89E-08	6.703583038
6.27_114.0920m/z	HMDB36382		M+H-H2O	C6H13NO2	64.3	0.594224905	93.59880033	100 - 7.08 - 0.626	http://nonlinear.com/redirect/outbound?p=hmdb&param=HMDB36382	6-Deoxyfagomine		114.0920066	1	6.26905	2.89E-08	6.703583038
6.27_114.0920m/z	HMDB29168		M+H-H2O	C6H13NO2	64.3	0.594224905	93.59880033	100 - 7.08 - 0.626	http://nonlinear.com/redirect/outbound?p=hmdb&param=HMDB29168	3-Aminocaproic acid		114.0920066	1	6.26905	2.89E-08	6.703583038
6.27_114.0920m/z	HMDB01645		M+H-H2O	C6H13NO2	64.3	0.594224905	93.59880033	100 - 7.08 - 0.626	http://nonlinear.com/redirect/outbound?p=hmdb&param=HMDB01645	L-Norleucine		114.0920066	1	6.26905	2.89E-08	6.703583038
6.27_114.0920m/z	HMDB00557		M+H-H2O	C6H13NO2	64.3	0.594224905	93.59880033	100 - 7.08 - 0.626	http://nonlinear.com/redirect/outbound?p=hmdb&param=HMDB00557	L-Alloisoleucine		114.0920066	1	6.26905	2.89E-08	6.703583038
6.27_114.0920m/z	HMDB33923		M+H-H2O	C6H13NO2	64.3	0.594224905	93.59880033	100 - 7.08 - 0.626	http://nonlinear.com/redirect/outbound?p=hmdb&param=HMDB33923	(±)-erythro-Isoleucine		114.0920066	1	6.26905	2.89E-08	6.703583038
6.27_114.0920m/z	HMDB00172		M+H-H2O	C6H13NO2	64.3	0.594224905	93.59880033	100 - 7.08 - 0.626	http://nonlinear.com/redirect/outbound?p=hmdb&param=HMDB00172	L-Isoleucine		114.0920066	1	6.26905	2.89E-08	6.703583038
6.27_114.0920m/z	HMDB03640		M+H-H2O	C6H13NO2	64.3	0.594224905	93.59880033	100 - 7.08 - 0.626	http://nonlinear.com/redirect/outbound?p=hmdb&param=HMDB03640	Beta-Leucine		114.0920066	1	6.26905	2.89E-08	6.703583038
6.27_114.0920m/z	HMDB13773		M+H-H2O	C6H13NO2	64.3	0.594224905	93.59880033	100 - 7.08 - 0.626	http://nonlinear.com/redirect/outbound?p=hmdb&param=HMDB13773	D-Leucine		114.0920066	1	6.26905	2.89E-08	6.703583038
6.27_114.0920m/z	HMDB01901		M+H-H2O	C6H13NO2	64.3	0.594224905	93.59880033	100 - 7.08 - 0.626	http://nonlinear.com/redirect/outbound?p=hmdb&param=HMDB01901	Aminocaproic acid		114.0920066	1	6.26905	2.89E-08	6.703583038
6.27_114.0920m/z	HMDB31199		M+H	C6H11NO	64.2	1.039787475	93.83480505	100 - 7.02 - 0.416	http://nonlinear.com/redirect/outbound?p=hmdb&param=HMDB31199	2,5-Dihydro-2,4,5-trimethyloxazole		114.0920066	1	6.26905	2.89E-08	6.703583038
6.27_114.0920m/z	HMDB37293		M+H	C6H11NO	64.2	1.039787475	93.83480505	100 - 7.02 - 0.416	http://nonlinear.com/redirect/outbound?p=hmdb&param=HMDB37293	2-Acetylpyrrolidine		114.0920066	1	6.26905	2.89E-08	6.703583038
6.27_114.0920m/z	HMDB31702		M+H	C6H11NO	64.2	1.039787475	93.83480505	100 - 7.02 - 0.416	http://nonlinear.com/redirect/outbound?p=hmdb&param=HMDB31702	1-Piperidinecarboxaldehyde		114.0920066	1	6.26905	2.89E-08	6.703583038
6.27_114.0920m/z	HMDB40587		M+NH4	C6H8O	64.4	0.95447403	94.20873673	100 - 6.62 - 0.389	http://nonlinear.com/redirect/outbound?p=hmdb&param=HMDB40587	2-Ethylfuran		114.0920066	1	6.26905	2.89E-08	6.703583038
6.27_114.0920m/z	HMDB31546		M+NH4	C6H8O	64.4	0.95447403	94.20873673	100 - 6.62 - 0.389	http://nonlinear.com/redirect/outbound?p=hmdb&param=HMDB31546	3-Methyl-2-cyclopenten-1-one		114.0920066	1	6.26905	2.89E-08	6.703583038
6.27_114.0920m/z	HMDB31545		M+NH4	C6H8O	64.4	0.95447403	94.20873673	100 - 6.62 - 0.389	http://nonlinear.com/redirect/outbound?p=hmdb&param=HMDB31545	2-Methyl-2-cyclopenten-1-one		114.0920066	1	6.26905	2.89E-08	6.703583038
6.27_114.0920m/z	HMDB34729		M+NH4	C6H8O	64.4	0.95447403	94.20873673	100 - 6.62 - 0.389	http://nonlinear.com/redirect/outbound?p=hmdb&param=HMDB34729	(E,E)-2,4-Hexadienal		114.0920066	1	6.26905	2.89E-08	6.703583038
6.27_114.0920m/z	HMDB32965		M+NH4	C6H8O	64.4	0.95447403	94.20873673	100 - 6.62 - 0.389	http://nonlinear.com/redirect/outbound?p=hmdb&param=HMDB32965	2,4-Dimethylfuran		114.0920066	1	6.26905	2.89E-08	6.703583038
6.27_114.0920m/z	HMDB33182		M+NH4	C6H8O	64.4	0.954474029	94.20873673	100 - 6.62 - 0.389	http://nonlinear.com/redirect/outbound?p=hmdb&param=HMDB33182	2,5-Dimethylfuran		114.0920066	1	6.26905	2.89E-08	6.703583038
6.27_114.0920m/z	HMDB40588		M+NH4	C6H8O	64.4	0.954474029	94.20873673	100 - 6.62 - 0.389	http://nonlinear.com/redirect/outbound?p=hmdb&param=HMDB40588	3-Ethylfuran		114.0920066	1	6.26905	2.89E-08	6.703583038
6.27_114.0920m/z	HMDB33113		M+CH3OH+H	C5H7N	64.3	1.940974684	95.10990175	100 - 5.85 - 0.141	http://nonlinear.com/redirect/outbound?p=hmdb&param=HMDB33113	1-Methylpyrrole		114.0920066	1	6.26905	2.89E-08	6.703583038
6.27_114.0920m/z	HMDB33114		M+CH3OH+H	C5H7N	64.3	1.940974684	95.10990175	100 - 5.85 - 0.141	http://nonlinear.com/redirect/outbound?p=hmdb&param=HMDB33114	2-Methylpyrrole		114.0920066	1	6.26905	2.89E-08	6.703583038
0.49_270.2431m/z	HMDB32358		M+H-H2O	C16H33NO3	63.6	-0.981201462	91.85107427	100 - 18.2 - 2.17 - 0.195	http://nonlinear.com/redirect/outbound?p=hmdb&param=HMDB32358	Lauroyl diethanolamide		270.2430621	1	0.4883	2.92E-08	4.010427113
0.49_270.2431m/z	HMDB00477		M+NH4	C16H28O2	63.7	-1.062855023	92.46047633	100 - 17.7 - 1.88 - 0.149	http://nonlinear.com/redirect/outbound?p=hmdb&param=HMDB00477	7Z,10Z-Hexadecadienoic acid		270.2430621	1	0.4883	2.92E-08	4.010427113
0.49_270.2431m/z	HMDB37805		M+NH4	C16H28O2	63.7	-1.062855023	92.46047633	100 - 17.7 - 1.88 - 0.149	http://nonlinear.com/redirect/outbound?p=hmdb&param=HMDB37805	D6-Ambrettolide		270.2430621	1	0.4883	2.92E-08	4.010427113
0.49_270.2431m/z	HMDB38255		M+NH4	C16H28O2	63.7	-1.062855023	92.46047633	100 - 17.7 - 1.88 - 0.149	http://nonlinear.com/redirect/outbound?p=hmdb&param=HMDB38255	Geranyl 2-ethylbutyrate		270.2430621	1	0.4883	2.92E-08	4.010427113
0.49_270.2431m/z	HMDB29351		M+NH4	C16H28O2	63.7	-1.062855023	92.46047633	100 - 17.7 - 1.88 - 0.149	http://nonlinear.com/redirect/outbound?p=hmdb&param=HMDB29351	Geranyl hexanoate		270.2430621	1	0.4883	2.92E-08	4.010427113
0.49_270.2431m/z	HMDB39131		M+NH4	C16H28O2	63.7	-1.062855023	92.46047633	100 - 17.7 - 1.88 - 0.149	http://nonlinear.com/redirect/outbound?p=hmdb&param=HMDB39131	Ethyl (Z,Z)-5,8-tetradecadienoate		270.2430621	1	0.4883	2.92E-08	4.010427113
0.49_270.2431m/z	HMDB31086		M+NH4	C16H28O2	63.7	-1.062855023	92.46047633	100 - 17.7 - 1.88 - 0.149	http://nonlinear.com/redirect/outbound?p=hmdb&param=HMDB31086	(Z)-7-Hexadecen-1,16-olide		270.2430621	1	0.4883	2.92E-08	4.010427113
0.49_270.2431m/z	HMDB30429		M+NH4	C16H28O2	63.7	-1.062855023	92.46047633	100 - 17.7 - 1.88 - 0.149	http://nonlinear.com/redirect/outbound?p=hmdb&param=HMDB30429	Linalyl hexanoate		270.2430621	1	0.4883	2.92E-08	4.010427113
0.49_270.2431m/z	HMDB32340		M+NH4	C16H28O2	63.7	-1.062855023	92.46047633	100 - 17.7 - 1.88 - 0.149	http://nonlinear.com/redirect/outbound?p=hmdb&param=HMDB32340	Isoambrettolide		270.2430621	1	0.4883	2.92E-08	4.010427113
0.42_402.2967n	HMDB29887		M+H, M+NH4, M+K	C22H42O6	64.3	-3.465065918	96.89236645	100 - 24.5 - 4.11 - 0.516	http://nonlinear.com/redirect/outbound?p=hmdb&param=HMDB29887	Sorbitan palmitate	402.2967451	420.3311451	1	0.423566667	3.28E-08	1.271789352
5.35_103.0871m/z	HMDB02039		M+NH4	C4H7NO	66	-0.473726656	98.42917423	100 - 4.81 - 0.297	http://nonlinear.com/redirect/outbound?p=hmdb&param=HMDB02039	2-Pyrrolidinone		103.0871236	1	5.345016667	3.50E-08	9.341014237
5.35_103.0871m/z	HMDB04101		M+CH3OH+H	C3H6N2	66.3	0.361940717	99.43475964	100 - 4.04	http://nonlinear.com/redirect/outbound?p=hmdb&param=HMDB04101	Beta-Aminopropionitrile		103.0871236	1	5.345016667	3.50E-08	9.341014237
7.83_162.1105m/z	HMDB40112		M+H-2H2O	C11H19NS	63.1	-0.090650206	89.5504563	100 - 13.3 - 5.33 - 0.595	http://nonlinear.com/redirect/outbound?p=hmdb&param=HMDB40112	2-Pentyl-4-propylthiazole		162.1105027	1	7.8343	4.04E-08	1.237706059
7.83_162.1105m/z	HMDB40090		M+H-2H2O	C11H19NS	63.1	-0.090650206	89.5504563	100 - 13.3 - 5.33 - 0.595	http://nonlinear.com/redirect/outbound?p=hmdb&param=HMDB40090	5-Ethyl-4-methyl-2-pentylthiazole		162.1105027	1	7.8343	4.04E-08	1.237706059
7.83_162.1105m/z	HMDB40091		M+H-2H2O	C11H19NS	63.1	-0.090650206	89.5504563	100 - 13.3 - 5.33 - 0.595	http://nonlinear.com/redirect/outbound?p=hmdb&param=HMDB40091	2-Hexyl-4,5-dimethylthiazole		162.1105027	1	7.8343	4.04E-08	1.237706059
7.83_162.1105m/z	HMDB40111		M+H-2H2O	C11H19NS	63.1	-0.090650206	89.5504563	100 - 13.3 - 5.33 - 0.595	http://nonlinear.com/redirect/outbound?p=hmdb&param=HMDB40111	4-Ethyl-2-hexylthiazole		162.1105027	1	7.8343	4.04E-08	1.237706059
0.32_110.0605m/z	HMDB29425		M+H-2H2O	C6H11NO3	64.6	-0.488779675	94.29306878	100 - 7.1 - 0.832	http://nonlinear.com/redirect/outbound?p=hmdb&param=HMDB29425	L-cis-4-(Hydroxymethyl)-2-pyrrolidinecarboxylic acid		110.0605223	1	0.316766667	4.95E-08	3.751845438
0.32_110.0605m/z	HMDB00730		M+H-2H2O	C6H11NO3	64.6	-0.488779675	94.29306878	100 - 7.1 - 0.832	http://nonlinear.com/redirect/outbound?p=hmdb&param=HMDB00730	Isobutyrylglycine		110.0605223	1	0.316766667	4.95E-08	3.751845438
0.32_110.0605m/z	HMDB59595		M+H-2H2O	C6H11NO3	64.6	-0.488779675	94.29306878	100 - 7.1 - 0.832	http://nonlinear.com/redirect/outbound?p=hmdb&param=HMDB59595	(S)-2-amino-6-oxohexanoate		110.0605223	1	0.316766667	4.95E-08	3.751845438
0.32_110.0605m/z	HMDB12131		M+H-2H2O	C6H11NO3	64.6	-0.488779675	94.29306878	100 - 7.1 - 0.832	http://nonlinear.com/redirect/outbound?p=hmdb&param=HMDB12131	(S)-5-Amino-3-oxohexanoate		110.0605223	1	0.316766667	4.95E-08	3.751845438
0.32_110.0605m/z	HMDB29426		M+H-2H2O	C6H11NO3	64.6	-0.488779675	94.29306878	100 - 7.1 - 0.832	http://nonlinear.com/redirect/outbound?p=hmdb&param=HMDB29426	L-trans-5-Hydroxy-2-piperidinecarboxylic acid		110.0605223	1	0.316766667	4.95E-08	3.751845438
0.32_110.0605m/z	HMDB15127		M+H-2H2O	C6H11NO3	64.6	-0.488779675	94.29306878	100 - 7.1 - 0.832	http://nonlinear.com/redirect/outbound?p=hmdb&param=HMDB15127	Methyl aminolevulinate		110.0605223	1	0.316766667	4.95E-08	3.751845438
0.32_110.0605m/z	HMDB00808		M+H-2H2O	C6H11NO3	64.6	-0.488779675	94.29306878	100 - 7.1 - 0.832	http://nonlinear.com/redirect/outbound?p=hmdb&param=HMDB00808	N-Butyrylglycine		110.0605223	1	0.316766667	4.95E-08	3.751845438
0.32_110.0605m/z	HMDB01263		M+H-2H2O	C6H11NO3	64.6	-0.488779675	94.29306878	100 - 7.1 - 0.832	http://nonlinear.com/redirect/outbound?p=hmdb&param=HMDB01263	Allysine		110.0605223	1	0.316766667	4.95E-08	3.751845438
0.32_110.0605m/z	HMDB03681		M+H-2H2O	C6H11NO3	64.6	-0.488779675	94.29306878	100 - 7.1 - 0.832	http://nonlinear.com/redirect/outbound?p=hmdb&param=HMDB03681	4-Acetamidobutanoic acid		110.0605223	1	0.316766667	4.95E-08	3.751845438
0.32_110.0605m/z	HMDB12151		M+H-2H2O	C6H11NO3	64.6	-0.488779676	94.29306878	100 - 7.1 - 0.832	http://nonlinear.com/redirect/outbound?p=hmdb&param=HMDB12151	2-Keto-6-aminocaproate		110.0605223	1	0.316766667	4.95E-08	3.751845438
0.32_110.0605m/z	HMDB29434		M+H-H2O	C6H9NO2	64.5	-0.836004153	94.53034265	100 - 7.03 - 0.623	http://nonlinear.com/redirect/outbound?p=hmdb&param=HMDB29434	(±)-4-Methylene-2-pyrrolidinecarboxylic acid		110.0605223	1	0.316766667	4.95E-08	3.751845438
0.32_110.0605m/z	HMDB59657		M+H-H2O	C6H9NO2	64.5	-0.836004153	94.53034265	100 - 7.03 - 0.623	http://nonlinear.com/redirect/outbound?p=hmdb&param=HMDB59657	(S)-2,3,4,5-tetrahydropyridine-2-carboxylate		110.0605223	1	0.316766667	4.95E-08	3.751845438
0.32_110.0605m/z	HMDB01084		M+H-H2O	C6H9NO2	64.5	-0.836004153	94.53034265	100 - 7.03 - 0.623	http://nonlinear.com/redirect/outbound?p=hmdb&param=HMDB01084	D-1-Piperideine-2-carboxylic acid		110.0605223	1	0.316766667	4.95E-08	3.751845438
0.32_110.0605m/z	HMDB12130		M+H-H2O	C6H9NO2	64.5	-0.836004153	94.53034265	100 - 7.03 - 0.623	http://nonlinear.com/redirect/outbound?p=hmdb&param=HMDB12130	(S)-2,3,4,5-Tetrahydropiperidine-2-carboxylate		110.0605223	1	0.316766667	4.95E-08	3.751845438
0.32_110.0605m/z	HMDB40582		M+H	C6H7NO	64.7	-0.610179587	94.76878072	100 - 6.97 - 0.413	http://nonlinear.com/redirect/outbound?p=hmdb&param=HMDB40582	1-Methyl-2-pyrrolecarboxaldehyde		110.0605223	1	0.316766667	4.95E-08	3.751845438
0.32_110.0605m/z	HMDB35882		M+H	C6H7NO	64.7	-0.610179587	94.76878072	100 - 6.97 - 0.413	http://nonlinear.com/redirect/outbound?p=hmdb&param=HMDB35882	2-Acetylpyrrole		110.0605223	1	0.316766667	4.95E-08	3.751845438
0.32_110.0605m/z	HMDB01169		M+H	C6H7NO	64.7	-0.610179587	94.76878072	100 - 6.97 - 0.413	http://nonlinear.com/redirect/outbound?p=hmdb&param=HMDB01169	4-Aminophenol		110.0605223	1	0.316766667	4.95E-08	3.751845438
7.62_217.1553m/z	HMDB29140		M+H	C10H20N2O3	64.6	0.200148909	93.94077147	100 - 11.9 - 1.26	http://nonlinear.com/redirect/outbound?p=hmdb&param=HMDB29140	Valyl-Valine		217.1552608	1	7.616433333	5.51E-08	2.703633957
7.62_217.1553m/z	HMDB06406		M+NH4	C10H17NO3	64.7	0.087196671	94.31242935	100 - 11.5 - 1.22	http://nonlinear.com/redirect/outbound?p=hmdb&param=HMDB06406	Ecgonine methyl ester		217.1552608	1	7.616433333	5.51E-08	2.703633957
7.62_217.1553m/z	HMDB31820		M+NH4	C10H17NO3	64.7	0.087196671	94.31242935	100 - 11.5 - 1.22	http://nonlinear.com/redirect/outbound?p=hmdb&param=HMDB31820	Neotussilagine		217.1552608	1	7.616433333	5.51E-08	2.703633957
7.62_217.1553m/z	HMDB30942		M+2Na-H	C11H24O	63.2	3.748239789	93.98738217	100 - 12.2 - 0.887	http://nonlinear.com/redirect/outbound?p=hmdb&param=HMDB30942	2-Undecanol		217.1552608	1	7.616433333	5.51E-08	2.703633957
7.62_217.1553m/z	HMDB13113		M+2Na-H	C11H24O	63.2	3.748239789	93.98738217	100 - 12.2 - 0.887	http://nonlinear.com/redirect/outbound?p=hmdb&param=HMDB13113	1-Undecanol		217.1552608	1	7.616433333	5.51E-08	2.703633957
7.62_217.1553m/z	HMDB32239		M+2Na-H	C11H24O	63.2	3.748239789	93.98738217	100 - 12.2 - 0.887	http://nonlinear.com/redirect/outbound?p=hmdb&param=HMDB32239	2,4-Dimethyl-4-nonanol		217.1552608	1	7.616433333	5.51E-08	2.703633957
1.63_205.0690m/z	HMDB00765		M+Na	C6H14O6	65.3	1.247538951	97.36082188	100 - 6.88 - 1.43	http://nonlinear.com/redirect/outbound?p=hmdb&param=HMDB00765	Mannitol		205.0690333	1	1.6341	5.53E-08	2.526364181
1.63_205.0690m/z	HMDB00107		M+Na	C6H14O6	65.3	1.247538951	97.36082188	100 - 6.88 - 1.43	http://nonlinear.com/redirect/outbound?p=hmdb&param=HMDB00107	Galactitol		205.0690333	1	1.6341	5.53E-08	2.526364181
1.63_205.0690m/z	HMDB00247		M+Na	C6H14O6	65.3	1.247538951	97.36082188	100 - 6.88 - 1.43	http://nonlinear.com/redirect/outbound?p=hmdb&param=HMDB00247	Sorbitol		205.0690333	1	1.6341	5.53E-08	2.526364181
1.63_205.0690m/z	HMDB11632		M+Na	C6H14O6	65.3	1.247538951	97.36082188	100 - 6.88 - 1.43	http://nonlinear.com/redirect/outbound?p=hmdb&param=HMDB11632	L-Iditol		205.0690333	1	1.6341	5.53E-08	2.526364181
6.44_207.0184m/z	HMDB31804		M+2Na-H	C5H10N2O2S	64	1.272658365	93.45558728	100 - 7.13 - 5.15 - 0.319	http://nonlinear.com/redirect/outbound?p=hmdb&param=HMDB31804	Methomyl		207.0184048	1	6.4407	5.84E-08	1.634294465
6.44_207.0184m/z	HMDB35400		M+2Na-H	C13H6	62.7	-2.748545542	91.46406455	100 - 14.1 - 0.922	http://nonlinear.com/redirect/outbound?p=hmdb&param=HMDB35400	1-Tridecene-3,5,7,9,11-pentayne		207.0184048	1	6.4407	5.84E-08	1.634294465
8.12_104.1071m/z	HMDB31259		M+H	C5H13NO	63.1	-4.506532814	94.4300425	100 - 5.96 - 0.353	http://nonlinear.com/redirect/outbound?p=hmdb&param=HMDB31259	Neurine		104.1070744	1	8.11675	6.33E-08	1.460624879
0.74_158.1182m/z	HMDB14447		M+H	C8H15NO2	63.8	0.906570797	92.35315343	100 - 9.27 - 0.793	http://nonlinear.com/redirect/outbound?p=hmdb&param=HMDB14447	Tranexamic Acid		158.1182462	1	0.740633333	7.39E-08	4.813150687
0.74_158.1182m/z	HMDB33433		M+H	C8H15NO2	63.8	0.906570797	92.35315343	100 - 9.27 - 0.793	http://nonlinear.com/redirect/outbound?p=hmdb&param=HMDB33433	(S)-Homostachydrine		158.1182462	1	0.740633333	7.39E-08	4.813150687
0.74_158.1182m/z	HMDB40463		M+NH4	C8H12O2	63.9	0.831878198	92.71997122	100 - 8.87 - 0.757	http://nonlinear.com/redirect/outbound?p=hmdb&param=HMDB40463	Ethyl sorbate		158.1182462	1	0.740633333	7.39E-08	4.813150687
0.74_158.1182m/z	HMDB37625		M+NH4	C8H12O2	63.9	0.831878198	92.71997122	100 - 8.87 - 0.757	http://nonlinear.com/redirect/outbound?p=hmdb&param=HMDB37625	Allyl tiglate		158.1182462	1	0.740633333	7.39E-08	4.813150687
0.74_158.1182m/z	HMDB32311		M+NH4	C8H12O2	63.9	0.831878198	92.71997122	100 - 8.87 - 0.757	http://nonlinear.com/redirect/outbound?p=hmdb&param=HMDB32311	2,4-Hexadienyl acetate		158.1182462	1	0.740633333	7.39E-08	4.813150687
0.74_158.1182m/z	HMDB39673		M+NH4	C8H12O2	63.9	0.831878198	92.71997122	100 - 8.87 - 0.757	http://nonlinear.com/redirect/outbound?p=hmdb&param=HMDB39673	4-Ethyl-2-hydroxy-3-methyl-2-cyclopenten-1-one		158.1182462	1	0.740633333	7.39E-08	4.813150687
0.74_158.1182m/z	HMDB39652		M+NH4	C8H12O2	63.9	0.831878198	92.71997122	100 - 8.87 - 0.757	http://nonlinear.com/redirect/outbound?p=hmdb&param=HMDB39652	2-Hydroxy-3,4,5-trimethyl-2-cyclopenten-1-one		158.1182462	1	0.740633333	7.39E-08	4.813150687
0.74_158.1182m/z	HMDB37167		M+NH4	C8H12O2	63.9	0.831878198	92.71997122	100 - 8.87 - 0.757	http://nonlinear.com/redirect/outbound?p=hmdb&param=HMDB37167	3-Ethyl-5-methyl-1,2-cyclopentanedione		158.1182462	1	0.740633333	7.39E-08	4.813150687
0.74_158.1182m/z	HMDB37196		M+NH4	C8H12O2	63.9	0.831878198	92.71997122	100 - 8.87 - 0.757	http://nonlinear.com/redirect/outbound?p=hmdb&param=HMDB37196	Ethyl 2-methyl-3,4-pentadienoate		158.1182462	1	0.740633333	7.39E-08	4.813150687
0.74_158.1182m/z	HMDB38288		M+CH3OH+H	C7H11NO	63.9	1.456455961	93.6003723	100 - 8.1 - 0.492	http://nonlinear.com/redirect/outbound?p=hmdb&param=HMDB38288	4-Butyloxazole		158.1182462	1	0.740633333	7.39E-08	4.813150687
0.74_158.1182m/z	HMDB38289		M+CH3OH+H	C7H11NO	63.9	1.456455961	93.6003723	100 - 8.1 - 0.492	http://nonlinear.com/redirect/outbound?p=hmdb&param=HMDB38289	5-Butyloxazole		158.1182462	1	0.740633333	7.39E-08	4.813150687
0.74_158.1182m/z	HMDB34883		M+CH3OH+H	C7H11NO	63.9	1.456455961	93.6003723	100 - 8.1 - 0.492	http://nonlinear.com/redirect/outbound?p=hmdb&param=HMDB34883	3,4-Dihydro-5-propanoyl-2H-pyrrole		158.1182462	1	0.740633333	7.39E-08	4.813150687
0.74_158.1182m/z	HMDB39583		M+CH3OH+H	C7H11NO	63.9	1.456455961	93.6003723	100 - 8.1 - 0.492	http://nonlinear.com/redirect/outbound?p=hmdb&param=HMDB39583	2-Ethyl-5-imino-1-cyclopenten-1-ol		158.1182462	1	0.740633333	7.39E-08	4.813150687
0.74_158.1182m/z	HMDB37860		M+CH3OH+H	C7H11NO	63.9	1.456455961	93.6003723	100 - 8.1 - 0.492	http://nonlinear.com/redirect/outbound?p=hmdb&param=HMDB37860	2-Methyl-5-propyloxazole		158.1182462	1	0.740633333	7.39E-08	4.813150687
0.74_158.1182m/z	HMDB37853		M+CH3OH+H	C7H11NO	63.9	1.456455961	93.6003723	100 - 8.1 - 0.492	http://nonlinear.com/redirect/outbound?p=hmdb&param=HMDB37853	2-Methyl-4-propyloxazole		158.1182462	1	0.740633333	7.39E-08	4.813150687
0.74_158.1182m/z	HMDB37854		M+CH3OH+H	C7H11NO	63.9	1.456455961	93.6003723	100 - 8.1 - 0.492	http://nonlinear.com/redirect/outbound?p=hmdb&param=HMDB37854	4-Methyl-2-propyloxazole		158.1182462	1	0.740633333	7.39E-08	4.813150687
0.74_158.1182m/z	HMDB37866		M+CH3OH+H	C7H11NO	63.9	1.456455961	93.6003723	100 - 8.1 - 0.492	http://nonlinear.com/redirect/outbound?p=hmdb&param=HMDB37866	4-Ethyl-2,5-dimethyloxazole		158.1182462	1	0.740633333	7.39E-08	4.813150687
0.74_158.1182m/z	HMDB37865		M+CH3OH+H	C7H11NO	63.9	1.456455961	93.6003723	100 - 8.1 - 0.492	http://nonlinear.com/redirect/outbound?p=hmdb&param=HMDB37865	2-Ethyl-4,5-dimethyloxazole		158.1182462	1	0.740633333	7.39E-08	4.813150687
0.74_158.1182m/z	HMDB37861		M+CH3OH+H	C7H11NO	63.9	1.456455961	93.6003723	100 - 8.1 - 0.492	http://nonlinear.com/redirect/outbound?p=hmdb&param=HMDB37861	5-Methyl-2-propyloxazole		158.1182462	1	0.740633333	7.39E-08	4.813150687
0.74_158.1182m/z	HMDB37867		M+CH3OH+H	C7H11NO	63.9	1.456455961	93.6003723	100 - 8.1 - 0.492	http://nonlinear.com/redirect/outbound?p=hmdb&param=HMDB37867	5-Ethyl-2,4-dimethyloxazole		158.1182462	1	0.740633333	7.39E-08	4.813150687
1.38_142.1232m/z	HMDB14375		M+H-H2O	C8H17NO2	66.4	-0.20231739	99.29945593	100 - 9.29 - 0.795	http://nonlinear.com/redirect/outbound?p=hmdb&param=HMDB14375	Pregabalin		142.1231966	1	1.38195	7.55E-08	1.067405691
1.38_142.1232m/z	HMDB00991		M+H-H2O	C8H17NO2	66.4	-0.20231739	99.29945593	100 - 9.29 - 0.795	http://nonlinear.com/redirect/outbound?p=hmdb&param=HMDB00991	DL-2-Aminooctanoic acid		142.1231966	1	1.38195	7.55E-08	1.067405691
1.38_142.1232m/z	HMDB39840		M+H	C8H15NO	66.5	0.053075422	99.54563552	100 - 9.23 - 0.584	http://nonlinear.com/redirect/outbound?p=hmdb&param=HMDB39840	3-(1-Pyrrolidinyl)-2-butanone		142.1231966	1	1.38195	7.55E-08	1.067405691
1.38_142.1232m/z	HMDB30325		M+H	C8H15NO	66.5	0.053075422	99.54563552	100 - 9.23 - 0.584	http://nonlinear.com/redirect/outbound?p=hmdb&param=HMDB30325	(±)-Pelletierine		142.1231966	1	1.38195	7.55E-08	1.067405691
1.38_142.1232m/z	HMDB30324		M+H	C8H15NO	66.5	0.053075422	99.54563552	100 - 9.23 - 0.584	http://nonlinear.com/redirect/outbound?p=hmdb&param=HMDB30324	(R)-Pelletierine		142.1231966	1	1.38195	7.55E-08	1.067405691
1.38_142.1232m/z	HMDB39839		M+H	C8H15NO	66.5	0.053075422	99.54563552	100 - 9.23 - 0.584	http://nonlinear.com/redirect/outbound?p=hmdb&param=HMDB39839	1-(1-Pyrrolidinyl)-2-butanone		142.1231966	1	1.38195	7.55E-08	1.067405691
1.38_142.1232m/z	HMDB33364		M+H	C8H15NO	66.5	0.053075422	99.54563552	100 - 9.23 - 0.584	http://nonlinear.com/redirect/outbound?p=hmdb&param=HMDB33364	Conhydrinone		142.1231966	1	1.38195	7.55E-08	1.067405691
1.38_142.1232m/z	HMDB31414		M+NH4	C8H12O	66.3	-0.148355293	99.22281269	100 - 8.83 - 0.548	http://nonlinear.com/redirect/outbound?p=hmdb&param=HMDB31414	2,3-Dimethyl-2-cyclohexen-1-one		142.1231966	1	1.38195	7.55E-08	1.067405691
1.38_142.1232m/z	HMDB32446		M+NH4	C8H12O	66.3	-0.148355293	99.22281269	100 - 8.83 - 0.548	http://nonlinear.com/redirect/outbound?p=hmdb&param=HMDB32446	trans, trans-3,5-Octadien-2-one		142.1231966	1	1.38195	7.55E-08	1.067405691
1.38_142.1232m/z	HMDB31686		M+NH4	C8H12O	66.3	-0.148355293	99.22281269	100 - 8.83 - 0.548	http://nonlinear.com/redirect/outbound?p=hmdb&param=HMDB31686	(E,E)-2,4-Octadienal		142.1231966	1	1.38195	7.55E-08	1.067405691
1.38_142.1232m/z	HMDB31582		M+NH4	C8H12O	66.3	-0.148355293	99.22281269	100 - 8.83 - 0.548	http://nonlinear.com/redirect/outbound?p=hmdb&param=HMDB31582	6-Methyl-3,5-heptadien-2-one		142.1231966	1	1.38195	7.55E-08	1.067405691
1.38_142.1232m/z	HMDB40272		M+NH4	C8H12O	66.3	-0.148355293	99.22281269	100 - 8.83 - 0.548	http://nonlinear.com/redirect/outbound?p=hmdb&param=HMDB40272	2-Butylfuran		142.1231966	1	1.38195	7.55E-08	1.067405691
1.38_142.1232m/z	HMDB39844		M+NH4	C8H12O	66.3	-0.148355293	99.22281269	100 - 8.83 - 0.548	http://nonlinear.com/redirect/outbound?p=hmdb&param=HMDB39844	(E,E)-2,6-Octadienal		142.1231966	1	1.38195	7.55E-08	1.067405691
1.38_142.1232m/z	HMDB40246		M+NH4	C8H12O	66.3	-0.148355293	99.22281269	100 - 8.83 - 0.548	http://nonlinear.com/redirect/outbound?p=hmdb&param=HMDB40246	3,5,5-Trimethyl-2-cyclopenten-1-one		142.1231966	1	1.38195	7.55E-08	1.067405691
1.38_142.1232m/z	HMDB32447		M+NH4	C8H12O	66.3	-0.148355293	99.22281269	100 - 8.83 - 0.548	http://nonlinear.com/redirect/outbound?p=hmdb&param=HMDB32447	1,5-Octadien-3-one		142.1231966	1	1.38195	7.55E-08	1.067405691
1.38_142.1232m/z	HMDB33238		M+NH4	C8H12O	66.3	-0.148355294	99.22281269	100 - 8.83 - 0.548	http://nonlinear.com/redirect/outbound?p=hmdb&param=HMDB33238	2-Isopropyl-5-methylfuran		142.1231966	1	1.38195	7.55E-08	1.067405691
1.38_142.1232m/z	HMDB29722		M+CH3OH+H	C7H11N	66.1	0.433018295	98.76356673	100 - 8.06 - 0.283	http://nonlinear.com/redirect/outbound?p=hmdb&param=HMDB29722	1,2,5-Trimethyl-1H-pyrrole		142.1231966	1	1.38195	7.55E-08	1.067405691
0.53_133.0868m/z	HMDB00409		M+H	C6H12O3	64.7	2.738179072	97.25835585	100 - 6.74 - 0.809	http://nonlinear.com/redirect/outbound?p=hmdb&param=HMDB00409	(5R)-5-Hydroxyhexanoic acid		133.0868309	1	0.534533333	8.32E-08	5.541685879
0.53_133.0868m/z	HMDB41844		M+H	C6H12O3	64.7	2.738179072	97.25835585	100 - 6.74 - 0.809	http://nonlinear.com/redirect/outbound?p=hmdb&param=HMDB41844	butoxyacetic acid		133.0868309	1	0.534533333	8.32E-08	5.541685879
0.53_133.0868m/z	HMDB29166		M+H	C6H12O3	64.7	2.738179072	97.25835585	100 - 6.74 - 0.809	http://nonlinear.com/redirect/outbound?p=hmdb&param=HMDB29166	2-Methyl-3-hydroxyvaleric acid		133.0868309	1	0.534533333	8.32E-08	5.541685879
0.53_133.0868m/z	HMDB10718		M+H	C6H12O3	64.7	2.738179072	97.25835585	100 - 6.74 - 0.809	http://nonlinear.com/redirect/outbound?p=hmdb&param=HMDB10718	(R)-3-Hydroxyhexanoic acid		133.0868309	1	0.534533333	8.32E-08	5.541685879
0.53_133.0868m/z	HMDB01975		M+H	C6H12O3	64.7	2.738179072	97.25835585	100 - 6.74 - 0.809	http://nonlinear.com/redirect/outbound?p=hmdb&param=HMDB01975	2-Ethyl-2-Hydroxybutyric acid		133.0868309	1	0.534533333	8.32E-08	5.541685879
0.53_133.0868m/z	HMDB12843		M+H	C6H12O3	64.7	2.738179072	97.25835585	100 - 6.74 - 0.809	http://nonlinear.com/redirect/outbound?p=hmdb&param=HMDB12843	6-Hydroxyhexanoic acid		133.0868309	1	0.534533333	8.32E-08	5.541685879
0.53_133.0868m/z	HMDB00317		M+H	C6H12O3	64.7	2.738179072	97.25835585	100 - 6.74 - 0.809	http://nonlinear.com/redirect/outbound?p=hmdb&param=HMDB00317	2-Hydroxy-3-methylpentanoic acid		133.0868309	1	0.534533333	8.32E-08	5.541685879
0.53_133.0868m/z	HMDB00746		M+H	C6H12O3	64.7	2.738179072	97.25835585	100 - 6.74 - 0.809	http://nonlinear.com/redirect/outbound?p=hmdb&param=HMDB00746	Hydroxyisocaproic acid		133.0868309	1	0.534533333	8.32E-08	5.541685879
0.53_133.0868m/z	HMDB32456		M+H	C6H12O3	64.7	2.738179072	97.25835585	100 - 6.74 - 0.809	http://nonlinear.com/redirect/outbound?p=hmdb&param=HMDB32456	Paraldehyde		133.0868309	1	0.534533333	8.32E-08	5.541685879
0.53_133.0868m/z	HMDB00624		M+H	C6H12O3	64.7	2.738179072	97.25835585	100 - 6.74 - 0.809	http://nonlinear.com/redirect/outbound?p=hmdb&param=HMDB00624	D-Leucic acid		133.0868309	1	0.534533333	8.32E-08	5.541685879
0.53_133.0868m/z	HMDB01624		M+H	C6H12O3	64.7	2.738179072	97.25835585	100 - 6.74 - 0.809	http://nonlinear.com/redirect/outbound?p=hmdb&param=HMDB01624	2-Hydroxycaproic acid		133.0868309	1	0.534533333	8.32E-08	5.541685879
0.53_133.0868m/z	HMDB32158		M+H	C6H12O3	64.7	2.738179072	97.25835585	100 - 6.74 - 0.809	http://nonlinear.com/redirect/outbound?p=hmdb&param=HMDB32158	(+/-)-1-Acetoxy-1-ethoxyethane		133.0868309	1	0.534533333	8.32E-08	5.541685879
0.53_133.0868m/z	HMDB00665		M+H	C6H12O3	64.7	2.738179072	97.25835585	100 - 6.74 - 0.809	http://nonlinear.com/redirect/outbound?p=hmdb&param=HMDB00665	Leucinic acid		133.0868309	1	0.534533333	8.32E-08	5.541685879
0.53_133.0868m/z	HMDB00525		M+H	C6H12O3	64.7	2.738179072	97.25835585	100 - 6.74 - 0.809	http://nonlinear.com/redirect/outbound?p=hmdb&param=HMDB00525	5-Hydroxyhexanoic acid		133.0868309	1	0.534533333	8.32E-08	5.541685879
0.53_133.0868m/z	HMDB40409		M+H	C6H12O3	64.7	2.738179072	97.25835585	100 - 6.74 - 0.809	http://nonlinear.com/redirect/outbound?p=hmdb&param=HMDB40409	Ethyl (±)-3-hydroxybutyrate		133.0868309	1	0.534533333	8.32E-08	5.541685879
0.53_133.0868m/z	HMDB33851		M+H	C6H12O3	64.7	2.738179072	97.25835585	100 - 6.74 - 0.809	http://nonlinear.com/redirect/outbound?p=hmdb&param=HMDB33851	4,4-Dimethoxy-2-butanone		133.0868309	1	0.534533333	8.32E-08	5.541685879
0.53_133.0868m/z	HMDB01470		M+CH3OH+H	C5H8O2	64.6	4.011924763	98.57553654	100 - 5.58 - 0.537	http://nonlinear.com/redirect/outbound?p=hmdb&param=HMDB01470	Tiglic acid		133.0868309	1	0.534533333	8.32E-08	5.541685879
0.53_133.0868m/z	HMDB29599		M+CH3OH+H	C5H8O2	64.6	4.011924763	98.57553654	100 - 5.58 - 0.537	http://nonlinear.com/redirect/outbound?p=hmdb&param=HMDB29599	Glutaral		133.0868309	1	0.534533333	8.32E-08	5.541685879
0.53_133.0868m/z	HMDB33840		M+CH3OH+H	C5H8O2	64.6	4.011924763	98.57553654	100 - 5.58 - 0.537	http://nonlinear.com/redirect/outbound?p=hmdb&param=HMDB33840	Dihydro-5-methyl-2(3H)-furanone		133.0868309	1	0.534533333	8.32E-08	5.541685879
0.53_133.0868m/z	HMDB32459		M+CH3OH+H	C5H8O2	64.6	4.011924763	98.57553654	100 - 5.58 - 0.537	http://nonlinear.com/redirect/outbound?p=hmdb&param=HMDB32459	2-Pentenoic acid		133.0868309	1	0.534533333	8.32E-08	5.541685879
0.53_133.0868m/z	HMDB33978		M+CH3OH+H	C5H8O2	64.6	4.011924763	98.57553654	100 - 5.58 - 0.537	http://nonlinear.com/redirect/outbound?p=hmdb&param=HMDB33978	Ethyl acrylate		133.0868309	1	0.534533333	8.32E-08	5.541685879
0.53_133.0868m/z	HMDB32385		M+CH3OH+H	C5H8O2	64.6	4.011924763	98.57553654	100 - 5.58 - 0.537	http://nonlinear.com/redirect/outbound?p=hmdb&param=HMDB32385	Methyl methacrylate		133.0868309	1	0.534533333	8.32E-08	5.541685879
0.53_133.0868m/z	HMDB35143		M+CH3OH+H	C5H8O2	64.6	4.011924763	98.57553654	100 - 5.58 - 0.537	http://nonlinear.com/redirect/outbound?p=hmdb&param=HMDB35143	Dihydro-3-methyl-2(3H)-furanone		133.0868309	1	0.534533333	8.32E-08	5.541685879
0.53_133.0868m/z	HMDB01862		M+CH3OH+H	C5H8O2	64.6	4.011924763	98.57553654	100 - 5.58 - 0.537	http://nonlinear.com/redirect/outbound?p=hmdb&param=HMDB01862	2-Ethylacrylic acid		133.0868309	1	0.534533333	8.32E-08	5.541685879
0.53_133.0868m/z	HMDB00509		M+CH3OH+H	C5H8O2	64.6	4.011924763	98.57553654	100 - 5.58 - 0.537	http://nonlinear.com/redirect/outbound?p=hmdb&param=HMDB00509	Senecioic acid		133.0868309	1	0.534533333	8.32E-08	5.541685879
0.53_133.0868m/z	HMDB02167		M+CH3OH+H	C5H8O2	64.6	4.011924763	98.57553654	100 - 5.58 - 0.537	http://nonlinear.com/redirect/outbound?p=hmdb&param=HMDB02167	3-Methylbutyrolactone		133.0868309	1	0.534533333	8.32E-08	5.541685879
0.53_133.0868m/z	HMDB29608		M+CH3OH+H	C5H8O2	64.6	4.011924763	98.57553654	100 - 5.58 - 0.537	http://nonlinear.com/redirect/outbound?p=hmdb&param=HMDB29608	Angelic acid		133.0868309	1	0.534533333	8.32E-08	5.541685879
0.53_133.0868m/z	HMDB31598		M+CH3OH+H	C5H8O2	64.6	4.011924763	98.57553654	100 - 5.58 - 0.537	http://nonlinear.com/redirect/outbound?p=hmdb&param=HMDB31598	2,3-Pentanedione		133.0868309	1	0.534533333	8.32E-08	5.541685879
0.53_133.0868m/z	HMDB32351		M+CH3OH+H	C5H8O2	64.6	4.011924763	98.57553654	100 - 5.58 - 0.537	http://nonlinear.com/redirect/outbound?p=hmdb&param=HMDB32351	Isopropenyl acetate		133.0868309	1	0.534533333	8.32E-08	5.541685879
0.53_133.0868m/z	HMDB31178		M+CH3OH+H	C5H8O2	64.6	4.011924763	98.57553654	100 - 5.58 - 0.537	http://nonlinear.com/redirect/outbound?p=hmdb&param=HMDB31178	Dihydro-2-methyl-3(2H)-furanone		133.0868309	1	0.534533333	8.32E-08	5.541685879
0.53_133.0868m/z	HMDB31602		M+CH3OH+H	C5H8O2	64.6	4.011924763	98.57553654	100 - 5.58 - 0.537	http://nonlinear.com/redirect/outbound?p=hmdb&param=HMDB31602	4-Pentenoic acid		133.0868309	1	0.534533333	8.32E-08	5.541685879
5.19_205.0979m/z	HMDB28995		M+H-H2O	C11H14N2O3	63.9	0.844294055	92.63660073	100 - 12.9 - 1.38 - 0.107	http://nonlinear.com/redirect/outbound?p=hmdb&param=HMDB28995	Phenylalanyl-Glycine		205.0979298	1	5.188633333	8.44E-08	1.67106584
5.19_205.0979m/z	HMDB28848		M+H-H2O	C11H14N2O3	63.9	0.844294055	92.63660073	100 - 12.9 - 1.38 - 0.107	http://nonlinear.com/redirect/outbound?p=hmdb&param=HMDB28848	Glycyl-Phenylalanine		205.0979298	1	5.188633333	8.44E-08	1.67106584
5.19_205.0979m/z	HMDB00929		M+H	C11H12N2O2	63.9	1.113243762	92.946623	100 - 12.8 - 1.17	http://nonlinear.com/redirect/outbound?p=hmdb&param=HMDB00929	L-Tryptophan		205.0979298	1	5.188633333	8.44E-08	1.67106584
5.19_205.0979m/z	HMDB13609		M+H	C11H12N2O2	63.9	1.113243762	92.946623	100 - 12.8 - 1.17	http://nonlinear.com/redirect/outbound?p=hmdb&param=HMDB13609	D-Tryptophan		205.0979298	1	5.188633333	8.44E-08	1.67106584
5.19_205.0979m/z	HMDB14892		M+H	C11H12N2O2	63.9	1.113243762	92.946623	100 - 12.8 - 1.17	http://nonlinear.com/redirect/outbound?p=hmdb&param=HMDB14892	Ethotoin		205.0979298	1	5.188633333	8.44E-08	1.67106584
5.19_205.0979m/z	HMDB13840		M+H	C11H12N2O2	63.9	1.113243762	92.946623	100 - 12.8 - 1.17	http://nonlinear.com/redirect/outbound?p=hmdb&param=HMDB13840	3-Hydroxymethylantipyrine		205.0979298	1	5.188633333	8.44E-08	1.67106584
5.19_205.0979m/z	HMDB30396		M+H	C11H12N2O2	63.9	1.113243762	92.946623	100 - 12.8 - 1.17	http://nonlinear.com/redirect/outbound?p=hmdb&param=HMDB30396	(±)-Tryptophan		205.0979298	1	5.188633333	8.44E-08	1.67106584
5.19_205.0979m/z	HMDB00734		M+NH4	C11H9NO2	64	1.07612109	93.31469611	100 - 12.4 - 1.12	http://nonlinear.com/redirect/outbound?p=hmdb&param=HMDB00734	Indoleacrylic acid		205.0979298	1	5.188633333	8.44E-08	1.67106584
5.19_205.0979m/z	HMDB38462		M+CH3OH+H	C10H8N2O	64.1	1.551458446	94.19265538	100 - 11.7 - 0.827	http://nonlinear.com/redirect/outbound?p=hmdb&param=HMDB38462	4-Hydroxy-1H-indole-3-acetonitrile		205.0979298	1	5.188633333	8.44E-08	1.67106584
5.19_205.0979m/z	HMDB37296		M+CH3OH+H	C10H8N2O	64.1	1.551458446	94.19265538	100 - 11.7 - 0.827	http://nonlinear.com/redirect/outbound?p=hmdb&param=HMDB37296	3-Acetyl-2,7-naphthyridine		205.0979298	1	5.188633333	8.44E-08	1.67106584
2.64_267.1854m/z	HMDB30356		M+H	C18H22N2	63.9	-2.603446565	94.77095627	100 - 20.5 - 1.98 - 0.122	http://nonlinear.com/redirect/outbound?p=hmdb&param=HMDB30356	14,19-Didehydrocondyfolan		267.1854307	1	2.638333333	8.51E-08	7.622738314
2.64_267.1854m/z	HMDB15307		M+H	C18H22N2	63.9	-2.603446565	94.77095627	100 - 20.5 - 1.98 - 0.122	http://nonlinear.com/redirect/outbound?p=hmdb&param=HMDB15307	Cyclizine		267.1854307	1	2.638333333	8.51E-08	7.622738314
2.64_267.1854m/z	HMDB15282		M+H	C18H22N2	63.9	-2.603446565	94.77095627	100 - 20.5 - 1.98 - 0.122	http://nonlinear.com/redirect/outbound?p=hmdb&param=HMDB15282	Desipramine		267.1854307	1	2.638333333	8.51E-08	7.622738314
0.44_251.1251m/z	HMDB35923		M+NH4	C10H19NOS2	60.2	-0.492554254	81.33808416	100 - 13 - 10 - 1.16 - 0.329	http://nonlinear.com/redirect/outbound?p=hmdb&param=HMDB35923	Hirsutin		251.1250914	1	0.435	1.08E-07	2.532897062
0.44_251.1251m/z	HMDB00933		M+Na	C12H20O4	61.2	-3.663144946	87.98663871	100 - 13.4 - 1.64 - 0.14	http://nonlinear.com/redirect/outbound?p=hmdb&param=HMDB00933	Traumatic acid		251.1250914	1	0.435	1.08E-07	2.532897062
0.44_251.1251m/z	HMDB30994		M+Na	C12H20O4	61.2	-3.663144946	87.98663871	100 - 13.4 - 1.64 - 0.14	http://nonlinear.com/redirect/outbound?p=hmdb&param=HMDB30994	5-Heptyltetrahydro-2-oxo-3-furancarboxylic acid		251.1250914	1	0.435	1.08E-07	2.532897062
0.44_251.1251m/z	HMDB03764		M+CH3OH+H	C8H14N2O5	62.2	3.759303136	91.02827965	100 - 9.73 - 1.45 - 0.111	http://nonlinear.com/redirect/outbound?p=hmdb&param=HMDB03764	Glutamylalanine		251.1250914	1	0.435	1.08E-07	2.532897062
0.44_251.1251m/z	HMDB06248		M+CH3OH+H	C8H14N2O5	62.2	3.759303136	91.02827965	100 - 9.73 - 1.45 - 0.111	http://nonlinear.com/redirect/outbound?p=hmdb&param=HMDB06248	5-L-Glutamyl-L-alanine		251.1250914	1	0.435	1.08E-07	2.532897062
0.44_251.1251m/z	HMDB28872		M+CH3OH+H	C8H14N2O5	62.2	3.759303136	91.02827965	100 - 9.73 - 1.45 - 0.111	http://nonlinear.com/redirect/outbound?p=hmdb&param=HMDB28872	Hydroxyprolyl-Serine		251.1250914	1	0.435	1.08E-07	2.532897062
0.44_251.1251m/z	HMDB36301		M+CH3OH+H	C8H14N2O5	62.2	3.759303136	91.02827965	100 - 9.73 - 1.45 - 0.111	http://nonlinear.com/redirect/outbound?p=hmdb&param=HMDB36301	N-gamma-L-Glutamyl-D-alanine		251.1250914	1	0.435	1.08E-07	2.532897062
0.44_251.1251m/z	HMDB29040		M+CH3OH+H	C8H14N2O5	62.2	3.759303136	91.02827965	100 - 9.73 - 1.45 - 0.111	http://nonlinear.com/redirect/outbound?p=hmdb&param=HMDB29040	Serinyl-Hydroxyproline		251.1250914	1	0.435	1.08E-07	2.532897062
4.31_155.0826m/z	HMDB29054		M+H-2H2O	C7H14N2O4	62.8	2.67753438	91.66747167	100 - 8.62 - 1.15	http://nonlinear.com/redirect/outbound?p=hmdb&param=HMDB29054	Threoninyl-Alanine		155.0825659	1	4.3143	1.11E-07	2.231685317
4.31_155.0826m/z	HMDB01370		M+H-2H2O	C7H14N2O4	62.8	2.67753438	91.66747167	100 - 8.62 - 1.15	http://nonlinear.com/redirect/outbound?p=hmdb&param=HMDB01370	Diaminopimelic acid		155.0825659	1	4.3143	1.11E-07	2.231685317
4.31_155.0826m/z	HMDB31412		M+H-2H2O	C7H14N2O4	62.8	2.67753438	91.66747167	100 - 8.62 - 1.15	http://nonlinear.com/redirect/outbound?p=hmdb&param=HMDB31412	2-Amino-4-[(2-hydroxy-1-oxopropyl)amino]butanoic acid		155.0825659	1	4.3143	1.11E-07	2.231685317
4.31_155.0826m/z	HMDB28697		M+H-2H2O	C7H14N2O4	62.8	2.67753438	91.66747167	100 - 8.62 - 1.15	http://nonlinear.com/redirect/outbound?p=hmdb&param=HMDB28697	Alanyl-Threonine		155.0825659	1	4.3143	1.11E-07	2.231685317
4.31_155.0826m/z	HMDB39222		M+H-2H2O	C7H14N2O4	62.8	2.67753438	91.66747167	100 - 8.62 - 1.15	http://nonlinear.com/redirect/outbound?p=hmdb&param=HMDB39222	N-(gamma-Glutamyl)ethanolamine		155.0825659	1	4.3143	1.11E-07	2.231685317
4.31_155.0826m/z	HMDB11178		M+H-H2O	C7H12N2O3	62.9	2.752541625	91.89504609	100 - 8.55 - 0.94	http://nonlinear.com/redirect/outbound?p=hmdb&param=HMDB11178	L-prolyl-L-glycine		155.0825659	1	4.3143	1.11E-07	2.231685317
4.31_155.0826m/z	HMDB00721		M+H-H2O	C7H12N2O3	62.9	2.752541625	91.89504609	100 - 8.55 - 0.94	http://nonlinear.com/redirect/outbound?p=hmdb&param=HMDB00721	Glycylproline		155.0825659	1	4.3143	1.11E-07	2.231685317
4.31_155.0826m/z	HMDB01538		M+NH4	C7H7NO2	62.8	3.556829778	92.48981423	100 - 8.09 - 0.697	http://nonlinear.com/redirect/outbound?p=hmdb&param=HMDB01538	3-Pyridylacetic acid		155.0825659	1	4.3143	1.11E-07	2.231685317
4.31_155.0826m/z	HMDB01392		M+NH4	C7H7NO2	62.8	3.556829778	92.48981423	100 - 8.09 - 0.697	http://nonlinear.com/redirect/outbound?p=hmdb&param=HMDB01392	p-Aminobenzoic acid		155.0825659	1	4.3143	1.11E-07	2.231685317
4.31_155.0826m/z	HMDB01891		M+NH4	C7H7NO2	62.8	3.556829778	92.48981423	100 - 8.09 - 0.697	http://nonlinear.com/redirect/outbound?p=hmdb&param=HMDB01891	m-Aminobenzoic acid		155.0825659	1	4.3143	1.11E-07	2.231685317
4.31_155.0826m/z	HMDB01123		M+NH4	C7H7NO2	62.8	3.556829778	92.48981423	100 - 8.09 - 0.697	http://nonlinear.com/redirect/outbound?p=hmdb&param=HMDB01123	2-Aminobenzoic acid		155.0825659	1	4.3143	1.11E-07	2.231685317
4.31_155.0826m/z	HMDB29806		M+NH4	C7H7NO2	62.8	3.556829777	92.48981423	100 - 8.09 - 0.697	http://nonlinear.com/redirect/outbound?p=hmdb&param=HMDB29806	Methyl nicotinate		155.0825659	1	4.3143	1.11E-07	2.231685317
4.31_155.0826m/z	HMDB00875		M+NH4	C7H7NO2	62.8	3.556829777	92.48981423	100 - 8.09 - 0.697	http://nonlinear.com/redirect/outbound?p=hmdb&param=HMDB00875	Trigonelline		155.0825659	1	4.3143	1.11E-07	2.231685317
4.31_155.0826m/z	HMDB15687		M+NH4	C7H7NO2	62.8	3.556829777	92.48981423	100 - 8.09 - 0.697	http://nonlinear.com/redirect/outbound?p=hmdb&param=HMDB15687	Salicylamide		155.0825659	1	4.3143	1.11E-07	2.231685317
4.31_155.0826m/z	HMDB31861		M+CH3OH+H	C6H6N2O	62.7	4.531840224	93.36969391	100 - 7.33 - 0.437	http://nonlinear.com/redirect/outbound?p=hmdb&param=HMDB31861	2-Acetylpyrazine		155.0825659	1	4.3143	1.11E-07	2.231685317
4.31_155.0826m/z	HMDB01406		M+CH3OH+H	C6H6N2O	62.7	4.531840224	93.36969391	100 - 7.33 - 0.437	http://nonlinear.com/redirect/outbound?p=hmdb&param=HMDB01406	Niacinamide		155.0825659	1	4.3143	1.11E-07	2.231685317
0.69_154.1231m/z	HMDB05015		M+H-H2O	C9H17NO2	63.9	-0.513188832	92.34272765	100 - 10.4 - 0.895	http://nonlinear.com/redirect/outbound?p=hmdb&param=HMDB05015	Gabapentin		154.123141	1	0.694866667	1.14E-07	1.085710784
0.69_154.1231m/z	HMDB37856		M+H	C9H15NO	64.1	-0.314378742	92.56977344	100 - 10.3 - 0.684	http://nonlinear.com/redirect/outbound?p=hmdb&param=HMDB37856	2-Methyl-4-pentyloxazole		154.123141	1	0.694866667	1.14E-07	1.085710784
0.69_154.1231m/z	HMDB37872		M+H	C9H15NO	64.1	-0.314378742	92.56977344	100 - 10.3 - 0.684	http://nonlinear.com/redirect/outbound?p=hmdb&param=HMDB37872	2-Ethyl-4-methyl-5-propyloxazole		154.123141	1	0.694866667	1.14E-07	1.085710784
0.69_154.1231m/z	HMDB37857		M+H	C9H15NO	64.1	-0.314378742	92.56977344	100 - 10.3 - 0.684	http://nonlinear.com/redirect/outbound?p=hmdb&param=HMDB37857	4-Methyl-2-pentyloxazole		154.123141	1	0.694866667	1.14E-07	1.085710784
0.69_154.1231m/z	HMDB37882		M+H	C9H15NO	64.1	-0.314378742	92.56977344	100 - 10.3 - 0.684	http://nonlinear.com/redirect/outbound?p=hmdb&param=HMDB37882	5-Butyl-2,4-dimethyloxazole		154.123141	1	0.694866667	1.14E-07	1.085710784
0.69_154.1231m/z	HMDB37862		M+H	C9H15NO	64.1	-0.314378742	92.56977344	100 - 10.3 - 0.684	http://nonlinear.com/redirect/outbound?p=hmdb&param=HMDB37862	5-Butyl-2-ethyloxazole		154.123141	1	0.694866667	1.14E-07	1.085710784
0.69_154.1231m/z	HMDB37881		M+H	C9H15NO	64.1	-0.314378742	92.56977344	100 - 10.3 - 0.684	http://nonlinear.com/redirect/outbound?p=hmdb&param=HMDB37881	4-Ethyl-5-methyl-2-propyloxazole		154.123141	1	0.694866667	1.14E-07	1.085710784
0.69_154.1231m/z	HMDB37879		M+H	C9H15NO	64.1	-0.314378742	92.56977344	100 - 10.3 - 0.684	http://nonlinear.com/redirect/outbound?p=hmdb&param=HMDB37879	4-Butyl-2,5-dimethyloxazole		154.123141	1	0.694866667	1.14E-07	1.085710784
0.69_154.1231m/z	HMDB37878		M+H	C9H15NO	64.1	-0.314378742	92.56977344	100 - 10.3 - 0.684	http://nonlinear.com/redirect/outbound?p=hmdb&param=HMDB37878	4-Ethyl-5-methyl-2-(1-methylethyl)oxazole		154.123141	1	0.694866667	1.14E-07	1.085710784
0.69_154.1231m/z	HMDB37876		M+H	C9H15NO	64.1	-0.314378742	92.56977344	100 - 10.3 - 0.684	http://nonlinear.com/redirect/outbound?p=hmdb&param=HMDB37876	5-Ethyl-2-methyl-4-propyloxazole		154.123141	1	0.694866667	1.14E-07	1.085710784
0.69_154.1231m/z	HMDB37873		M+H	C9H15NO	64.1	-0.314378742	92.56977344	100 - 10.3 - 0.684	http://nonlinear.com/redirect/outbound?p=hmdb&param=HMDB37873	4-Ethyl-2-methyl-5-propyloxazole		154.123141	1	0.694866667	1.14E-07	1.085710784
0.69_154.1231m/z	HMDB37880		M+H	C9H15NO	64.1	-0.314378742	92.56977344	100 - 10.3 - 0.684	http://nonlinear.com/redirect/outbound?p=hmdb&param=HMDB37880	2-Isobutyl-4,5-dimethyloxazole		154.123141	1	0.694866667	1.14E-07	1.085710784
0.69_154.1231m/z	HMDB37875		M+H	C9H15NO	64.1	-0.314378742	92.56977344	100 - 10.3 - 0.684	http://nonlinear.com/redirect/outbound?p=hmdb&param=HMDB37875	2-Butyl-4,5-dimethyloxazole		154.123141	1	0.694866667	1.14E-07	1.085710784
0.69_154.1231m/z	HMDB34580		M+H	C9H15NO	64.1	-0.314378742	92.56977344	100 - 10.3 - 0.684	http://nonlinear.com/redirect/outbound?p=hmdb&param=HMDB34580	psi-Pelletierine		154.123141	1	0.694866667	1.14E-07	1.085710784
0.69_154.1231m/z	HMDB37874		M+H	C9H15NO	64.1	-0.314378742	92.56977344	100 - 10.3 - 0.684	http://nonlinear.com/redirect/outbound?p=hmdb&param=HMDB37874	5-Ethyl-4-methyl-2-(1-methylethyl)oxazole		154.123141	1	0.694866667	1.14E-07	1.085710784
0.69_154.1231m/z	HMDB38987		M+NH4	C9H12O	64.1	-0.544021237	92.93785177	100 - 9.91 - 0.644	http://nonlinear.com/redirect/outbound?p=hmdb&param=HMDB38987	2-Ethyl-5-methylphenol		154.123141	1	0.694866667	1.14E-07	1.085710784
0.69_154.1231m/z	HMDB31627		M+NH4	C9H12O	64.1	-0.544021237	92.93785177	100 - 9.91 - 0.644	http://nonlinear.com/redirect/outbound?p=hmdb&param=HMDB31627	1-Phenyl-1-propanol		154.123141	1	0.694866667	1.14E-07	1.085710784
0.69_154.1231m/z	HMDB38988		M+NH4	C9H12O	64.1	-0.544021237	92.93785177	100 - 9.91 - 0.644	http://nonlinear.com/redirect/outbound?p=hmdb&param=HMDB38988	2-Ethyl-4-methylphenol		154.123141	1	0.694866667	1.14E-07	1.085710784
0.69_154.1231m/z	HMDB38986		M+NH4	C9H12O	64.1	-0.544021237	92.93785177	100 - 9.91 - 0.644	http://nonlinear.com/redirect/outbound?p=hmdb&param=HMDB38986	3-Ethyl-4-methylphenol		154.123141	1	0.694866667	1.14E-07	1.085710784
0.69_154.1231m/z	HMDB32544		M+NH4	C9H12O	64.1	-0.544021237	92.93785177	100 - 9.91 - 0.644	http://nonlinear.com/redirect/outbound?p=hmdb&param=HMDB32544	2,4,6-Trimethylphenol		154.123141	1	0.694866667	1.14E-07	1.085710784
0.69_154.1231m/z	HMDB31628		M+NH4	C9H12O	64.1	-0.544021237	92.93785177	100 - 9.91 - 0.644	http://nonlinear.com/redirect/outbound?p=hmdb&param=HMDB31628	2-Phenyl-1-propanol		154.123141	1	0.694866667	1.14E-07	1.085710784
0.69_154.1231m/z	HMDB29667		M+NH4	C9H12O	64.1	-0.544021237	92.93785177	100 - 9.91 - 0.644	http://nonlinear.com/redirect/outbound?p=hmdb&param=HMDB29667	2,3,6-Trimethylphenol		154.123141	1	0.694866667	1.14E-07	1.085710784
0.69_154.1231m/z	HMDB33962		M+NH4	C9H12O	64.1	-0.544021237	92.93785177	100 - 9.91 - 0.644	http://nonlinear.com/redirect/outbound?p=hmdb&param=HMDB33962	3-Phenyl-1-propanol		154.123141	1	0.694866667	1.14E-07	1.085710784
0.69_154.1231m/z	HMDB32621		M+NH4	C9H12O	64.1	-0.544021237	92.93785177	100 - 9.91 - 0.644	http://nonlinear.com/redirect/outbound?p=hmdb&param=HMDB32621	(2-Methoxyethyl)benzene		154.123141	1	0.694866667	1.14E-07	1.085710784
0.69_154.1231m/z	HMDB31446		M+NH4	C9H12O	64.1	-0.544021237	92.93785177	100 - 9.91 - 0.644	http://nonlinear.com/redirect/outbound?p=hmdb&param=HMDB31446	p-Isopropylphenol		154.123141	1	0.694866667	1.14E-07	1.085710784
0.69_154.1231m/z	HMDB38984		M+NH4	C9H12O	64.1	-0.544021237	92.93785177	100 - 9.91 - 0.644	http://nonlinear.com/redirect/outbound?p=hmdb&param=HMDB38984	4-Ethyl-2-methylphenol		154.123141	1	0.694866667	1.14E-07	1.085710784
0.69_154.1231m/z	HMDB32029		M+NH4	C9H12O	64.1	-0.544021237	92.93785177	100 - 9.91 - 0.644	http://nonlinear.com/redirect/outbound?p=hmdb&param=HMDB32029	2-Isopropylphenol		154.123141	1	0.694866667	1.14E-07	1.085710784
0.69_154.1231m/z	HMDB31312		M+NH4	C9H12O	64.1	-0.544021237	92.93785177	100 - 9.91 - 0.644	http://nonlinear.com/redirect/outbound?p=hmdb&param=HMDB31312	Benzyl ethyl ether		154.123141	1	0.694866667	1.14E-07	1.085710784
0.69_154.1231m/z	HMDB32441		M+NH4	C9H12O	64.1	-0.544021237	92.93785177	100 - 9.91 - 0.644	http://nonlinear.com/redirect/outbound?p=hmdb&param=HMDB32441	Nona-2,4,6-trienal		154.123141	1	0.694866667	1.14E-07	1.085710784
0.69_154.1231m/z	HMDB38985		M+NH4	C9H12O	64.1	-0.544021237	92.93785177	100 - 9.91 - 0.644	http://nonlinear.com/redirect/outbound?p=hmdb&param=HMDB38985	3-Ethyl-5-methylphenol		154.123141	1	0.694866667	1.14E-07	1.085710784
0.69_154.1231m/z	HMDB32624		M+NH4	C9H12O	64.1	-0.544021237	92.93785177	100 - 9.91 - 0.644	http://nonlinear.com/redirect/outbound?p=hmdb&param=HMDB32624	2-Propylphenol		154.123141	1	0.694866667	1.14E-07	1.085710784
0.69_154.1231m/z	HMDB39782		M+NH4	C9H12O	64.1	-0.544021237	92.93785177	100 - 9.91 - 0.644	http://nonlinear.com/redirect/outbound?p=hmdb&param=HMDB39782	2-(1-Pentenyl)furan		154.123141	1	0.694866667	1.14E-07	1.085710784
0.69_154.1231m/z	HMDB34378		M+NH4	C9H12O	64.1	-0.544021237	92.93785177	100 - 9.91 - 0.644	http://nonlinear.com/redirect/outbound?p=hmdb&param=HMDB34378	(±)-1-(4-Methylphenyl)ethanol		154.123141	1	0.694866667	1.14E-07	1.085710784
0.69_154.1231m/z	HMDB32149		M+NH4	C9H12O	64.1	-0.544021237	92.93785177	100 - 9.91 - 0.644	http://nonlinear.com/redirect/outbound?p=hmdb&param=HMDB32149	1-Methoxy-2,4-dimethylbenzene		154.123141	1	0.694866667	1.14E-07	1.085710784
0.69_154.1231m/z	HMDB32625		M+NH4	C9H12O	64.1	-0.544021237	92.93785177	100 - 9.91 - 0.644	http://nonlinear.com/redirect/outbound?p=hmdb&param=HMDB32625	4-Propylphenol		154.123141	1	0.694866667	1.14E-07	1.085710784
0.69_154.1231m/z	HMDB12275		M+CH3OH+H	C8H11N	64.6	-0.069274378	93.81967302	100 - 9.14 - 0.371	http://nonlinear.com/redirect/outbound?p=hmdb&param=HMDB12275	Phenylethylamine		154.123141	1	0.694866667	1.14E-07	1.085710784
0.69_154.1231m/z	HMDB29729		M+CH3OH+H	C8H11N	64.6	-0.069274378	93.81967302	100 - 9.14 - 0.371	http://nonlinear.com/redirect/outbound?p=hmdb&param=HMDB29729	5-Ethyl-2-methylpyridine		154.123141	1	0.694866667	1.14E-07	1.085710784
0.69_154.1231m/z	HMDB01020		M+CH3OH+H	C8H11N	64.6	-0.069274378	93.81967302	100 - 9.14 - 0.371	http://nonlinear.com/redirect/outbound?p=hmdb&param=HMDB01020	N,N-Dimethylaniline		154.123141	1	0.694866667	1.14E-07	1.085710784
0.69_154.1231m/z	HMDB32497		M+CH3OH+H	C8H11N	64.6	-0.069274378	93.81967302	100 - 9.14 - 0.371	http://nonlinear.com/redirect/outbound?p=hmdb&param=HMDB32497	2-Propylpyridine		154.123141	1	0.694866667	1.14E-07	1.085710784
0.69_154.1231m/z	HMDB02017		M+CH3OH+H	C8H11N	64.6	-0.069274378	93.81967302	100 - 9.14 - 0.371	http://nonlinear.com/redirect/outbound?p=hmdb&param=HMDB02017	1-Phenylethylamine		154.123141	1	0.694866667	1.14E-07	1.085710784
0.69_154.1231m/z	HMDB40041		M+CH3OH+H	C8H11N	64.6	-0.069274378	93.81967302	100 - 9.14 - 0.371	http://nonlinear.com/redirect/outbound?p=hmdb&param=HMDB40041	2-Ethyl-5-methylpyridine		154.123141	1	0.694866667	1.14E-07	1.085710784
8.11_258.1103m/z	HMDB05766		M+H-H2O	C10H17N3O6	61.7	4.608526531	90.48078952	100 - 12.3 - 1.93 - 0.176	http://nonlinear.com/redirect/outbound?p=hmdb&param=HMDB05766	Norophthalmic acid		258.1103031	1	8.112933333	1.18E-07	1.324106105
8.11_258.1103m/z	HMDB11738		M+H-H2O	C10H17N3O6	61.7	4.608526531	90.48078952	100 - 12.3 - 1.93 - 0.176	http://nonlinear.com/redirect/outbound?p=hmdb&param=HMDB11738	Gamma-Glutamylglutamine		258.1103031	1	8.112933333	1.18E-07	1.324106105
8.11_258.1103m/z	HMDB00086		M+H	C8H20NO6P	63.8	-1.345208402	93.08985099	100 - 9.48 - 1.63 - 0.126	http://nonlinear.com/redirect/outbound?p=hmdb&param=HMDB00086	Glycerophosphocholine		258.1103031	1	8.112933333	1.18E-07	1.324106105
8.11_258.1103m/z	HMDB33610		M+Na	C13H17NO3	62.4	-1.311121484	88.8891612	100 - 14.7 - 1.63 - 0.133	http://nonlinear.com/redirect/outbound?p=hmdb&param=HMDB33610	Pandamarilactam 3x		258.1103031	1	8.112933333	1.18E-07	1.324106105
8.11_258.1103m/z	HMDB14563		M+K	C10H21NO4	63	-2.076321868	91.53905485	100 - 11.6 - 1.43 - 0.114	http://nonlinear.com/redirect/outbound?p=hmdb&param=HMDB14563	Miglustat		258.1103031	1	8.112933333	1.18E-07	1.324106105
4.41_270.0913m/z	HMDB41537		M+H-2H2O	C19H15NO3	62.2	-1.936817398	88.82381401	100 - 21.2 - 2.75 - 0.266	http://nonlinear.com/redirect/outbound?p=hmdb&param=HMDB41537	N-Acetyldehydroanonaine		270.0913024	1	4.413466667	1.25E-07	413.1956546
4.41_270.0913m/z	HMDB34482		M+NH4	C11H12N2O3S	63.8	0.155355275	91.65522608	100 - 13.7 - 6 - 0.7	http://nonlinear.com/redirect/outbound?p=hmdb&param=HMDB34482	MBP 1		270.0913024	1	4.413466667	1.25E-07	413.1956546
4.41_270.0913m/z	HMDB13969		M+NH4	C11H12N2O3S	63.8	0.155355275	91.65522608	100 - 13.7 - 6 - 0.7	http://nonlinear.com/redirect/outbound?p=hmdb&param=HMDB13969	Zileuton sulfoxide		270.0913024	1	4.413466667	1.25E-07	413.1956546
4.41_270.0913m/z	HMDB13968		M+NH4	C11H12N2O3S	63.8	0.155355275	91.65522608	100 - 13.7 - 6 - 0.7	http://nonlinear.com/redirect/outbound?p=hmdb&param=HMDB13968	Hydroxyzileuton		270.0913024	1	4.413466667	1.25E-07	413.1956546
0.44_178.0989n	HMDB40411		M+H-2H2O, M+H, M+H-H2O	C11H14O2	62.4	-2.920627164	90.6522918	100 - 12.1 - 1.08	http://nonlinear.com/redirect/outbound?p=hmdb&param=HMDB40411	Ethyl 3-phenylpropanoate	178.0988595	179.1063652	1	0.4426	1.38E-07	1.266171806
0.44_178.0989n	HMDB40583		M+H-2H2O, M+H, M+H-H2O	C11H14O2	62.4	-2.920627164	90.6522918	100 - 12.1 - 1.08	http://nonlinear.com/redirect/outbound?p=hmdb&param=HMDB40583	2-Methylpropyl benzoate	178.0988595	179.1063652	1	0.4426	1.38E-07	1.266171806
0.44_178.0989n	HMDB33386		M+H-2H2O, M+H, M+H-H2O	C11H14O2	62.4	-2.920627164	90.6522918	100 - 12.1 - 1.08	http://nonlinear.com/redirect/outbound?p=hmdb&param=HMDB33386	3-Phenylpropyl acetate	178.0988595	179.1063652	1	0.4426	1.38E-07	1.266171806
0.44_178.0989n	HMDB31864		M+H-2H2O, M+H, M+H-H2O	C11H14O2	62.4	-2.920627164	90.6522918	100 - 12.1 - 1.08	http://nonlinear.com/redirect/outbound?p=hmdb&param=HMDB31864	Methyleugenol	178.0988595	179.1063652	1	0.4426	1.38E-07	1.266171806
0.44_178.0989n	HMDB36385		M+H-2H2O, M+H, M+H-H2O	C11H14O2	62.4	-2.920627164	90.6522918	100 - 12.1 - 1.08	http://nonlinear.com/redirect/outbound?p=hmdb&param=HMDB36385	Methyl 4-phenylbutanoate	178.0988595	179.1063652	1	0.4426	1.38E-07	1.266171806
0.44_178.0989n	HMDB40356		M+H-2H2O, M+H, M+H-H2O	C11H14O2	62.4	-2.920627164	90.6522918	100 - 12.1 - 1.08	http://nonlinear.com/redirect/outbound?p=hmdb&param=HMDB40356	Osmorhizole	178.0988595	179.1063652	1	0.4426	1.38E-07	1.266171806
0.44_178.0989n	HMDB40426		M+H-2H2O, M+H, M+H-H2O	C11H14O2	62.4	-2.920627164	90.6522918	100 - 12.1 - 1.08	http://nonlinear.com/redirect/outbound?p=hmdb&param=HMDB40426	Isopropyl phenylacetate	178.0988595	179.1063652	1	0.4426	1.38E-07	1.266171806
0.44_178.0989n	HMDB38179		M+H-2H2O, M+H, M+H-H2O	C11H14O2	62.4	-2.920627164	90.6522918	100 - 12.1 - 1.08	http://nonlinear.com/redirect/outbound?p=hmdb&param=HMDB38179	3-(2-Hydroxy-4-methylphenyl)-2-butanone	178.0988595	179.1063652	1	0.4426	1.38E-07	1.266171806
0.44_178.0989n	HMDB02043		M+H-2H2O, M+H, M+H-H2O	C11H14O2	62.4	-2.920627164	90.6522918	100 - 12.1 - 1.08	http://nonlinear.com/redirect/outbound?p=hmdb&param=HMDB02043	5-Phenylvaleric acid	178.0988595	179.1063652	1	0.4426	1.38E-07	1.266171806
0.44_178.0989n	HMDB31250		M+H-2H2O, M+H, M+H-H2O	C11H14O2	62.4	-2.920627164	90.6522918	100 - 12.1 - 1.08	http://nonlinear.com/redirect/outbound?p=hmdb&param=HMDB31250	Phenylmethyl 2-methylpropanoate	178.0988595	179.1063652	1	0.4426	1.38E-07	1.266171806
0.44_178.0989n	HMDB41553		M+H-2H2O, M+H, M+H-H2O	C11H14O2	62.4	-2.920627164	90.6522918	100 - 12.1 - 1.08	http://nonlinear.com/redirect/outbound?p=hmdb&param=HMDB41553	Methylisoeugenol	178.0988595	179.1063652	1	0.4426	1.38E-07	1.266171806
0.44_178.0989n	HMDB40287		M+H-2H2O, M+H, M+H-H2O	C11H14O2	62.4	-2.920627164	90.6522918	100 - 12.1 - 1.08	http://nonlinear.com/redirect/outbound?p=hmdb&param=HMDB40287	1-Phenylethyl propanoate	178.0988595	179.1063652	1	0.4426	1.38E-07	1.266171806
0.44_178.0989n	HMDB35013		M+H-2H2O, M+H, M+H-H2O	C11H14O2	62.4	-2.920627164	90.6522918	100 - 12.1 - 1.08	http://nonlinear.com/redirect/outbound?p=hmdb&param=HMDB35013	2-Phenylethyl propanoate	178.0988595	179.1063652	1	0.4426	1.38E-07	1.266171806
0.44_178.0989n	HMDB37680		M+H-2H2O, M+H, M+H-H2O	C11H14O2	62.4	-2.920627164	90.6522918	100 - 12.1 - 1.08	http://nonlinear.com/redirect/outbound?p=hmdb&param=HMDB37680	2-Methylphenyl 2-methylpropanoate	178.0988595	179.1063652	1	0.4426	1.38E-07	1.266171806
0.44_178.0989n	HMDB33376		M+H-2H2O, M+H, M+H-H2O	C11H14O2	62.4	-2.920627164	90.6522918	100 - 12.1 - 1.08	http://nonlinear.com/redirect/outbound?p=hmdb&param=HMDB33376	Phenylmethyl butanoate	178.0988595	179.1063652	1	0.4426	1.38E-07	1.266171806
0.44_178.0989n	HMDB40425		M+H-2H2O, M+H, M+H-H2O	C11H14O2	62.4	-2.920627164	90.6522918	100 - 12.1 - 1.08	http://nonlinear.com/redirect/outbound?p=hmdb&param=HMDB40425	Propyl phenylacetate	178.0988595	179.1063652	1	0.4426	1.38E-07	1.266171806
0.44_178.0989n	HMDB40800		M+H-2H2O, M+H, M+H-H2O	C11H14O2	62.4	-2.920627165	90.6522918	100 - 12.1 - 1.08	http://nonlinear.com/redirect/outbound?p=hmdb&param=HMDB40800	2-Ethoxy-5-(1-propenyl)phenol	178.0988595	179.1063652	1	0.4426	1.38E-07	1.266171806
0.44_178.0989n	HMDB37708		M+H-2H2O, M+H, M+H-H2O	C11H14O2	62.4	-2.920627165	90.6522918	100 - 12.1 - 1.08	http://nonlinear.com/redirect/outbound?p=hmdb&param=HMDB37708	p-Tolyl isobutyrate	178.0988595	179.1063652	1	0.4426	1.38E-07	1.266171806
0.44_178.0989n	HMDB36235		M+H-2H2O, M+H, M+H-H2O	C11H14O2	62.4	-2.920627165	90.6522918	100 - 12.1 - 1.08	http://nonlinear.com/redirect/outbound?p=hmdb&param=HMDB36235	alpha,alpha-Dimethylphenethyl formate	178.0988595	179.1063652	1	0.4426	1.38E-07	1.266171806
0.44_178.0989n	HMDB33597		M+H-2H2O, M+H, M+H-H2O	C11H14O2	62.4	-2.920627165	90.6522918	100 - 12.1 - 1.08	http://nonlinear.com/redirect/outbound?p=hmdb&param=HMDB33597	4-(4-Methoxyphenyl)-2-butanone	178.0988595	179.1063652	1	0.4426	1.38E-07	1.266171806
7.26_161.1085n	HMDB01010		M+Na, M+K	C10H13N2	61.8	4.06873631	90.19792034	100 - 11.7 - 0.624	http://nonlinear.com/redirect/outbound?p=hmdb&param=HMDB01010	Nicotine imine	161.1085289	200.0699456	1	7.26175	1.42E-07	1.216758715
5.27_238.1442m/z	HMDB40424		M+NH4	C13H16O3	65.2	-0.586921918	96.30733759	100 - 14.4 - 1.57 - 0.127	http://nonlinear.com/redirect/outbound?p=hmdb&param=HMDB40424	Ethyl 2-benzylacetoacetate		238.1442152	1	5.268716667	1.46E-07	19.7858962
5.27_238.1442m/z	HMDB32589		M+NH4	C13H16O3	65.2	-0.586921919	96.30733759	100 - 14.4 - 1.57 - 0.127	http://nonlinear.com/redirect/outbound?p=hmdb&param=HMDB32589	1-(5-Acetyl-2-hydroxyphenyl)-3-methyl-1-butanone		238.1442152	1	5.268716667	1.46E-07	19.7858962
5.27_238.1442m/z	HMDB37492		M+NH4	C13H16O3	65.2	-0.586921919	96.30733759	100 - 14.4 - 1.57 - 0.127	http://nonlinear.com/redirect/outbound?p=hmdb&param=HMDB37492	Ethyl methyl-p-tolylglycidate		238.1442152	1	5.268716667	1.46E-07	19.7858962
5.27_238.1442m/z	HMDB40046		M+CH3OH+H	C12H15NO2	65.6	-0.309787112	97.31389737	100 - 13.6 - 1.26	http://nonlinear.com/redirect/outbound?p=hmdb&param=HMDB40046	1-(2,3-Dihydro-1H-pyrrolizin-5-yl)-1,4-pentanedione		238.1442152	1	5.268716667	1.46E-07	19.7858962
3.16_246.2424m/z	HMDB32548		M+NH4	C14H28O2	60.9	-3.912808096	87.34998893	100 - 15.5 - 1.54 - 0.114	http://nonlinear.com/redirect/outbound?p=hmdb&param=HMDB32548	Undecanal propyleneglycol acetal		246.2424372	1	3.16135	1.59E-07	1.24105625
3.16_246.2424m/z	HMDB38034		M+NH4	C14H28O2	60.9	-3.912808096	87.34998893	100 - 15.5 - 1.54 - 0.114	http://nonlinear.com/redirect/outbound?p=hmdb&param=HMDB38034	Nonyl isovalerate		246.2424372	1	3.16135	1.59E-07	1.24105625
3.16_246.2424m/z	HMDB31072		M+NH4	C14H28O2	60.9	-3.912808096	87.34998893	100 - 15.5 - 1.54 - 0.114	http://nonlinear.com/redirect/outbound?p=hmdb&param=HMDB31072	12-Methyltridecanoic acid		246.2424372	1	3.16135	1.59E-07	1.24105625
3.16_246.2424m/z	HMDB33788		M+NH4	C14H28O2	60.9	-3.912808096	87.34998893	100 - 15.5 - 1.54 - 0.114	http://nonlinear.com/redirect/outbound?p=hmdb&param=HMDB33788	Ethyl dodecanoate		246.2424372	1	3.16135	1.59E-07	1.24105625
3.16_246.2424m/z	HMDB36216		M+NH4	C14H28O2	60.9	-3.912808096	87.34998893	100 - 15.5 - 1.54 - 0.114	http://nonlinear.com/redirect/outbound?p=hmdb&param=HMDB36216	Hexyl octanoate		246.2424372	1	3.16135	1.59E-07	1.24105625
3.16_246.2424m/z	HMDB34461		M+NH4	C14H28O2	60.9	-3.912808096	87.34998893	100 - 15.5 - 1.54 - 0.114	http://nonlinear.com/redirect/outbound?p=hmdb&param=HMDB34461	Heptyl heptanoate		246.2424372	1	3.16135	1.59E-07	1.24105625
3.16_246.2424m/z	HMDB37312		M+NH4	C14H28O2	60.9	-3.912808096	87.34998893	100 - 15.5 - 1.54 - 0.114	http://nonlinear.com/redirect/outbound?p=hmdb&param=HMDB37312	Decyl butanoate		246.2424372	1	3.16135	1.59E-07	1.24105625
3.16_246.2424m/z	HMDB00806		M+NH4	C14H28O2	60.9	-3.912808096	87.34998893	100 - 15.5 - 1.54 - 0.114	http://nonlinear.com/redirect/outbound?p=hmdb&param=HMDB00806	Myristic acid		246.2424372	1	3.16135	1.59E-07	1.24105625
3.16_246.2424m/z	HMDB38969		M+NH4	C14H28O2	60.9	-3.912808096	87.34998893	100 - 15.5 - 1.54 - 0.114	http://nonlinear.com/redirect/outbound?p=hmdb&param=HMDB38969	Dodecyl acetate		246.2424372	1	3.16135	1.59E-07	1.24105625
3.16_246.2424m/z	HMDB32318		M+NH4	C14H28O2	60.9	-3.912808096	87.34998893	100 - 15.5 - 1.54 - 0.114	http://nonlinear.com/redirect/outbound?p=hmdb&param=HMDB32318	Hexanal octane-1,3-diol acetal		246.2424372	1	3.16135	1.59E-07	1.24105625
3.16_246.2424m/z	HMDB37495		M+NH4	C14H28O2	60.9	-3.912808096	87.34998893	100 - 15.5 - 1.54 - 0.114	http://nonlinear.com/redirect/outbound?p=hmdb&param=HMDB37495	3-Methylbutyl nonanoate		246.2424372	1	3.16135	1.59E-07	1.24105625
[truncated: 15,062 more rows]
