# Supplementary material for: Untargeted Metabolomic Analysis of Human Plasma Indicates Differentially Affected Polyamine and L-Arginine Metabolism in Mild Cognitive Impairment Subjects Converting to Alzheimer’s Disease
Source: PLoS One. 2015 Mar 24;10(3):e0119452. doi: 10.1371/journal.pone.0119452 (PMC4372431; doi:10.1371/journal.pone.0119452)
Supplement: S2 Dataset — (XLSX) [file pone.0119452.s005.xlsx]

## Sheet: Sheet1
	MCI_AD	MCI_AD	MCI_AD	MCI_AD	MCI_AD	MCI_AD	MCI_AD	MCI_AD	MCI_AD	MCI_AD	MCI_AD	MCI_AD	MCI_AD	MCI_AD	MCI_AD	MCI_AD	MCI_AD	MCI_AD	MCI_AD	MCI_AD	MCI_AD	MCI_AD	MCI_AD	MCI_AD	MCI_AD	MCI_AD	MCI_AD	MCI_AD	MCI_AD	MCI_AD	MCI_AD	MCI_AD	MCI_AD	MCI_AD	MCI_AD	MCI_AD	MCI_AD	MCI_AD	MCI_AD	MCI_AD	MCI_AD	MCI_AD	MCI_AD	MCI_AD	MCI_AD	MCI_AD	MCI_AD	MCI_AD	MCI_AD
1	0	0	0	0	0	0	0	0	0	0	0	0	0	0	0	0	0	0	0	0	0	0	0	0	0	0	0	0	0	0	0	0	0	0	0	0	0	0	0	0	0	0	0	0	0	0	0	0	0
2	0	0	0	71.1871	0	54.0285	0	25.9997	202.434	115.015	0	0	0	0	0	0	0	0	0	0	0	0	0	0	0	0	0	0	0	51.0265	0	0	0	0	0	0	0	0	0	144.431	0	0	32.9361	0	0	0	0	0	184.984
3	0	0	0	0	0	0	0	0	0	0	0	0	0	0	0	0	0	0	0	0	0	0	0	0	0	0	0	0	0	0	0	0	0	0	0	0	0	0	0	0	0	0	0	0	0	0	0	0	0
4	0	46.4993	0	0	0	0	91.1028	0	62.0188	0	32.4865	0	21.1625	0	0	88.659	0	54.7656	0	0	0	14.8849	9.33103	0	36.7936	0	13.213	0	71.608	0	0	0	0	35.8171	0	0	0	27.2128	21.9435	0	0	0	134.185	0	0	0	0	10.2562	0
5	2206.24	1447.76	1115.83	1799.21	1783.85	2210.03	6417.02	2475.53	2230.99	1875.17	1611.44	2226.58	2307.04	2432.04	1890.06	1756.21	2361.26	1313.2	1659.03	1657.94	6098.67	2975.29	1604.59	2160.16	1899.98	1605.65	2478.59	1752.68	1918.36	2169.08	1619.95	2087.39	1251.24	3288.41	1301.4	1354.22	1506.52	1896.69	1756.07	1453.59	1875.27	1801.1	2236.01	1542.13	7177.7	3316.1	1226.29	1626.3	1611.5
6	171.836	691.449	141.051	470.261	0	795.298	0	83.4303	131.203	0	0	3.54079	0	30.8455	0	825.575	0	0	63.6622	0	0	284.504	31.6883	0	1172.9	44.8457	0	298.064	0	55.7772	0	24.2647	0	742.544	0	198.216	778.131	99.6444	725.357	101.147	0	163.694	36.6857	0	26.6668	139.054	0	0	581.816
7	0	0	0	0	127.477	156.162	0	97.7428	262.528	363.029	155.955	140.598	180.468	0	115.914	0	0	151.678	65.2897	0	76.0184	0	0	235.53	0	0	0	0	0	19.6738	0	0	0	202.441	0	0	0	25.0702	0	0	0	0	0	46.4245	0	0	302.427	0	101.214
8	0	24.2405	0	0	833.397	0	0	2.429	0.904241	1.39443	0	10.4045	0	41.0591	9.0949	0	9.19973	1.87279	19.8626	13.3091	20.357	44.4216	0	0	6.40244	27.206	0	0	10.4586	0	0	4.20841	632.297	0	28.3469	1.48153	0	69.6435	2.53269	73.2532	2114.02	0.0202223	106.282	1.10108	5.23316	0	0.866897	0	8.9664
9	0	0	135.74	0	11.7747	0	0	0	0	0	0	0	0	0	0	0	0	0	0	0	0	0	0	0	0	0	0	0	0	0	0	0	0	0	0	0	0	216.605	0	0	0	0	0	0	0	0	0	0	0
10	0	0	0	0	0	0	0	0	0	0	0	0	0	0	0	0	0	0	0	26151.2	0	0	0	0	0	0	0	0	0	0	0	0	0	0	27411.2	0	0	0	0	0	0	0	0	0	0	0	26423.8	109.077	0
11	3171.12	3144.75	2926.61	2525.27	3244.79	3225.2	1995.98	2946.01	2609.46	2469.37	2937.99	3631.1	1184.41	3129.02	1481.58	33726.3	3132.36	4075.06	3304.4	3875.95	3019.8	2371.71	1877.46	3117.63	44174	2197.05	2437.15	3080.15	4775.34	1987.5	4371.86	1544.45	3119.62	4420.19	5413.36	3922.81	3061.97	2837.26	3650.71	4394.77	4580.42	2940.54	1593.48	3111.31	2640.5	3842.61	5640.08	4265.69	2645.04
12	3.26087e+06	3.61534e+06	3.52484e+06	3.97124e+06	3.37642e+06	3.58087e+06	4.02324e+06	4.17357e+06	3.76423e+06	2.77639e+06	4.26652e+06	4.82294e+06	4.3938e+06	4.2157e+06	3.9202e+06	3.45637e+06	3.43314e+06	3.68777e+06	4.00033e+06	4.05141e+06	4.14944e+06	4.03226e+06	4.44511e+06	4.21285e+06	3.67841e+06	4.36125e+06	3.15954e+06	3.89464e+06	3.98695e+06	4.18948e+06	3.87297e+06	4.40674e+06	3.8725e+06	4.19764e+06	4.38983e+06	4.82192e+06	4.53026e+06	4.26962e+06	4.11503e+06	5.20408e+06	3.96259e+06	4.25282e+06	4.69658e+06	4.50078e+06	4.74943e+06	5.20375e+06	4.51928e+06	3.90055e+06	4.40304e+06
13	86.8368	133.772	60.642	100.342	312286	145.439	19.8601	34.8989	91.0779	62.9772	42.9291	5.21699	102.126	23.6572	200.545	36.8948	3822.85	4771.9	42.805	121.682	95.6586	83.5137	65.1067	49.7925	165.755	86.0465	38.1144	31.3098	2481.64	111.397	4059.07	0.953004	355021	113.248	109.427	158.205	100.515	181.692	90.6987	108.897	388647	116.178	155.191	95.6792	72.2347	114.463	76.9818	3000.85	129.041
14	0	0	1.69737	0	0	0	0	0	0	0	222.409	0	0	0	0	0	87.7849	80.953	0	0	0	0	0	0	0	0	0	0	0	0	0	0	0	0	130.028	0	0	0	0	110.202	0	0	0	0	0	0	0	0	0
15	312.108	334.918	136.811	261215	657.414	162.332	0	570.271	386.056	248.207	691.24	179	224.991	249.703	349.656	77.1739	89103.6	371.138	0	97.8905	129.966	521.502	98.4291	160.417	607.566	212.965	0	0	666.001	97.8201	100083	160.902	0	0	635.803	497.746	331960	0	147.042	482.699	379.119	0	485.718	239.388	85.2916	0	346.891	108326	333092
16	0	0	0	6.62463	0	0	0	0	0	0	0	0	0	0	0	133657	0	0	0	0	16.0478	0	0	0	131866	0	0	0	0	0	0	0	0	0	0	0	3.95374	0	0	0	0	0	0	0	0	0	0	0	0
17	0	0	0	48.0812	0	0	0	0	0	0	0	0	0	0	0	0	0	0	0	6171.83	0	0	0	0	0	0	0	0	0	0	0	0	0	0	6737.43	0	0	0	0	0	0	0	0	0	0	0	4049.39	0	0
18	0.0102513	0	0	27.2089	21147.1	90.1181	0	0	1.93765	0	0	24.0858	0	47.7793	0	50.1542	1995.15	2785.55	0	17.3762	0	26.3032	0	0	0	0	34.4621	0	3475.31	11.3156	2792.82	10.0701	23958.5	96.8136	0	46.0984	0	24.5199	0	0	27993	2.09029	0	2.91718	32.823	0	0	1999.26	0
19	0	0	0	0.64832	0	0	0	0	0	0	0	43.6606	0	0	0	0	0	0	0	0	0	0	0	0	0	0	0	0	0	0	0	0	0	0	0	0	0	4.68477	0	0	0	0	68.72	0	0	0	0	0	0
20	0	0	0	25.6536	0	0	0	0	0	10.208	0	0	0	0	89.8003	9881.26	0	0	182.616	0	0	1.73826	0	0	9038.31	0	0	0	0	0	0	0	0	0	0	0	0	0	161.166	167.088	0	0	0	0	0	2.36187	0	0	0
21	0	0	0	0	0	0	0	0	0	0	0	0	0	0	0	0	0	0	0	0	0	0	0	0	0	0	0	0	0	0	0	0	0	0	0	11.0365	0	0	0	0	0	0	0	0	0	0	0	0	0
22	4.30347	36.1537	3.15195	0.293228	8.05129	0	0	75.156	157.162	15.6354	87.3571	20.9667	5.74194	0	0	13.3754	0	0	0	0	0	0	3.53548	36.7404	0	28.4953	16.7586	87.5859	74.3875	62.6989	0	59.1791	0	16.1567	52.0846	143.621	3.58788	0	0	0	0	28.5704	87.3869	0	0	0	12.3882	0	36.4583
23	56.493	90.4757	51.1574	52.0681	69.2791	61.5082	46.6813	39.165	67.642	0	91.5373	200.727	0	118.503	8.62985	18.0472	6.16115	94.0848	54.6865	346.001	33.7881	122.451	12.1994	94.4191	16.7432	111.99	157.559	0.163071	0	137.391	70.8106	90.3504	131.579	37.8344	121.943	141.382	143.54	45.7848	117.917	34.2946	75.955	14.6523	73.0379	139.633	141.143	135.53	26.6547	208.654	129.139
24	215.394	95.0219	73.5328	4.00601	444.68	31.5851	145.281	86.4523	38.204	28.1369	89.5818	53.4897	101.118	602.63	994.48	22.0919	11.8934	240.145	239.984	54.3555	60.725	230.37	18.3359	720.274	36.1742	76.0925	63.9827	2.722	9.36821	188.47	26.196	266.168	143.19	62.3947	0.694218	59.7933	41.4883	216.961	144.898	32.8682	142.315	69.2019	215.932	450.999	64.2933	60.9467	124.736	31.0862	103.31
25	4.31673	0	0	1.15709	579.001	0.103901	12.162	0	0.933049	43.6545	50.1448	3.49463	0	0	55.4797	0	0	0	0	2.20961	2.87021	0	0.426139	15.1914	0	0	0	0	8.32022	1.56321	9.54371	2.75323	799.277	0	0.0457265	19.019	3.6782	1.21104	0	0	828.365	14.6136	0	27.4255	12.3372	0.471079	0.243142	0	1.22282
26	0	0	0	0	0	0	0	0	0	0	0	0	0	0	0	0	0	0	0	0	0	0	0	0	0	0	0	50.9828	0	0	42.0045	0	0	0	0	0	0	0	0	0	0	0	0	154.384	0	0	0	0	107.938
27	0	0	0	0	0	0	0	0	0	0	0	0	0	0	0	0	0	110.535	0	0	0	0	0	0	0	0	0	0	167.099	0	0	0	0	0	0	0	0	0	0	0	0	0	3.32104	0	0	40.0991	0	0	0
28	65.7037	0	83.1324	0	89.0558	0	117.175	55.0564	0	7.60482	0	306.857	45.5867	0	0	90.025	0	0	0	0	54.5703	0	54.3615	0	0	0	168.734	119.505	44.0116	80.1971	166.642	0	0	135.901	146.79	90.1663	184.041	0	53.6315	0	147.77	84.4464	73.9051	254.629	84.8941	131.1	49.3341	432.337	0
29	2222.03	383.637	0	0	0	1543.23	2892	860.154	4034.23	2055.64	2131.22	0	2080.31	2595.18	1223.67	752.037	3222.27	2613.82	1694.87	1398.95	2441.39	1210.28	878.23	1734.72	1037.66	2468.83	4384.62	4861.32	724.962	2807.47	2745.12	4431.51	0	1765.33	2300.09	0	496.954	0	876.398	924.391	484.019	3433.88	920.352	1571.27	3541.8	0	1534.4	3349.46	0
30	0	0	0	0	0	0	0	0	0	0	0	0	0	0	0	0	14.8767	0	0	0	0	0	0	0	0	0	0	0	0	0	0	0	0	0	0	0	0	0	0	0	0	0	0	0	0	0	0	0	0
31	0	32.7739	0	0	36.4132	0	0	0	0	0	0	41.0451	0	0	0	0	37.9997	0	0	0	35.0391	0	0	0	0	0	0	26.9839	0	0	0	0	0	0	0	0	0	0	0	0	0	0	0	0	14.5381	0	0	0	0
32	8847.78	12121.8	11607.4	13297.2	13613.4	12805.2	10983.2	14574.2	3248.54	6874.43	12614.1	26130.4	5904.41	10016.2	15333.7	16514.8	19499.5	18114.4	17842.2	21562.6	15463.7	18794.3	14269.1	15109.2	18283.3	9467.59	9319.29	18752.4	19256	4546.33	24827.5	13878.1	20954.9	19862.4	27971.4	19311.5	22110.8	19542.4	20589.2	30477.1	23311.7	6312.67	20725.5	21584.6	21901.5	34110.2	30678.4	28148.6	23327.5
33	44866.2	44867.1	50731.8	48676.1	52524	55208.7	44240.5	46391	24413.9	30558.2	49917.3	89949.1	33781.9	38409	59339.3	55916.4	54788.6	71005.6	56102.8	65728.8	49869.9	53133.3	48611.7	59206.5	59771.8	33052.2	30546.1	60514.3	68036.7	26685.7	61555.7	37000.1	63623.1	62936.5	79101.4	56252.4	61341.8	53066.2	62246.1	97021.9	57980.9	23528.3	54815.8	65225	59851.6	98374.4	74916.7	67964.3	61899.7
34	30.6633	115.784	9081.52	85.8713	11380.5	360.003	0	28.6284	1169.24	49.651	5.68454	14.4633	0	17.7335	15.3834	0	37.9908	142.874	19.6966	74.8366	85.1069	0	0	79.9637	0	45.1938	129.627	0.033875	377.751	1426.23	584.448	16.316	18631.2	0	0.322268	22.8858	28.2448	12412.9	24.5739	0	22745.3	2362.57	6.49577	53.6599	494.553	202.737	30.8828	9.84021	10.7932
35	7161.45	3683.11	2804.8	2783.54	2825.29	5355.99	2197.09	2166.96	6915.79	3873.39	4269.13	3099.31	7188.95	4163.68	3732.84	3605.83	3352.83	7494.09	7021.62	3925.3	6856.63	7204.99	5521.8	2450.96	3952.27	6449.67	9234.69	7148.16	7447.62	7329.85	6181.82	9617.13	3515.98	3465.85	7196.92	4554.18	4347.63	6225.55	4253.54	2998.3	4488.29	10282.2	4923.79	4605.3	6076.21	2906.57	6705.5	5901.51	4482.16
36	1191.04	2122.03	3336.74	1174.07	2685.9	2752.99	3054.94	1603.21	2284.86	2946.29	4198.89	262.213	2950.91	4519.93	933.14	2384.67	2300.34	3662.16	3978.48	1414.93	2920.71	4738.66	4141.54	2503.7	3729.29	5193.65	6497.96	4615.69	6230.27	4922.68	2608.87	5126.38	4364.48	3484.46	3810.61	5019.69	4317.83	7047.52	6299	3358.33	4042.37	5469.32	5365.52	4739.65	7597.56	2851.08	3594.11	7905.56	5371.14
37	1915.33	967.457	1392.81	1604.68	967.108	1399.33	1527.61	2246.52	1433.97	1241.38	3589.25	6839.92	1074.6	4953.92	2601.46	2468.48	813.514	5443.6	1590.07	1175.82	1768.12	589.468	4691.33	4250.74	1822.04	909.576	3978.45	3832.36	6932.37	3155.13	1383.55	6293.56	1113.36	1148.31	1696.71	2568.29	2443.18	1032.98	889.176	8360.72	1332.59	5634.6	2571.95	6217.09	858.947	6292.19	2267.2	1435.64	2057.4
38	0	0.411296	0	0	0	0	103.736	120.88	0	2.74724	0	5.96796	0	0	1.0043	0	0	109.767	0.817716	0	0	1.33885	2.0766	20.2871	0	0	0	0	60.4328	77.5411	0	0.426075	0	0	0	13.4576	20.977	0	0	2.38635	103.627	1.44133	0	0	0	0.428623	0.906304	0	0.748796
39	0	42.99	0	3226.1	14.9113	0	0	4.96173	5.17167	31.6993	12.0376	0	1.74312	0	0	104.114	1121.84	9.12831	0	0	0	3.64334	0	0	0	0	0	0	0	0	855.256	0	0	0	0	3.71369	5160.35	0	0	11.4097	7.91451	0	0	0	0	0	0	1157	4302.76
40	286.607	409.433	5054.12	316.604	1785.6	230.931	115.734	511.818	11210.9	405.874	166.904	312.776	23.7527	1433.68	216.703	18.0896	979.543	1804.82	625.413	264.284	393.026	167.866	70.8887	906.209	170.101	0	1749.17	608.969	2488.99	14391.4	2935.8	1308.08	1689.91	233.352	1121.82	1661.93	714.645	5115.18	1116.85	605.5	2683.46	13926.2	1458.23	344.787	468.144	1904.4	793.778	2822.15	38.0515
41	0	0	0	0	0	0	0	0	0	0	0	0	0	0	0	0	0	0	0	0	0	0	0	0	0	0	0	0	0	0	0	0	0	0	0	0	0	0	0	0	0	0	0	0	0	0	0	1.84498	0
42	4517.97	0	0	0	5001.24	0	0	0	0	12448.6	0	0	2298.35	0	2368.01	0	0	0	0	0	0	173.042	0	2090.28	0	3745.27	16243.3	4579.32	0	164.636	0	0	5613.57	0	0	0	0	0	0	0	5739.33	0	150.793	2673.26	0	0	0	0	0
43	4486.17	0	0	249.975	3995.76	324.09	0	2442.78	561.727	35685.8	0	254.533	7465.63	3847.8	2284.56	0	152.132	118.837	4.24103	0	90.036	320.941	114.025	2061.8	0	6022.87	40157.5	6082.85	0	259.966	0	4873.55	5553.89	118.231	0	1415.47	213.088	0	293.132	0	5843.65	611.604	2399.61	2323.3	0	339.519	0	0	0
44	567.32	0	0	0	206.623	0	0	0	0	2175.34	0	0	280.338	0	208.896	0	0	0	0	0	0	0	0	205.547	0	845.916	2561.81	122.579	0	0	0	0	353.068	0	5.6756	0	0	0	50.5605	0	393.246	0	0	335.058	0	0	0	0	0
45	8479.14	0	131.903	0	7038.63	0	0	0	69.5745	7857.71	0	0	7988.89	0.0567934	5075.04	345.825	0	5.94893	0	0	0	0	256.963	4763.46	504.704	8638.88	10664	10274.2	0	0	0	37.0368	6932.8	0	0	0	0	0	1242.55	0	9383.39	95.8539	0	4317.11	0	57.5455	0	0	0
46	3946.58	3617.16	1606.09	6733.56	0	0	0	426.297	2736.1	7177.63	504.957	314.258	0	0	0	0	0	16645.5	31180.4	0	112.081	31232.2	0	0	0	0	8371.05	7418.88	21800.7	1747.93	0	180.797	0	0	0	0	10125.5	3483.01	7589.93	1091.63	0	2285.26	1040.32	0	504.155	1303.11	0	0	9730.05
47	0	0	0	0	0	0	0	0	0	0	0	0	0	0	0	0	0	0	0	0	0	0	0	0	0	0	0	0	0	0	0	0	0	0	0	0	0	0	0	0	0	0	0	0	0	0	0	0	0
48	133573	0	0	0	0	0.196178	0	0	0	0	0	0	13354.6	0	66.0801	0	0	0	0	0	0	0	5.66163	0	101.031	15395.4	0	190406	74.9031	0	0	0	0	0	0	0	0	0	0	73.5083	0	168.611	0	0	5.90819	30.9654	0	0	0
49	0	0	0	0	0	0	0	0	0	0	0	0	0	0	0	0	0	0	0	0	0	0	0	0	0	0	0	0	0	0	0	0	0	0	0	0	0	0	0	0	0	0	0	0	0	0	0	0	0
50	0	0	0	0	0	0	0	0	0	80714.7	0	0	0	0	0	0	0	0	0	0	0	0	0	0	0	0	97096.4	0	0	0	0	0	0	0	0	0	0	0	0	0	0	0	0	0	0	0	0	0	0
51	132946	9306.78	77.0967	201.263	146078	193.352	178.27	177.732	1894.29	367860	598.645	66.3824	126321	320.444	75034.6	5289.29	528.178	8063.83	513.247	74.4818	362.732	148.603	708.968	82344.7	7772.43	126182	396300	167535	7515.6	2105.87	297.264	552.064	163862	408.41	71.6007	307.515	89.0488	360.723	11081.9	247.68	183200	1333.44	0	91394.1	225.98	353.072	168.604	404.128	6.54017
52	4942.8	0	0	0	7284.84	0	0	0	0	23461.7	0	1.28956	4363.79	10.3082	1301.42	0	0	0	0	0	0	0	0	1111.76	0	4413.26	25567.3	6223	0	52.0298	0	28.6529	8072.79	0	0	0	0	0	0	0	7860.44	0	0	2330.17	0	0	0	0	0
53	127.408	77.2117	50.1081	0	0	23.9772	17.23	32.7243	1185.82	1780.96	185.29	474.923	224.316	337.323	6140.87	134.731	0.365095	3602.1	0	0	69.9598	38.7012	23.8129	6730.27	148.826	75.2831	2115.54	102.165	4905.6	1258.08	97.1538	0	0	253.065	25.9769	179.673	123.454	46.1507	0	543.262	433.047	946.021	185.467	8080.12	0	714.496	0	444.074	0
54	0.000348998	0	0	0	0	0	0	0	0	0	0	0	0	0	0	0	18.8005	0	0	0	0	0	0	0	0	0	0	0	0	0	0	0	0	0	0	0	0	0	0	0	0	0	0	0	0	0	0	0	0
55	6154.45	1431.75	1933.22	1015.08	7562.29	1372.45	1570.59	805.811	621.086	23873.9	1149.04	491.358	7397.89	817.379	4377.69	800.694	618.853	990.092	2017.83	527.921	478.012	600.475	594.361	4239.65	610.077	7178.3	26596.4	8894.24	945.335	924.201	801.591	261.757	9538.08	1010.04	1753.44	1236.39	523.101	1448.18	2011.24	609.274	10244.6	1593.81	1456.72	5984.41	1150.1	667.217	829.379	1062.07	1198.93
56	0	0	0	0	0	0	0	0	6568.85	0	0	0	0	0	0	0	0	0	0	0	0	0	0	0	0	0	0	0	0	7920.31	0	0	0	0	0	0	0	0	0	0	0	6413.39	0	0	0	0	0	0	0
57	75986.6	99087	93052.5	103017	83415.3	98504.6	114045	116163	101334	59462.8	122155	145900	127461	119513	101987	89676	92811.6	97975.1	114725	118746	116868	109377	128282	121124	99386.1	115210	75972	104719	105300	117234	111603	120324	96490.1	115741	131549	145205	121992	119946	114174	155461	107605	120053	133422	129223	139270	146977	135375	115223	114390
58	0	0	0	0	0	0	0	0	0	0	0	0	0	0	0	0	0	0	0	0	0	0	0	0	0	0	0	0	0	0	0	0	0	0	0	0	0	0	0	0	0	0	0	0	0	0	0	0	0
59	1644.19	1857.42	2839.47	2600.72	1615.36	3633.06	2993.69	2734.28	3270.72	1868.88	2921.34	1943.06	2900.39	2298.52	2342.93	2930.64	2930.28	3161.14	3054.28	2696.86	2823.19	2714.28	2999.11	2480.23	2356.09	2264.3	1628.12	2650.08	3666.55	4139.84	2432.81	1711.56	1984.48	2825.72	1836.78	2561.12	2741.92	2178.59	2448.01	2560.86	2467.21	4523.79	2496.44	4302.58	2872.38	1490.04	2975.85	3394.29	2572.03
60	928.625	3772.06	368.372	4116.81	0	0	0	552.056	814.161	969.99	0	0	653.768	0	0	0	0	3179.37	8312.96	0	0	6373.52	0	0	0	611.197	1470.41	4197.14	4068.29	834.963	0	0	0	363.438	0	516.265	5090.93	456.847	5277.8	0	0	1361.63	449.251	0	0	199.462	0	0	6224.99
61	4.56268	23.8099	64.9369	0	0.342804	39.6393	0	0	0	41.9924	0	20.3884	0.590549	0	32.9949	0	36.4584	2.10375	0	0	6.69008	0	0	0	0	49.1192	0	0	1.90108	0	0	30.0467	56.9944	1.21745	0	0	0	58.0651	3.52097	41.0459	0.794899	145.595	42.8458	7.74308	29.4766	31.5466	1.36697	0	0
62	0	0	0	35.673	0	0	0	0	0	0	0	0	0	0	0	0	0	0	32.9575	19969.1	0	56.5321	0	0	0	0	0	0	0	0	0	0	0	0	22263.9	0	0	0	0	0	0	0	0	0	0	0	25393.6	0	0
63	247.848	4.24701	597.761	13.5395	0	168.07	46.5522	0	0.169525	0	0	0	0	0	0	3380.7	0	676.84	10.4583	0	0	12.4641	0	86.0206	2699.11	0	0	257.338	0	14.9517	0	20.1174	0	63.4436	11.1542	65.5362	0	0	0.163662	58.7922	0	0	0.708516	0	0	0	0	68.6154	72.4811
64	0	0	0	0	0	0	0	0	0	0	0	0	0	0	0	0	0	0	0	0	0	0	0	0	0	0	30.0179	0	0	0	0	0	0	0	0	0	0	0	0	0	0	0	0	0	0	0	0	0	0
65	0	0	0	0	0	0	0	0	0	0	0	0	0	0	0	0	0	0	0	0	0	0	0	0	0	0	0	0	0	0	0	0	0	0	0	0	0	0	0	0	0	0	0	0	0	0	0	0	0
66	153.235	214.123	149.881	0	169.795	0	15.1928	225.954	419.996	0.587685	60.8403	42.7726	139.901	77.3409	0	86.1288	5.00553	381.901	71.2559	44.8122	185.235	86.1519	165.608	103.526	100.878	64.9211	0	108.879	411.402	135.417	261.727	0.108422	36.0894	0	149.854	0	2.82918	267.562	32.7728	203.875	0	331.324	107.772	0	143.244	67.113	0	237.211	3.23603
67	0	0	0	0	0	0	0	0	0	0	0	0	0	0	0	0	0	0	0	0	0	0	0	0	0	0	0	0	0	0	0	0	0	0	0	0	0	0	0	0	0	72.2521	0	0	0	0	0	0	0
68	2417.81	0	0	0	2169.06	0	0	0	0	652.69	0	0	4722.07	0	2186.36	0	0	0	0	0	0	0	0	1653.3	347.961	4061.46	502.137	5274.05	7.54751	0	0	0	2172.41	0	0	0	0	0	276.177	0	2661.83	0	0	2779.08	0	0	0	0	0
69	1144.64	0	0	0	186.189	0	0	429.617	0	4515.88	0	0	627.558	110.156	0	0	0	0	13.9422	0	0	73.0767	0	0	0	612.672	4257.83	809.757	295.645	95.5911	0	125.034	0	0	0	0	0	0	0	0	234.607	0	577.253	0	0	0	0	0	0
70	0	0	0	0	0	0	0	0	0	0	0	0	0	0	0	0	0	0	0	0	0	0	0	0	0	0	0	0	0	0	0	0	0	0	0	0	0	0	0	0	0	0	0	0	0	0	0	0	0
71	0	0	0	0	0	0	0	0	465499	0	0	0	0	0	0	0	0	0	0	0	0	0	0	0	0	0	0	0	0	570801	0	0	0	0	0	58.4746	0	0	0	0	0	618927	0	0	0	0	0	0	0
72	5602.93	9961.11	2070.41	6806.02	0	1118.16	280.035	1101.35	1965.78	10578.6	474.255	1618.55	0	695.316	0	602.326	0	19398.4	31848.2	0	343.475	28593.7	400.346	0	979.58	143.871	11605.8	7211.88	25718.5	3400.24	588.895	222.294	0	1673.66	0	1304.15	5438.42	2568.04	6801.83	2953.14	0	2372.17	3691.12	269.683	2201.67	1363.86	0	0	8252.93
73	0.30914	0	0	0	892.393	0	0	0	0.137034	3.22404	0	0	0	4.98161	0	2.45149	0	45.6672	0	0	0.540032	0	23.762	0	0	39.5154	0	0	0	12.0536	0	0.690904	985.765	37.8143	52.405	0	0	0	0	0	1585.62	0	0	0	0	46.4389	0	5.24126	0
74	3.83689	64.1523	30.2072	113.509	1.64299	312.09	162.455	52.2874	214.033	346.42	15.456	144.179	34.9832	35.3027	42.736	383.005	0	346.487	81.7805	30.1702	135.625	313.965	133.606	167.993	8.45599	406.836	48.5845	34.2478	751.448	549.747	38.0189	214.836	372.511	451.964	74.9536	10.5678	289.332	252.066	540.426	617.579	33.0473	182.273	173.236	18.7924	0	226.857	108.719	146.487	2.48339
75	9.20444	0	4.32223	0	9944.22	0	0	35.9716	0	0	0	44.7569	4.09383	0	0	0	567.197	1061.02	0	36.6431	61.8008	0	88.999	0	0	0	0	28.0065	1215.58	0	1447.57	0	13258.6	116.66	0	0	21.225	83.328	0	0	16336.6	0	0	0	0	0	0	1546.25	0
76	1385.99	497.875	836.518	765.304	1282.86	1856.46	0	9.84101	16.4461	2081.74	1063.24	0	784.919	733.297	1271.71	1046.32	2216.44	1758.95	1946.64	0	0	1443.44	1348.89	1008.46	998.14	835.898	1929.31	2067.83	1432.84	0	1156.21	589.048	1903.1	911.743	0	0	934.879	1581.16	1109.9	0	1785.85	0	0	1764.35	0	0	10.994	1914.7	582.601
77	37.3863	124.855	62.4855	203.098	42.2786	86.9785	87.9392	44.5974	178.552	47.3841	23.2466	16.6757	108.88	52.265	143.927	42.0896	4.58794	181.169	165.374	203.408	139.997	46.2485	166.089	115.619	0	54.7274	3.75939	14.1568	206.432	116.079	82.9766	33.0792	53.5317	38.8318	79.8445	26.9276	59.2723	2.90567	131.187	42.0657	1.45103	83.6639	19.7363	98.0363	140.946	1.11285	134.032	44.2151	77.3121
78	0	0	0	0	0	0	0	0	0	0	0	0	0	0	0	0	0	0	0	0	0	0	0	0	0	0	0	0	0	0	0	0	0	0	0	0	0	0	0	0	0	0	0	0	0	0	0	0	0
79	3002.98	2637.43	6622.47	5004.37	5634.9	8582.57	8757.93	4491.18	10993.4	4397.76	5606.85	3229.07	4286.75	6207.64	8322.41	5639.59	4666.13	14949.5	6428.92	5142.14	10475.9	7289.21	7338	8228.59	4327.07	5923.94	5540.87	5396.58	18535.8	13933.9	6029.78	6211.54	5980.4	10469	6941.91	4622.89	5816.54	5662.81	5271.33	3263.56	6183.31	14079.8	5317.9	8724.57	12198	4101.02	7312.16	4458.84	5595.05
80	0	0	0	0	0	0	0	0	0	0	0	16.7288	0	0	74.7475	0	0	0	0	0	0	61.4799	0	180.053	0	0	0	0	0	80.9865	0	89.0379	145.608	0	0	0	64.5768	0	0	0	0	0	0	542.613	0	0	97.8319	0	97.8583
81	0	0	0	0	0	0	0	75.9666	0	0	0	0	0	0.239765	0	0	0	0	0	0	0	0	0	0	0	0	0	0	0.801685	0	0	0	0	0	0	0	0	0	0	0	25.6261	0	0	0	0	0	0	0	52.3097
82	0	0	0	0	0	0	0	0	0	0	0	0	87.4391	0	0	0	0	58.7883	0	0	0	0	4.83891	0	0	0	0	0	0	0	32.6337	0	0	0	0	8.84029	0	0	0	0	5.97398	0	0	0	14.8231	41.0518	0	0	39.0939
83	1.41141	70.214	74.417	0	0	0	0	97.8004	0	0	73.8256	19.0829	0	0	0	282.326	0	0	0	139.152	0	0	216.368	0	0	0	0	0	0	0	157.227	0	109.821	285.252	0	69.5061	0	0	66.8845	0	265.19	60.744	0	0	54.4753	9.70733	0	0	0
84	18681.3	14266.4	22225.9	24677.7	22470.8	36324.6	43833.4	16800	53084.9	20211.4	25428	11761	20810.8	23483.1	35577.7	21072.8	18830.4	69154.3	32525.4	21552.1	38343.8	29485.9	26764	33118	20075.8	19391	20463.3	20216.1	69125.4	57319.4	20703	23754.7	22047.6	37694.9	22553.7	18540.3	22984.4	21821.2	18507.9	13140.7	22811.1	53760.9	17927.4	32957.8	45560.2	11911	23948.5	19997.1	23499.8
85	0	0	0	0	0	0	0	0	0	0	0	0	0	0	0	0	0	0	0	0	14.7431	0	0	0	0	0	0	180.316	0	0	0	0	51.9845	0	0	0	0	380.13	0	0	0	0	0	0	0	0	0	0	0
86	0	89.7585	136.938	0	3951.41	0	2168.94	153.998	940.559	0	0	791.305	0	0	10122.8	653.741	0	0	0	4823.48	3199.73	0	0	12970.4	138.432	0	0	0	0	1233	152.424	0	5238.99	0	5860.37	0	0	844.541	0	1929.1	5471.17	571.429	0	15483.2	6214.53	2128.83	5844.53	0	0
87	7.93459	488.094	1134.82	626.16	1041.97	1510.18	1312.8	529.701	2230.55	621.401	1005.06	454.457	879.041	701.668	1515.71	885.068	866.554	3511.25	1340.31	1086.83	1330.35	1312.76	1445.48	901.467	1022.52	815.539	928.483	816.994	3247.59	2818.92	877.713	887.742	1008.79	1174.51	1343	1179.95	877.493	1009.82	703.606	861.266	875.027	2618.52	749.252	1928.89	1789.26	164.162	1079.06	1213.58	828.809
88	2753.77	2271.17	646.349	2971.11	0	0	198.122	555.051	0	5527.93	464.421	565.614	0	58.3576	0	0	0	14069	17979.4	0	395.348	18726.6	0	0	0	0	5723.7	5636.31	15105.1	266.221	62.2386	0	0	0	0	1151.01	4983.28	968.58	3114.4	196.096	0	884.4	1148.53	0	452.528	775.915	0	0	5945.06
89	0	0	0	766.353	0	0	0	0	0	0	0	102.364	0	0	307.707	0	0	0	0	0	0	0	0	0	0	0	0	158.721	0	266.126	0	221.681	0	346.586	0	0	1706.82	0	191.426	199.971	0	0	0	595.259	245.81	0	0	124.831	388.179
90	0	0	0	0	0	0	0	25.2025	0	0	0	0	57.6165	0	0	0	0	0	0	0	0	59.5213	0	0	0	0	0	0	0	0	0	0	532.65	0	0	0	0	0	0	0	0	0	0	0	0	0	0	111.888	0
91	12440.8	14501.5	14334.2	12605.6	15523.4	18039.5	16119	10989.5	13727.7	10561.6	12937	11843.6	17669.3	16231	13860.5	10254.9	14369.4	18292.5	14335.6	12478.4	15108.5	12402.7	13674.8	11835.2	14902.1	12589.4	9791.79	10687.4	15238.9	14470	11905	11431.8	11924.7	13173.4	15882.5	16671.1	12584.2	12411.1	14568	14782.9	15124.9	17796	14805.4	14579	16994.9	11362.7	15039	13537.1	12201.8
92	37.8676	26.0286	2.84789	158.46	12.2378	189.681	98.0398	83.1599	145.795	139.619	87.9712	200.783	12.7187	65.993	128.592	171.951	11.2644	126.34	23.5145	97.6532	50.1789	45.297	0.997501	2.54331	217.126	7.61975	29.1852	23.0251	88.837	0	84.9983	99.5787	13.4037	75.5513	35.9167	117.684	19.6968	75.098	231.41	63.5152	20.5635	64.9452	105.566	67.8334	0	14.5038	0.000326734	188.062	191.009
93	1966.26	218.289	0	0	4242.28	13.8243	0	9.17882	0	51096.5	27.4432	0	11630.5	0.0288915	2518.13	0	0	87.8405	0	49.5854	55.8134	82.6428	0.0651974	2855.25	27.8537	12849.4	52350.2	2649.56	107.655	0	0	2.28431	5361.72	7.31588	0	119.542	72.0034	63.9643	11.4731	0	7833.77	0	72.553	5327.19	65.4685	0.346802	0	75.6968	0
94	0	0	0	0	0	0	0	0	0	0	0	0	0	0	0	0	0	0	0	0	0	0	69.6266	0	0	0	0	0	0	0	0	0	0	0	0	0	0	0	0	0	0	0	0	0	0	0	0	0	0
95	0	0	0	0	10113.9	0	0	0	0.0215629	0	0	0	0	56.0464	0	0	1397.92	1418.59	0	0	0	0	0	0	29.7321	0	0	84.6905	1924.77	65.6412	1518.26	0	14721.2	37.698	0	0	0	103.076	0	0	20640.3	30.1228	0	0	0	0	52.9572	1032.88	0
96	5600.02	6206.48	1967.81	10704.2	0	0	0	574.995	1580.94	4291.63	1563.06	521.02	556.892	354.766	0	0	0	10625.1	28981.8	0	256.915	28729.8	596.26	0	0	0	4839.34	6686.73	12193	3755.21	0	586.466	0	0	0	2499.25	13651.3	2275.12	10898.5	1466.05	0	4394.51	1652.64	0	0	1598.08	0	0	11338
97	0	61.1237	6.73488	296.105	85.3681	61.9	89.6284	0	174.084	0	59.2095	0.552582	45.3533	33.7387	250.521	62.0734	0	125.167	80.6344	188.901	76.3037	132.578	23.0111	108.547	0	105.389	34.9591	79.0413	56.1451	102.039	0	42.2757	97.4851	74.8614	66.9006	48.871	5.99473	9.65593	117.213	0	23.0287	0	0	4.21491	275.572	0	135.033	0	0
98	0	0	0	0	3065.29	0	0	0	0	0	0	0	0	0	0	0	348.22	810.402	0	0	0	0	0	0	0	0	0	0	1188.74	0	800.758	0	7213.94	0	0	0	0	0	0	0	7492.3	0	0	0	0	0	0	707.902	0
99	1607.69	2986.85	3524.58	2129.5	2500.86	1680.32	3231.29	1846.5	7757.35	4275.8	3549.86	2542.8	4133.52	2319.33	4027.5	3281.95	2363.25	9165.01	5225.04	2589.22	3302.33	5904.28	3271.45	4005.12	3886.54	4440.76	3215.53	2786.46	7876.9	8377.26	2501.88	2008.97	3060.54	4807.91	3636.4	3252.89	3551.06	3751.02	4488.9	4842.4	3186.2	7215.35	3064.31	3679.09	5187.55	3784.54	2463.15	3021.7	2610.01
100	22322.2	3096.26	597.308	741.004	2456.94	658.791	1719.38	2448.44	2775.62	1835.52	3061.67	3323.94	1033.99	3865.79	3551.55	4440.61	995.281	1953.24	1729.26	500.628	1395.05	2349.22	1635.07	3953.87	4823.71	2060.51	1997	24860.4	1674.55	2287.66	1491.88	2501.56	2082.45	1569.56	1668.37	2605.25	3302.05	2085.4	2533.01	1931.05	1986.05	5382.14	3867.75	3430.5	1015.24	2391.61	1767.64	845.736	3388.6
101	0	0	175.681	0	604.834	0	0	0	18.8379	0	0.0574992	0	0	0	0	0	0	0	52.5526	0	0	0	0	0	0	0	109.199	0	0	2.22666	9.36946	0	568.139	0	0	0	0	425.688	0	0	714.711	151.278	67.4441	0	0	0	71.5682	0	0
102	0	0	4086.93	0	15450.5	46.5462	0	0	420.447	0	65.9201	0	20.2212	0	0	2.23185	0	0.136706	0	0	0	0	0	0	1.57228	0	9.5711	0	0	178.274	418.125	0	24381.6	0	0	0	0	7659.81	0	0	23867.2	139.017	27.1676	100.758	0	0	3.42035	0	0.118833
103	0	0	275.091	0	105.972	0	0	45.4076	5.12238	0	160.865	0	0	0	0	0	85.1006	148.564	156.507	16.7022	168.935	0	0	0	0	0	0	0	0	6.39952	236.732	0	0	0	206.693	0	183.849	542.919	0	204.415	0	81.4126	10.3292	0	42.224	125.706	59.3518	60.2922	0
104	1769.58	2713.24	535.511	547.266	2112.66	1770.32	1298.94	1598.92	1814.36	877.604	1361.93	1608.53	2991.1	1811.83	1511.57	1592.8	1507.41	2392.83	1452.55	2123.54	1073.75	1615.21	2278.69	1642.88	2188.41	2014.26	1272.46	1415.32	2428.77	2076.26	2356.64	1380.22	2367.12	1418.04	1819.19	1005.61	1871.27	2473.81	1086.75	1393.05	1761.63	1742.99	1084.49	1759.61	1612.28	1704.34	2368.41	1878.33	1937.08
105	52.2686	187.772	4.8761	231.832	23.5089	71.5048	136.453	246.991	41.1014	22.3467	0	7.68275	0	318.85	2.38104	0	0	35.5072	66.443	5.23631	424.88	80.8047	102.558	0	5.9943	22.9117	76.3259	98.8311	99.392	228.224	200.999	512.101	0	121.506	0	191.219	99.2451	3.62725	114.118	39.6642	67.648	45.098	210.669	8.04888	136.968	28.5092	0	3.73756	322.527
106	0	0	0	0	0	0	0	0	10.3289	0	0	0	0	4.08378	0	1411.83	0	930.892	0	0.201732	0	0.888188	58.5549	0	1193.2	0	0	0	1197.57	14.0818	4.34992	0	0	0	0	0	0	0	1.57533	0.785686	0	0.210703	14.7334	0	0	55.8963	10.606	26.3543	0
107	14836.7	16916.2	12655.7	13677.5	15410.6	13446.1	12797.5	12634.8	7241.08	11123.1	11381.8	8194.59	10535.6	11129.9	10644.8	10527.7	11646.1	7394.25	7746.56	7964.86	10848	8204.8	8851.66	10887.3	9625.17	6228.37	8833.36	6664.55	7804.35	6069.61	11898.1	8222.48	10004.9	8871.39	8101.28	10320.2	7277.92	8994.49	8470.9	5783.62	12035.5	7552.04	9675.8	8685.56	9367.36	6477.13	6807.41	10722.8	8918.6
108	0	0	1986.88	0	11928.6	0	0	0	9318.86	0	0	0	0	0	0	0	16784.2	0	0	10.3698	0	0	0	0	0	0	0	0	0	17885.1	22357.1	0	22276.1	0	0	0	0	5727.73	0	0	26209.4	18256.5	0	0	0	0	0	24014.3	0
109	116.113	275.463	549.359	0.914539	4.52275	101.379	0	111.884	0	0	10.2166	158.374	179.105	162.077	0	153.063	98.3888	29.481	101.975	39.4659	126.097	68.4065	230.21	41.2384	157.967	98.4671	0	17.6865	119.519	31.0776	59.7653	94.8389	34.3068	38.7946	8.20934	97.9593	69.8994	225.976	63.9681	98.3492	145.185	52.7362	261.275	16.3803	109.905	74.461	40.0966	87.3844	116.908
110	0	0	0	0	0	0	0	0	0	2.93242	0	0	75.5212	0	0	0	0	0	0	0	0	0	0	0	0	0.380601	0	0	0	0	0	0	1.90554	0	0	0	0	0	0	0	0	0	0	0	0	0	0	3.30162	0
111	223.768	0	0	133.04	0	0	0	112.244	0	0	0	0	0	63.9961	0	0	0	0	65.9444	0	0	0	0	0	0	0	0	0	122.553	0	0	0	0	174.062	0	285.569	0	0	0	0	0	85.1461	0	0	0	94.116	156.971	0	0
112	0	0	0	0	0	0	0	0	0	0	0	0	0	0	0	0	0	0	0	0	0	0	0	0	0	0	0	0	0	0	0	0	0	0	0	0	0	0	0	0	0	0	0	0	0	0	0	0	0
113	62933	61959.8	81191.2	74845.8	74749.2	92602.8	54695	69124.4	48969.8	64004.1	84301.5	112810	78972	73990.4	78533.1	90483.9	81107	98830.4	96546.1	85113.6	60144.9	101018	89545.8	77574.9	100652	69707.4	70545	73577.5	104709	59352	95232.4	74638.3	88037.7	101767	91042.4	82300	84125.8	96061.3	75430.8	118770	87967.8	56791.9	84614.7	86580.4	63254.7	118548	85608.3	97494.3	81510.6
114	348.264	854.497	195.774	466.793	664.616	928.898	149.027	392.644	842.879	421.599	542.91	1548.45	497.879	935.685	858.757	1.0827e+06	1532.72	999.406	1611.41	1130.24	381.815	1078.32	626.724	661.896	1.13261e+06	731.877	481.694	842.12	1705.81	1034.11	1864.27	677.882	975.184	1126.39	994.177	1809.89	1093.75	1256.45	976.361	2204	1396.84	784.336	912.277	783.506	725.311	2502.67	1131.05	1705.32	901.091
115	54.9746	0	0	0	0	0	0	0	0	0	0	0	0	0	0	0	0	0	0	0	0	0	0	0	0	0	0	0	0	0	0	0	0	0	91.6151	43.1953	0	0	0	0	0	0	0	0	0	0	114.303	0	0
116	4845.29	439.739	3944.5	276.981	57.2858	2201.84	733.747	10.462	607.907	5387.37	25.5529	0	1190.26	543.017	27.4663	38616.6	98.3431	4.38621	2814.68	195.801	586.97	1375.96	0	0	45831.8	856	3499.13	8701.88	0	428.871	186.466	1090.8	278.214	1836.67	306.238	158.754	649.118	5194.66	197.138	40.0899	448.385	1408.08	18.5144	0	1380.07	0.0378542	190.898	277.105	1484.73
117	1.79524	100325	51.7765	0	89.6039	29.9811	0	0	116.661	118.42	0	0	0	132.082	173.032	33.2708	387.954	549.484	230.819	307.242	232.387	37.6595	134.4	340.477	310.472	0	153.776	0	578.375	84.2967	250.795	542.301	62.5301	178.3	0	303.406	15.5186	84.9483	101821	0	0	424.758	0	47.138	0	234.159	264.718	436.786	291.321
118	0	0	0	0	0	0	0	0	0	0	0.222753	0	0	0	0	0	0	0	0	0	0	0	0	0	0	0	0	0	0	0	26.0289	0	0	0	0	0	0	0	0	0	0	0	0	0	0	0	0	0	0
119	23.3302	9.33352	0	0.961085	29.0679	52.3402	29.2312	32.1645	17.0152	0.0702841	71.6499	49.2785	30.0004	93.1382	21.2326	85.487	2.9501	70.0633	112.382	0	31.2825	0	68.289	0	0	0	34.0292	28.7041	43.0021	25.847	9.87915	12.4637	57.9631	0	99.8848	0	40.0343	0	0	100.444	114.579	44.0571	45.192	0	23.7931	33.9529	20.0227	70.2861	90.2697
120	0	0	0.809857	0	0	0	0	0	0	0	0	0	0	0	0	118.585	0	0	49.516	0	0	0	0	0	0	298.862	549.747	0	0	154.227	0	12.4646	0	0	0	0	8.20599	2.74861	0	341.633	0	0	0	1.44988	0	0	0	0	0
121	0	0	0	0.615442	0	0	0	0	0	0	0	0	1.48623	0	4.57563	12781.9	66.6107	0	0	0.524117	0	0	0	0	18736.2	71.7448	0	0	25.6656	0	0	0	0	0	46.9948	0	0	0	0	0	0	3.97556	72.8746	0	65.0653	0	0	0	0
122	83019.9	0	36.3083	0	0	0	0	0	0.405912	55.9555	0	0	2.5664	85.4466	36.0061	0	74.9412	0	0	91.7066	36.0086	173.018	0	284.638	0	0	0	94416.3	0	0	0	0	0	0	0	34.2499	0	0	0	28.0892	0	79.6458	147.141	0	0	0	0	0	48.0013
123	641.35	1335.43	854.412	403.906	772.329	186.989	798.747	277.61	1366.57	1618.94	1482.2	829.602	1304.55	502.735	814.437	1216.96	2672.09	2044.22	2121.25	1697.51	989.855	1395.06	1130.34	643.543	2021.21	1347.89	370.195	1646.57	2344.46	505.808	1796.19	1877.2	1335.02	1426.54	2289.32	1542.71	1663.08	1673.63	1937.61	2973.72	2231.93	1084.85	1671.21	1948.32	2725.39	1614.8	1439.12	1626.95	1319.04
124	44.7489	0	0	133166	28.1428	36.3903	0	0	0	0	0	0	0	0	0	0	0	57.7903	67.9038	80.3083	0.662598	0	0	19.5407	54.1532	0	0	60.0677	0	0	0	0	34.3643	0	0	0	178992	56.4845	0	0	0	0	54.7115	0	132.964	32.3698	152.762	29.6456	197194
125	0	0	0	0	0	0	0	0	0	0	0	0	0	0	0	0	132.997	0	0	0	0	0	0	0	0	0	0	0	0	0	0	0	0	0	0	0	0	0	0	0	0	0	0	0	0	0	0	0	0
126	2649.78	2903.42	986383	1108.07	2064.47	1983.9	2867.11	2722.29	2468.78	1990.98	3816.63	2251.48	3999.77	2873.91	2704.79	1757.16	1912.32	2801.66	3684.16	3500.64	2738.24	2434.95	2227.48	3693.06	2678.82	1655.92	2054.01	3381.99	3246.32	2150.5	2951.39	2066.42	1855.18	2388.84	4479.81	3467.66	2972.11	1.31303e+06	2815.32	1528.11	2971.11	2591.37	3608.5	3146.07	4386.44	2920.71	3499.86	3482.69	2857.65
127	0	0	23.0009	0	3096.14	0	0	0	11.925	0	19.1296	0	40.0331	0	0.764541	11.8427	237.029	146.558	12.4454	15.4239	30.2214	4.33358	0	0	0	5.42768	60.5084	84.9243	286.513	21.9448	337.339	34.7713	4158.96	38.0303	11.589	20.3353	11.1785	7.58412	97.547	0	3623.65	0	0	0	0	0	0	455.586	43.9048
128	0	0	0	0	1159.15	0	0	0	0	0	11.1033	0	8.59511	0	1.53131	1.02705	91.5623	48.8052	0	0	17.3887	4.07728	0	0	0	0	0	0	155.36	12.917	148.253	0.388019	1855.63	0	0	0	0	1.5238	20.5286	0	1148.64	0	0	0	21.5012	0	53.0406	189.575	0
129	5654.61	8538.61	16748.5	8100.16	6250.47	7101.54	5463.26	8066.29	2000.08	3655.22	17064.2	2742.24	43478.6	7113.62	8602.16	8887.05	10517.8	7939.06	10407.8	2132.06	6731.55	10236	18302.8	7690.45	11636.6	41609.8	4336.74	8188.68	6934.39	3866.09	11063.7	6920.52	7128.17	8702.68	2578.7	9325.65	7919.41	18814.4	7865.86	4115.74	4825.87	2748.27	9201.24	7781.01	8079.75	2664.39	5252.95	12055.8	8236.08
130	0	0	44.1168	0	33.9691	55.1338	53.2045	32.7399	89.8748	6.05171	20.3242	0	0	43.5703	0	11.1838	0	52.6184	0	23.2343	20.1162	0.0303426	56.7013	0	13.8066	30.6874	76.7638	125.877	0	0	0	34.4398	71.3326	103.511	0.0137115	0	37.0334	0	31.6429	60.2258	28.5719	31.163	50.9536	0.00738441	4.67403	36.0326	11.5807	31.0275	77.8934
131	547.057	4059.52	433.919	3899.78	0	1812.44	0	197.756	764.015	0	215.016	183.847	0	0	0	799.764	0	0	380.784	0	0	0	0	0	0	0	0	1286.78	0	732.278	0	0	0	2775.6	0	264.707	6225.63	778.226	3854.09	460.575	0	600.42	0	0	0	0	0	139.502	6672.1
132	18721.8	24543.8	28244.8	26439.3	18629.2	22577.4	23142.6	23980.6	18622.9	29315.9	30582.7	19548.7	35924.7	30260.1	28195.5	22573.3	20596.8	18103.4	17672.5	21503.1	24087.3	18889.4	33529.1	29529.1	24453.8	36617.2	34941.8	23238.7	20909.4	20426.9	24233.6	32471	21842.4	28387.4	25215.8	27218.5	28906.2	34670.5	29580.5	20619.5	26063.5	23741.6	28931.6	36086	30531.5	21338.5	26582.7	26795.1	30922.5
133	0	0	0	0	0	0	0	0	0	0	0	0	102403	0	0	0	0	0	0	0	0	0	0	0	0	99917.4	10.0962	0	0	0	0	0	0	0	0	0	0	0	63.5003	0	0	122.447	0	0	0	0	0	0	0
134	0	0	0	0	0	0	0	0	0	0	0	0	0	0	0	0	0	0	0	0	0	0	0	0	0	0	0	0	0	0	0	0	0	0	0	0	0	0	0	0	0	0	0	0	0	0	0	0	0
135	458.237	978.463	863.579	565.638	488.011	1672.62	1126.55	1367.85	1607.94	449.005	989.903	1073.37	857.272	898.488	986.788	1164.36	1122.58	945.524	607.411	149048	449.869	1192.3	918.452	826.323	298.669	1072.18	1226.91	508.792	1149.21	467.164	1575.85	2071.38	1691.45	1132.28	157768	648.995	160.338	848.238	935.309	906.23	875.987	611.649	699.993	2505.88	859.829	1590.95	145952	1713.86	1092.09
136	0	0	0	0	0	0	0	0	0	0	0	0	0	0	0	0	0	0	0	0	0	0	0	0	0	0	0	0	0	0	0	0	0	0	0	0	0	0	0	0	0	0	0	0	0	0	0	0	0
137	0	0	0	0	0	0	7.20909	0	44.4925	0	0	0	0	0	0	0	0	84.7614	0	0	0.75562	0.441656	0	0	0	0	0	68.3836	0	0	0	0	2.95201	0	0	0	0	108.739	0	0	0	0	0	47.2989	0	0	0	0	0
138	7007.45	10580.4	14951.8	7847.39	11126.1	9382.28	6653.59	7185.8	10531.5	10937.5	12916.9	14268.9	12497.6	6871.09	9198.04	15418.9	10348.7	11785.7	12599.7	10686.4	5265.36	15523.6	13578.5	6476.48	11498.4	8505.09	7555.65	9033.86	11410.6	11160	9214.34	6498.33	12385.4	5840.66	10798	8784.15	7759.98	11359.7	6242.93	15215.1	11823.9	17742.3	9548.28	7282.91	7955.49	8682.11	10732.4	9097.14	10929.5
139	1144.45	474.759	228.542	2295.4	0	0	0	0	0	3065.37	0	308.494	0	0	0	0	0	11956.1	22564.3	0	0	20443.3	0	0	0	0	6161.81	4190.45	16072.3	452.985	0	0	0	0	0	229.517	3792.95	955.482	3913.62	265.441	0	480.006	0	0	127.548	227.331	0	0	4250.46
140	0	0	0	0	0	0	0	0	0	0	0	0	0.00257373	0	0	0	0	16.6433	0	0	0	2.05922	0	1.3451	0	0	0	0	7.76745	3.15668	0	0	0	0	0	0	0	0	0	0	0	0	0	0	0	0	0	0	0
141	0	0	0	0	0	0	0	0	0	0	0	0	0	0	0	36.0465	0	0	0	0	0	0	0	0	0	0	0	0	0	0	0	0	0	0	0	0	0	0	0	0	0	0	96.9975	0	0	0	0	0	0
142	1062.45	4140.23	2711.61	1932.08	1825.73	842.789	1495.14	1127.57	3575.56	1642.43	4639.26	2152.93	11018.6	2149.07	2988.06	1226.15	1714.17	4096.76	1486.28	3058.86	2818.38	1187.31	3453.24	2974.81	2371.63	10808.7	1835.19	2854.59	2587.25	2829.89	1695.7	3038.04	1826.17	1605.13	2544.18	1570.49	3187.31	4354.19	5036.39	3251.03	1641.4	2772.86	1713.71	4052.98	4068.05	3079.96	3945.44	1429.39	2424.64
143	0.00518475	46.9314	257.134	0	131.039	179.975	0.0795727	171.563	47.4211	174.077	0	0	100460	256.361	0	0	0	0	0	185.75	0	57.0095	144.493	140.447	0	91954.7	71.6578	0	0	166.639	0	153.626	0	0	22.7979	122.454	0	126.13	0	0	213.579	145.445	0	254.364	0	119.832	73.1321	130.605	0
144	0	0	0	0	1150.72	0	0	0	84.3046	0	25.5019	65.8159	0	100.079	0	11.5716	146.3	177.416	0	0	0	0	39.26	17.6112	39.4952	0	15.9113	71.2063	133.593	38.326	149.619	0.906034	1950.45	0	0	0	3.5706	147.071	0	30.0493	1863.84	159.185	217.489	0	2.69086	13.3261	90.7742	220.872	59.1182
145	0	0	0	0	2456.05	0	0	0	0	0	0	0	0	0	0	0	0	0	0	0	0	0	0	0	0	0	0	0	0	0	0	0	8524.92	0	0	0	0	775.27	0	0	14587.8	0	0	0	0	0	0	0	0
146	0	0	0	0	0	0	0	130.997	0	0	0	0	0	0	0	0	0	0	0	0	0	99.1974	0	0	0	0	0	0	0	0	0	0	0	0	0	0	0	0	0	0	0	0	0	0	0	0	0	46.2453	0
147	20.577	20.9918	32.3159	3.76236	112794	6043.13	56.9759	22.3034	1.5022	18.9341	16.7694	1.17566	4.5496	15.906	1.08003	4.64584	52378.8	69526.2	58.0136	85.9312	5.95038	0	36.8333	4.23913	3.50642	3.5754	27.0093	0.0754139	78350.1	0	58351.6	27.9364	124157	9159.71	55.7423	21.8213	6.09132	6.27823	36.9223	0.0466734	125302	8.91085	18.9091	70.2106	8.17988	7.05941	4.8175	51767	0.76934
148	156431	0	0	0	0	0	0	1140.27	135.954	0	0	0	8697.81	0	0	0	0	0	0	0	0	0	0	0	0	10187.3	0	188978	35.5724	947.065	0	0	0	0	0	1852.86	0	0	0	0	0	688.271	1697.72	0	0	0	0	0	0
149	1756.61	2375.01	2903.72	2917.85	3023.92	3712.51	3784.46	2531.97	2523.45	2654.46	3203.51	2315.68	4116.88	2466.49	2463.73	2688.41	2766.86	2425.76	2244.96	3114.13	4063.47	1942.08	2979.68	3094.39	2084.02	3359.7	2881.82	2185.12	2124.84	3063.38	2788.5	3390.56	2948.34	3952.37	2670.2	3670.22	3219.2	3767.49	3749.19	2110.06	3287.88	2331.77	3610.83	2737.23	3583.83	3008.83	3430.17	1895.4	2841.68
150	0	0	0	0	0	0	0	0	0	0	0	0	0	0	0	0	0	0	0	0	0	0	0	0	0	0	0	0	0	0	0	0	0	0	0	0	0	0	0	0	0	0	0	0	0	0	0	0	0
151	0	0	0	0	0	0	0	0	0	0	0	0	0	0	0	0	0	0	0	0	0	0	0	0	0	0	0	0	0	0	0	0	0	0	0	0	0	0	0	0	0	0	0	0	0	0	0	0	0
152	485.606	766.133	888.268	864.831	280.672	612.239	431.14	468.416	364.636	218.78	1475.21	422.656	1029.07	736.324	571.742	471.198	668.943	480.36	551.901	352.103	445.051	538.268	1503.67	838.588	422.053	1413.1	529.597	369.691	474.222	265.519	832.197	951.967	450.477	602.74	349.14	992.592	890.212	1262.5	509.862	337.889	459.028	195.571	805.41	916.567	1102.26	358.052	493.559	878.948	540.015
153	8582.46	8965.74	6683.73	6477.81	8665.91	7487.81	7786.27	8896.62	10585.1	5779.62	9358.02	8924.06	7805.26	8370.24	7057.02	9480.08	8437.77	8276.1	8817.08	9042.78	8584.56	8035.26	10587.6	10418.9	9950.13	8715.85	10126.2	9997	10263.8	11306.2	12090.8	9660.51	10256.9	9749.54	9505.16	10357.4	8812.99	9907.95	11444.3	11395.4	11372.6	11264.9	6496.29	11113.3	12034.7	7841.3	10209.5	9028.15	9176.64
154	0	0	0	0	0	0	0	390.426	594.273	0	0	267.587	0	0	0	0	0	0	0	133.872	313.131	0	0	0	71.9416	0	105.769	0	0	1347.41	0	0	74.6575	0	129.278	1575.4	0	0	0	926.172	0	1463.13	941.899	0	675.637	1221.03	0	0	1.30173
155	0	0	0	0	0	0	0	0	0	0	0	0	0	0	0	0	0	0	0	0	0	0	0	0	0	0	0	0	0	0	0	0	0	0	0	0	0	0	0	0	0	0	0	0	0	0	0	0	0
156	264.386	0	0	0	6725.35	0	0	0	0	20037	1.54236	0	697.272	0	461.894	0	0	0	0	0	0	0	0	0	0	527.782	24625.5	694.478	0	0	0	0	11655.2	0	0	0	0	0	0	0	14130.8	0	0	560.724	0	0	32.0241	0	2.64685
157	17427	1240.41	129.542	426.469	6922	0	365.414	178.565	323.199	58290.6	8.23851	388.038	16275.6	167.787	10055.4	953.788	388.266	816.107	128.065	78.4827	287.533	42.4	380.694	9888.59	842.171	16312.6	57789.2	19051.1	455.422	326.397	272.717	347.012	7520.27	233.681	278.951	480.388	3.70956	321.56	1019.27	169.048	8112.56	288.248	207.664	9942.47	329.722	257.161	248.161	131.363	305.448
158	0	22.163	0	0	0	0	0	0	0	0	0	0	0	0	0	24013.5	0	0	10682.1	0	0	11316.7	0	0	29724.8	0	0	0	0	0	0	0	0	0	0	0	75.983	0	49.1017	0	0	0	0	0	0	0	0	0	0
159	1586.17	1324.21	7546.42	2243.57	6728.41	999.445	3080.48	6355.17	9545.5	4243.84	5418.58	2863.28	8523.51	910.158	2833.02	4773.56	4755.85	11395.3	4490.57	3167.73	2975.33	4448.38	4855.13	3295.34	5565.66	9281.54	3831.5	1864.9	11208.9	9939.02	4033.64	1520.3	8464.58	2308.87	3663.62	8823.78	3375.65	10896.6	1759.91	4283.13	9340.23	12025.6	8360.75	5326.67	5671.25	3278.81	4346.66	5165.56	3529.39
160	101.05	277.165	0	12564.8	47.0001	405.686	0	0	0	497.846	2457.06	103.961	0	0	179.649	0	0	585.912	160.258	90.5024	323.657	0	2487.84	0	0	45.92	249.32	70.246	1325.63	213.408	147.063	150.485	0	871.08	182.207	117.383	15764.7	162.037	293.777	0	114.823	41.9922	71.7962	0	693.518	0	179.194	388.813	15622.5
161	0	0	0	0	2.91013	0	0	0	0	0	0	0	0	0	0	0	0	0	0	0	0	0	0	0	0	0	0	29.9873	0	0	0	0	0	0	0	0	0	0	0	0	0	0	0	0	0	0	29.9868	0	59.9744
162	4949.81	117.799	0	0	2387.51	0	0	0	0	20853.4	0	165.546	3134.99	175.6	600.736	0	0	0	0	0	0	0	0	911.914	0	2589.77	22785.2	7478.14	6.94353	0	0	0	2333.18	0	0	0	115.53	0	152.656	0	2751.2	515.667	0	1144.65	0	0	0	0.291003	0
163	1.05375e+06	0	0	0	0	0	0	14882.2	4870.91	0	0	0	97357.7	0	0	0	0	428.36	0	0	0	0	0	0	0	100187	0	1.4602e+06	861.39	5819.86	0	0	120.01	0	0	17846.3	0	0	0	0	0	7628.7	17899.4	0	0	80.7938	0	0	0
164	7343.23	8950.2	1654.73	9482.64	0	0	0	1441.21	4176.98	7336.17	889.442	1642.49	689.768	392.638	0	0	0	17503.9	36374.9	0	691.853	30320.7	0	0	0	1155.82	9222.08	10751	16968	3298.61	0	188.013	0	0	0	2312.63	15201.9	3160.54	12207	2676.46	0	5236.96	2272.13	0	552.067	1804.28	0	0	14782.7
165	0	0	0	102.347	2469.77	135.225	10083.7	544.847	881.512	0	326.587	3997.23	162.501	0	7297.56	10740	177.965	143.182	197.886	10178.9	9921.39	148.912	0	9557.08	9947.62	0	0	0	147.788	871.818	147.503	104.424	3447.95	0	12379	1287.37	134.972	93.1108	0	4008.41	4544.95	951.91	817.281	8842.03	13529.6	3455.13	15758.9	0	187.929
166	3981.84	5940.06	6460.2	5780.75	5604.49	6595.38	7077.32	6383.58	5363.02	5061.92	6254.13	5006.39	8697.73	5241.51	6130.98	4440.99	5522.18	4859.96	4888.03	5948.34	6702.66	4049.08	6352.79	6141.89	5033.19	6784.33	5802.62	4480.81	5271.57	5461.91	4455.42	5916.68	5823.29	6875.73	6107.43	6449.23	6281.94	6585.7	7392.11	5164.81	6455.29	5527.32	6537.38	6772.33	8566.73	5194.18	7194.97	4466.58	6901.06
167	1143.54	4580.24	3586.29	101981	927.105	4311.98	6742.62	545.452	2639.12	5905.28	18549.3	1371.04	3257.23	2121.64	1592.39	3331.87	2109.88	8151.9	2466.11	937.824	5629.73	2969.38	17777.9	1753.76	3289.95	2134.76	7117.81	2129.18	6528.04	1944.67	2548.86	1014.04	1406.62	5310.64	1141.13	1699.66	113472	4529.66	5575.52	2611.04	2754.35	3931.4	959.707	3182.71	7250.34	3512.06	1076.88	2209.25	118813
168	0	0	0	0	0	0	206.284	0	0	0	0	0	0	0	0	0	0	0	0	0	23.9025	0	0	0	0	0	0	0	15.9347	0	0	5.61541	0	0	0	4.40149	0	0	0	0	0	0	0	0	0	0	0	0	0
169	0	0	39.8937	0	11857.7	2317.12	0	42.9591	0	0	0	0	0	0	29.8319	315.342	9660.15	11719.3	0	0	0	0	0	0	121.947	0	0	0	12646.3	0	10686.7	213.207	13737	2257.83	0	0	0	0	0	0	15628.7	31.534	0	0	0	0	0	13047.9	36.9915
170	0	0	0	0	0	0	0	0	0	0	0	0	0	0	0	0	0	0	0	0	0	0	0	0	157.165	0	0	0	0	0	0	0	0	0	28.2211	0	0	0	0	0	0	0	0	0	0	0	0	0	0
171	0	0	0	0	0	0	0	0	0	0	0	0	0	0	0	0	0	0	0	0	0	0	0	0	0	0	0	0	0	0	0	0	0	0	0	0	0	0	0	0	0	0	0	0	0	0	0	0	0
172	2099.2	5234.1	543.541	4044.37	0	8095.28	0	244.462	1570.24	0	570.354	76.5022	803.01	0	0	4669.27	0	0	190.044	0	0	0	1370.91	0	4986.94	208.473	0	2339.02	0	1843.04	0	0	0	5169.19	0	503.215	6763.3	765.068	5523.45	396.813	0	909.149	0	0	0	0	0	0	9527.62
173	0	0	0	0	0	0	0	0	0	0	0	0	0	0	0	0	0	0	0	0	13.0774	0	0	0	0	0	0	0	0	0	0	0	0	0	39.3991	198.284	0	0	91.3703	0	0	0	0	172.322	0	0	211.911	457.397	0
174	0	0	0	0	2734.75	209.013	0	0	0	27.9417	38.4755	0	0	11.7225	150.598	0	965.404	1452.82	26.8876	0	0	0	0	70.1565	0	41.438	13.5647	0.071983	2100.84	0	1095.91	0	3261.08	103.487	6.17802	0	0	0	0	0	3329.92	0	0	25.0442	22.0791	0	0	3484.45	0
175	5870.49	5712.01	129541	4729.78	2326.66	2823.08	1427.47	214.141	284.176	4115.16	6050.92	700.138	5421.17	9483.08	1469.74	1396.16	46469.2	18095.9	7603.49	1826.07	1792.8	6375.91	5635.65	1927.24	1165.28	5352.67	6393.89	8468.86	19902.2	367.888	52565.8	9927.28	2802.11	2900.42	1288.41	369.659	7277.18	168352	8558.88	356.17	1508.89	1054.41	638.682	2838.6	2147.14	256.213	1736.42	60738.9	4972.9
176	0	0	0	0	0	0	0	0	51013.2	0	0	0	0	0	0	0	38498.7	0	0	0	0	0	0	0	0	0	0	0	0	58650	48304.5	0	0	0	0	0	0	0	0	0	0	64200	0	0	0	0	0	57174.1	0
177	0	0	4560.8	0	723.866	0	0	0	55273.5	0	0	0	0	0	0	0	5243.31	0	0	0	0	0	0	0	0	0	0	0	0	60405	5184.83	0	206.589	0	0	0	0	5260.85	0	0	1181.38	68019.1	0	0	0	0	0	3908.29	0
178	0	0	0	0	0	0	0	0	0	0	0	0	0	0	0	4.23526	0	0	0	0	0	0	0	0	4.35641	0	0	0	0	0	0	0	0	0.196066	0	0	0	0	0	0	0	0	0	0	0	0	0	0	0
179	0	10651.8	0	0	0	3.1687	0	0	0	0	0	0	0	0	0	64.0807	32.606	10691.5	0	0	0	0	0	0.0156469	63.0646	0	0	0	7066.14	0	0	0	0	0	0	0	0	0	10364	0	0	24.1495	0	0	0	0	0	0	0
180	6.03303	0	34260.5	0	16320.9	0.0905072	0	0.944532	340630	0	0	0	0	0	3.88834	0	56536.5	33.7309	0	0	0	0.102797	0	0	0	0	0	0	152.559	378955	66860.5	0	19226.2	0	0	0	0	43740.8	0	36.0859	17230.1	407032	8.60734	4.9797	29.5987	0.207908	2.18581	68688	0
181	262.905	60.4189	107.394	0	68.2258	42.6998	23.755	0	77.5363	31.4938	14.2671	0	162.336	76.594	105.996	604.115	39.7021	124.809	126.697	85.003	0.846844	1.39039	67.6272	0	479.695	1.04603	108.393	134.806	31.7924	18.3232	0	0	0	145.115	51.2093	40.5315	28.005	315.305	129.4	43.6049	0	58.0589	155.986	13.488	4.42033	0	0	106.491	34.6875
182	0	0	0	0	0	0	0	0	0	0	79.2566	0	0	0	0	0	0	0	0	0	0	0	0	0	0	0	0	0	0	0	0	0	0	0	0	0	0	0	2.18963	3.21072	0	105.666	0	2.86643	578.177	0	196.304	0	0
183	0	16.4362	0	0	78.1393	0	1609.28	10291.6	8647.59	0	0	4089.99	0	0	0	0	455.797	9.2827	4.76956	1581.89	3312.21	7.42185	0	0	39.2732	0	0	18.1871	57.419	9197.54	439.275	0	126.583	0	1917.66	7300.44	0.212797	115.501	0	6448.56	104.833	3452.99	6543.74	0	4715.65	9164.63	1966.9	9.1252	0
184	0	160.349	19.3395	120.716	95.7608	0	21983.4	55576.4	55998.2	168.685	153.804	52447.5	34.7226	188.576	74.7606	0	254.206	450.811	61.4313	18544.7	18301.4	105.556	204.091	34.1287	0	0	404.476	9.81956	314.041	53932.1	224.833	216.304	328.326	6.00976	18844.5	48709.8	65.936	166.412	147.371	41685	311.779	46836.1	46598.9	233.889	16469.2	44907.5	15238.1	35.6328	231.975
185	0	56.6461	0	0	0	0	0	137.326	96.3045	0	29.41	0	0	0	0	6.43959	0	0	0	0	118.571	186.717	0	78.8491	56.2216	0	124.022	0	72.3513	69.3465	92.9861	0	39.0473	256.177	0	310.211	23.9582	112.05	33.7695	322.542	151.491	0	197.033	0	101.818	48.6351	40.9548	189.38	0
186	481246	0	0	0	0	0	0	0	0	0	0	0	0	0	0	0	0	0	0	0	0	0	0	0	0	0	0	577657	0	0	0	0	0	0	0	0	0	0	0	0	0	0	0	0	0	0	0	0	0
187	202.486	0	8957.78	0	30800.1	0	0	0	1375.11	0	64.4112	9.53366	0	0	0	0.290692	2547.46	3.54929	0	0	0	0	0	5.3637	28.5295	0	0	0.591088	74.0322	906.785	1705.4	0	31327.7	0	0	0	1.23876	2557.94	7.26668	40.0506	30727.5	1144.01	14.9674	0.883094	0	3.97365	0	1852.15	0
188	0	524.865	0	288.611	82.9988	0	250.212	340.125	0	807.755	331.263	422.41	0	605.297	244.533	0	0	1028.54	0	0	123.348	104.322	250.249	146.635	0	0	247.846	98.0061	619.784	329.827	0	482.828	147.42	0	0	468.603	164.906	0	448.944	754.378	0	141.779	482.241	104.66	330.918	667.42	0	0	216.761
189	0	0	0	0	0	0	0	0	1402.3	0	0	0	0	0	0	0	553.365	0	0	0	0	0	0	0	0	0	0	0	0	1668.92	1033.04	0	0	15.3047	0	0	0	0	0	0	0	2007.24	0	0	0	0	0	1615.02	0
190	0	0	24457.1	391.446	0	0	75.0697	0	0	0	576.987	2.99535	0	312.976	0	0	3686.69	150.236	0	0.788793	0	50.0102	353.866	52.1043	0	7.52219	0	0	152.232	0	5081.82	0	3.53913	8.27937	26.8298	3.0319	8.47319	28249.9	92.8283	0	81.9196	1.80907	79.5973	82.478	0	0	20.8518	5870.95	1089.76
191	0	0	0	50.1387	0	0	143.061	0	0	0	0	187.958	170920	0	0	0	0	13.1721	0	0	0	0	110.842	0	0	172965	0	0	0	0	0	0	0	0	0	0	0	114.925	0	0	0	113.71	0	0	0	0	0	0.0623327	0
192	0	0	0	0	0	0	0	0	136990	0	0	0	0	0	0	0	110324	0	0	0	0	0	0	0	0	0	0	0	0	159028	134496	0	0	66.5408	0	0	0	0	0	0	0	174237	0	0	0	0	0	147124	0
193	143514	16730.6	135003	31465.1	14023	75515.5	21551.4	9534.39	14861.3	99682.6	350.125	3315.5	28531.3	38466.9	5440.77	775695	16385.9	3453.21	67245	9909.15	23863.1	67507.9	448.066	6617.35	833030	27509.7	117690	179854	2202.67	14831.9	17297.7	40584.3	15635.7	87085.4	10188.9	10931.3	35096.7	168023	18268.1	4651.58	16700.3	16210.6	10544.2	6149.7	28249.1	3105.12	10795.7	18387.7	34734.2
194	0.680513	0	0	0	82.6416	0	22729	62911.6	69001.5	23.1579	1.82855	64086.2	3.13316	41.3229	5.3568	0	113.53	0	58.9908	26053.7	25466.7	155.034	0.441903	2.59171	0.580448	1.32275	0	7.08213	0	82196.4	66.85	32.8241	31.4373	16.5896	26541.6	79824.3	81.3208	0.000585156	9.63846	74657.5	250.045	86205.8	78581	2.1053	27739.3	71575.2	29071.7	105.768	7.19884
195	134.975	370.166	481.758	149.031	149.152	225.687	263.173	439.125	347.59	106.883	329.608	217.974	354.963	173.686	334.13	461.547	387.035	263.413	395.091	255.894	334.543	604.861	610.062	440.988	214.508	522.275	295.139	348.667	546.767	238.208	453.958	191.523	105.828	208.613	220.207	410.378	212.16	618.789	329.574	136.855	132.06	343.006	448.32	456.914	327.062	307.313	476.327	219.65	224.752
196	0	0	0	0	828.897	475.937	0	0	0	0	60.0086	0	0	65.5307	0	32.265	1389.22	1043.3	0	0	0	0	59.9284	0	206.269	0	0	0	1336.4	0	1122.75	0	1018.03	486.229	0	0	0	0	0	0	1380.38	0	0	0	0	11.9437	0	1478.62	0
197	0	258.502	0	71.4991	136.765	2884.98	566.881	872.319	89.6147	77.6147	425.829	749.668	130.569	41.9843	286.064	605.525	2196.45	338.986	106.449	195.602	357.059	0	0	351.553	944.829	412.653	121.005	0	161.604	248.869	2232.02	20.9923	0	2540.28	44.942	2241.38	152.87	0	0	467.197	339.667	119.74	1323.14	180.339	540.16	315.41	206.316	1397.55	110.967
198	79576	74801.9	98576.6	927732	53102.2	50209	135333	99979.3	98875.6	66267.2	662547	94781.5	49434.9	73956.9	62799.2	50914.7	64115.9	59419.5	59253.6	63378.1	136475	58282.4	685196	61596.4	58841.3	49599.5	77784.9	96466.3	67006.5	116174	68801.1	81526.6	65374.4	58384.9	69973.3	124800	1.14061e+06	124467	92857.1	116777	73203.8	124568	122661	70265.9	160614	122903	79106.2	75620.4	1.18208e+06
199	6600.18	11651.4	11318.7	6155.34	35314.3	782.979	21737.1	3850.01	33392.6	14108.4	14117.1	12794	22847	14075.6	1351.85	9780.64	21296.9	22042.3	16130.7	17633.5	17842.1	16474.3	16920.8	2115.89	8279.67	18686.9	13108.4	9375.45	29352.1	32264.2	24692.5	14150.2	41794.6	691.209	19401.1	3376.76	4658.53	15434.3	12816.6	15076	49186.6	39167.9	3507.97	2625.08	22563.6	12992.8	19352	23704.3	6532.4
200	473.577	1389.26	146.803	1928.2	394.205	1428.71	67.3792	318.783	323.163	516.515	268.79	454.868	432.623	1489.45	118.637	613.899	0	1050.58	416.384	1458.43	27.0085	0	695.232	230.556	1021.51	183.752	713.842	776.901	1353.29	427.592	90.8168	1897.86	407.898	844.267	1469.95	552.478	1938.63	335.378	1996.1	461.184	341.733	379.168	438.309	193.114	522.199	783.597	766.158	108.562	1319.32
201	0	0	0	0	3079.51	847.893	0	0	0	0	0	0	0	0	0	21.9396	2904.43	3061.24	0	0	0	0	0	0	44.2289	0	0	0	3333.8	0	3007.02	39.5763	2978.15	785.332	0	0	0	0	0	0	3411.12	0	0	0	0	0	0	2834.39	0
202	25013.9	39.5686	0.0845694	39.9868	0	0	24.9897	0	63571.1	23.9923	9.02897	9.86366	79.6619	20.6766	95.3949	48.323	39.9874	22.6105	0	0	0	22.9923	108.649	37.8219	0	0	72.9758	31135.1	58.741	72959.9	26.9919	85.987	0	0	28.9913	84.9845	0	64.292	0	0	0	73752.4	2.16158	0	21.5227	81.8895	0	92.9974	35.9883
203	0	0	0	0	70.9735	0	0	0	0	0	0	0	0	0	0	0	0	0	0	0	0	0	0	0	0	0	0	35.3649	0	0	0	0	0	0	0	0	0	0	0	47.171	0	17.665	0	0	0	0	36.4999	6.43141	18.2445
204	277.494	953.473	434.488	324.41	1166.54	512.352	715.436	760.016	977.213	1482.92	614.508	877.134	671.631	1026.06	1045.94	1318.81	840.889	1033.61	507.166	726.975	1129.79	1042.34	1218.21	718.28	1006.25	873.316	1414.07	917.528	1597.01	691.559	1064.82	1013.83	676.157	1580.5	1241.74	1252.57	1170.47	1334.77	982.364	1131.62	1102.11	1581.85	1043.73	1066.92	825.534	1735.39	983.837	1383.6	744.78
205	13.6275	43.8287	2.53954	0	0	63.2959	941.104	3631.58	2246.88	2.21574	104.14	2114.04	61.3887	9.08996	68.0543	26.3472	0	19.7001	8.45791	1101.43	981.295	32.0555	0	255.413	121.71	41.318	34.3976	1989.28	316.604	3010.83	156.69	85.5402	27.953	7.03275	932.163	3130.45	44.1528	23.1585	29.6963	2235.75	8.42594	1359.36	3335.86	20.4519	1293.5	3811.84	1074.05	25.3647	31.4826
206	0	0	0	0	742.162	0	0	0	0	0	0	0	0	0	0	0	363.885	612.086	0	0	0	0	0	0	0	0	0	0	767.203	0	483.048	0	865.897	0	0	0	0	0	0	0	894.22	0	0	0	0	0	0	260.179	0
207	0	0	0	0	0	0	0	0	0	0	0	0	0	0	0	0	0	0	0	0	0	0	0	0	0	0	0	0	0	0	0	0	0	0	0	0	0	0	0	0	0	0	0	0	0	0	0	0	0
208	16201.9	0	0	0	0	0	0	566.277	251.278	0	0	0	1347.46	0	0	0	0	124.494	0	0	0	0	0	0	0	1036.85	0	20473.7	30.9689	440.896	0	0	1.57131	0	0	942.63	0	0	0	0	0	331.251	706.585	0	0	0	0	58.6783	0
209	5305.53	42.9804	0	0	456.808	0	0	0.6316	0	25030.2	0	0	798.78	0	1683.19	510.386	38.2507	1564.54	27.9809	0	0	0	37.9824	2962	467.487	298.7	29400.3	6457.28	1166.94	0	0	0	668.37	0	0	3.31421	0	0	155.84	110.586	397.614	0	0	3591.15	0	49.9613	0	8.92374	0
210	0	3.82677	151.463	0	0	151.733	20.0098	0.026949	29.6454	14.9872	113.873	0	124.269	0	0	35.2152	0.540286	11.2817	61.4946	0	3.07837	20.9416	72.4668	58.3282	0	0	63.3439	18.4609	0	14.7022	117.083	26.6679	0.00692901	14.9176	97.266	21.4024	150.578	21.5152	112.376	43.7286	93.2396	127.115	36.5049	73.0239	0	17.5318	13.8172	0	1.56696
211	70.8204	573.912	412.489	301.176	422.074	336.136	263.404	295.117	104.386	474.302	101.55	89.1228	353.88	243.694	190.637	426.324	139.86	554.972	696.616	257.653	806.996	548.656	211.601	109.418	203.542	559.14	470.322	0	544.582	208.099	587.389	487.134	136.358	227.045	433.619	1224.72	602.938	814.268	684.805	413.477	369.891	444.091	235.685	489.046	359.253	0	121.824	317.531	426.82
212	317.55	16.3264	0.471017	3.76827	1026.42	0	0.432272	7.98099	25.0441	885.573	5.90526	0	818.516	0	122.268	5.31464	8.90367	26.3018	0	0	0	0	5.48926	224.602	28.295	260.612	2062.02	657.229	29.0051	130.889	5.1699	0	938.498	2.8246	0.52235	0	0	1.40399	4.54047	0	659.785	21.7747	0	298.518	2.7534	4.73091	0	3.0368	0
213	23640.5	0	0	0	0	0	0	1003.62	0	101.982	0	0	7923.34	0	0	0	0	0	0	0	0	0	0	0	0	8073.14	26.732	35279.5	0	0	0	0	0	0	0	2677.38	0	0	0	0	0	128.538	1287.73	0	0	0	0	0	0
214	0	0	0	0	0	0	0	0	0	0	0	0	0	0	0	0	0	0	0	0	0	0	0	0	0	0	0	0	0	0	0	0	0	0	0	0	121.792	0	0	0	0	0	0	0	0	0	0	0	0
215	7623.15	7287.13	749.408	8714.07	0	0	437.137	1629.27	3257.84	5493.7	690.574	926.089	0	0	0	0	0	21256.5	35831.9	0	128.038	39404.1	394.86	0	0	0	6930.15	8424.35	24761.7	2610.15	0	369.317	0	0	0	1853.93	13312.5	3337.57	7247.22	1771.23	0	3167.47	2992.91	0	0	974.352	0	0	11239.3
216	1.33461e+06	1.12135e+06	746255	844414	983619	872152	1.28597e+06	1.00989e+06	742258	879942	834297	1.09904e+06	1.07492e+06	864050	938078	945522	913205	1.18376e+06	836383	849646	1.06191e+06	969107	848555	810666	925490	907329	845871	1.14854e+06	963862	757821	907189	817312	1.00938e+06	930648	849348	941304	911320	796412	846651	875086	1.07106e+06	755443	1.11381e+06	814954	918506	1.0277e+06	853061	960404	933097
217	0	0	0	0	0	0	0	0	0	0	0	0	0	0	0	0	0	0	0	0	0	0	0	0	0	0	0	0	0	0	0	0	0	0	0	0	0	0	0	0	0	0	0	0	0	0	0	0	0
218	23214.1	25600	17980.9	27287.4	24473.3	28882.4	20499.6	24002.1	14191.4	10756.5	30985.6	28579.8	38284.4	18757.3	24112.9	23578.1	27440.6	22621.7	32194.7	27966.1	18292.7	30554.3	28842.2	27992.5	29530.7	37606	14185.1	26649.6	29640.9	23360	35525.3	23899.2	33114.5	34080.3	31963.5	34246.9	32597.8	23622.5	35608.5	33684.3	36938.9	23729.4	29606.1	28749.2	27379.9	36908.8	35706.4	39329	35818.2
219	23327.9	29425.2	36513.7	21420.2	71445.2	8298.7	39491.2	23614.6	73928.7	37660.3	40901.6	39028.6	45644.2	40177.5	21384.5	33679.6	44861.8	51838.7	47788.8	38953.9	51625.4	51189.3	43474.7	21034.6	32497.2	49541.9	42288.5	28032	53983.9	64594.6	56941.6	42064	83743.2	8470.84	42606.4	24126.4	24332.3	35955.5	36328.1	35591.9	93381.9	88699.1	26574.7	18972.8	58401.9	37689.5	54410.1	57818.5	17519.1
220	0	185.936	0	0	63.0012	134.673	54.9613	174.915	524.487	4.05661	109.936	158.858	0	7.82261	48.9513	227.344	6.88496	167.69	55.9602	0	0	64.1257	166.617	119.796	296.59	175.029	70.0265	48.9654	107.905	434.771	0	64.9534	95.9707	39.467	117.302	179.612	145.083	27.0042	243.927	324.558	275.451	600.165	59.9606	68.2332	64.7375	135.749	79.9082	100.379	81.2158
221	8416.4	10818.2	13796.3	7682.51	11242.4	9350.33	8168.37	9107.27	8388.3	13226.5	14621	12684.8	14648.2	9240.99	11660.4	11195.6	10026.6	11630.1	12793.3	6531.3	7300.85	16712.4	13935.1	6167.62	8652.69	8546.92	5723.92	10145.1	10853	10476.3	11830.3	3763.42	11910.3	7458.51	9697.42	7298.77	7616.63	9600.59	6430.58	9003.94	11566.4	9622.83	9639.06	10521.1	8548.73	10811.2	9039.42	7725.1	8127.41
222	2486.75	5242.45	10079.8	10263.1	13319	18406.1	10247.8	10385.1	5153.69	5488.9	12128.8	23094.9	11543.7	13820.4	9902.34	13473.7	16006.9	20358.4	13724.9	18889.6	11090.3	14829	14385.3	10739.7	13734.9	8221.97	7006.9	11960.7	24359.8	4294.31	17194	8189.52	14616.3	22143.4	18271.1	10554.8	13415.5	16648.6	9568.06	26304.9	15690.2	7883.53	12395.3	16937.4	8392.46	20833.8	17858.9	20106.5	18539.2
223	715.569	2624.77	616.923	4495.73	0	2846.62	0	239.351	629.183	0	81.3367	144.63	774.368	0	0	1119.88	0	0	111.225	0	0	0	258.667	0	3209.73	482.705	0	1317.44	0	666.909	0	0	0	4070.91	0	120.582	2914.62	296.601	2730.14	127.613	0	950.026	115.051	0	65.4401	0	0	0	2667.14
224	272.774	0	0	0	281.611	0	0	0	0	889.663	0	0	391.372	0	112.818	0	0	0	0	0	0	0	0	0	0	198.434	1101.93	169.958	0	0	0	0	229.985	0	0	0	0	0	0	0	216.511	0	0	0	0	0	0	0	0
225	0	0	0	0	0	73.3019	0	0	0	0	0	0	0	0	0	0	0	0	0	0	0	0	0	0	0	0	0	0	0	0	0	54.8827	0	0	0	0	0	0	0	0	0	0	0	0	0	0	0	0	0
226	106885	108270	108693	101107	117365	109778	116790	114159	107620	92883.1	113143	108981	111693	108347	110540	124012	117628	104968	112719	115904	120406	112902	114039	112849	124918	107979	102969	117112	113820	115109	127179	111321	119378	123755	121192	128006	114254	117210	114418	113565	124101	117208	124160	117128	128482	110441	120305	128329	111849
227	1031.36	1753.32	906.284	527.831	7805.88	0	6208.71	391.85	5033.35	1533.32	3451.57	2703.02	6791.24	3074.11	0	862.454	4063.98	5963.46	381.252	3318.02	5588.93	3798.54	2580.79	0	2232.57	5592.82	886.086	1188.6	5644.81	3970.21	4868.07	2165.44	9599.72	0	3282.89	194.546	1270.78	3398.11	1382.35	3008.34	10838.9	9104.94	0	0	5228.02	1475.73	3251.52	5223.44	857.59
228	18126.4	11811.4	20630.8	2805.32	1.58434e+06	185802	5983.7	9057.76	2373	35180.1	24499	15294.2	16846.2	30156.5	19444.1	34806.1	700609	967010	21217.2	17740.5	6600.43	23787.1	25186.9	16233.6	36631.1	19058	32973.4	22510.2	1.05226e+06	2963.83	759540	30866.6	1.70787e+06	195963	17963	12129.2	3651.75	21861.6	14829.4	17023	1.80921e+06	2769.24	12009.3	18656.6	8818.53	19972.5	18505.3	770219	3638.11
229	742.382	1092.38	434.688	2062.89	0	0	0	0	0	3145.89	0	168.3	0	0	0	0	0	6119.45	11917.5	0	0	12635.8	0	0	0	0	3645.53	1726.24	10076.9	146.692	0	0	0	0	0	348.299	2014.51	287.339	1044.53	340.387	0	988.216	655.759	0	150.779	0	0	0	2684
230	6663.64	5192.52	4190.4	4603.49	2420.43	3770.02	5190.45	6088.5	10460.3	10991.4	21039.1	25424.4	6305.05	21088.3	11230.8	8718.53	3337.3	33213.6	4887.42	2863.29	6291.43	3816.75	19166	14126.6	9081.5	6379.84	11129.1	10105.8	32045.8	12583.5	4690.27	21913.4	2289.96	3044.61	4450.8	7742.66	5314.01	3943.25	3569.69	28537.3	3449.21	15360	6505.55	19664.3	4614	24232.1	4888.42	5273.16	5948.88
231	0	0	0	0	308.091	0	0	0	62.9581	0	90.4065	24.9962	28.5603	0	0	0	65.7882	48.4203	0	0	0	0	23.0082	104.886	0	0	0	27.0221	47.4047	56.5078	143.555	2.91534	493.688	0	0	5.40664	0	5.8677	0	57.9485	386.834	13.2203	58.3503	0	0.0198792	0	50.6033	79.356	71.1811
232	833.64	0	839.886	186.822	40.5927	167.435	0	5079.06	6620.51	7.03154	110.114	6917.17	0	135.742	26728.3	0	1635.94	524.185	1134.61	5.3283	103.009	1021.27	205.675	27091.8	0	0	84.1201	1524.65	142.613	6240.19	3125.51	0	0	227.028	269.611	8494.84	453.925	898.425	0	9961.65	0	8698.92	6400.62	29973.5	0	8644.31	0	5519.38	169.136
233	8032.39	16629.7	2144.02	28867.6	0	16591.4	0	2787.02	4813.27	0	2146.09	1512.59	242.384	0	0	13545.3	0	0	1745.85	0	0	601.84	1178.29	0	16363.7	756.109	0	9641.37	0	5581.77	0	0	0	21975.5	0	2100.5	27681.1	2144.04	31471.7	671.586	0	5981.53	2188.62	0	67.4089	1564.98	0	109.724	29028.2
234	286.713	350.701	365.417	580.051	330.519	377.335	365.37	570.893	387.816	428.707	301.524	343.717	253.178	513.219	447.852	738.899	341.147	438.713	536.177	388.907	451.599	497.128	640.963	749.435	410.126	521.468	426.897	563.644	543.144	450.864	586.993	431.331	394.557	425.294	402.551	283.439	547.023	364.932	615.163	249.695	491.361	915.23	307.153	447.105	273.917	174.931	405.634	391.19	395.332
235	0	587.945	499.915	587.592	433.433	233.088	1781.31	6076.85	6508.1	156.927	656.183	5541.5	405.883	417.461	274.402	269.61	519.461	971.9	616.911	4894.94	2726.34	847.939	449.397	408.534	0	309.813	662.367	388.751	1534.57	6520.6	512.136	375.986	448.596	326.073	4491.57	6554.94	783.563	140.01	752.268	5685.14	289.296	7120.92	6567.09	0	3298.14	5187.6	4278	510.358	412.649
236	6732.51	5076.51	5817.63	3616.98	6540.85	4048.45	0	0	0	6385.57	5168.85	73.9331	8118.27	3035.09	8622.59	6415.08	6314.97	10192.4	10452.2	0	0	10061.7	6291.59	7265.9	6265.34	6776.31	8877.15	11023.5	11753.4	0	8683.57	6130.86	11135	8411.07	0	0	4661.74	7142.49	8145.38	0	10580.6	0	0	9688.01	0	0	0	8342.56	5437.08
237	413836	448034	471588	543644	410515	520084	570252	517427	447523	243778	591596	669505	624194	487097	453956	452964	372334	330904	469530	490198	496726	439391	530679	471901	432345	513209	255577	388956	337255	420050	378385	422103	349198	461228	482244	483878	474690	421159	376924	548705	344403	410317	439553	422025	479481	495754	435616	329020	410377
238	4467.47	3431.75	1910.74	722.523	4702.44	3191.71	0	0	0	5482.35	2132.33	0	3944.14	1977.88	4574.67	5948.85	2928.11	4686.96	7508.47	0	0	7470.09	3308.64	6493.1	6942.92	4124.57	6530.21	7262.08	6844.53	0	2770.21	2050.42	7302.47	5012.88	0	0	1995.14	4674.67	2623.87	0	8633.53	0	0	3572.16	0	0	0	4321.99	1358.03
239	787.583	948.932	24845.2	204.719	708.524	734.792	344.911	58.0753	260.798	1002.04	287.331	133.635	1313.01	1151.84	431.882	309.886	12142	4580.88	1287.88	338.995	502.004	1573.93	1043.78	278.785	550.628	674.676	1561.89	2464.54	5039.79	0	11723.9	1144.44	435.633	546.799	7.97676	0	750.447	28130.2	894.78	0	552.676	106.831	0	394.64	484.734	9.68258	0	14964.5	495.14
240	0	138.016	0	0	608.84	172.695	0	0	417.716	0	110.654	0	14975.5	154.439	0	0	0	0	0	0	0	0	0	81.2929	0	16337	71.3885	0	0	300.395	0	0	0	273.003	0	0	0	0	0	0	115.4	1084.98	0	0	0	0	0	0	0
241	2260.52	3927.72	4093.93	4030.45	4534.85	6644.29	2631.99	2888.24	3431.11	3971.07	4757.16	5295.19	7561.48	3985.6	2249.41	6291.4	2895.26	3347.49	7024.86	3078.8	657.573	6595.29	4960.35	2876.44	3665.7	5496.66	2853.45	4822.64	4340.53	3738.45	6291.62	4099.04	6098.9	4517.43	3042.28	4100.07	4521.95	6106.91	2779.82	6711.08	4772.46	5161.8	3512.42	3470.96	2357.56	4137.9	4281.23	5788.09	5953.18
242	5254.37	6008.81	4797.77	3874.37	6178.78	6019.64	6189.62	6556.39	5004.85	5153.39	7623.6	5595.38	6015.26	6824.14	5735.05	7344.36	7760.3	5635.51	5786.11	7602.5	7266.76	4600.07	7041.29	7003.71	8526.4	6313.18	5509.73	7238.65	6472.37	6018.19	7217.39	5317.29	3949.84	7622.83	8151.29	6886.59	6671.65	5911.16	6612.85	5828.62	6725.68	5965.11	6407.56	7211.24	6899.43	7201.17	8206.48	6844.31	6512.21
243	21004.7	7546.04	17873.7	21511.9	56168.6	37902.6	0	0	0	50773.8	11286	0	27271.8	2549.42	15191.4	13140.4	16279.2	6529.76	22232.5	0	0	25257.9	3523.15	15766.4	10270.9	21548.3	35968.5	16658	11572.8	0	10777.6	3846.07	44144.7	39514.4	0	0	11101.4	16770.6	9853.54	222.035	54783.1	0	0	11126.8	0	0	0	16552.8	10272
244	592.977	2184.2	1197.4	2577.02	24197.6	367.128	11618.2	2534.04	4588.3	674.645	2130.76	9844.42	1334.6	1459.1	46478.7	75054.9	1057.18	2063.96	1475.16	41561.5	13062.9	1474.43	2428.39	48255.6	76337	2242.93	1976.46	2641.17	4110.98	7185.28	2221.6	1796.43	33135	1153.31	46497.3	3326.3	1807.67	2946.85	4992.91	7233.89	33683.5	4270.89	4508.46	56564	16901.3	7622.27	50281.3	4526.51	2090.02
245	1546.3	1804.64	1403.64	816.793	2320.79	142.034	0	0	0	2242.43	594.842	0	777.028	603.54	1416.23	453.03	908.562	2898.28	3430.64	0	0	3204.8	1235.69	2331.22	1556.98	1370.7	2868.21	3698.66	3207.08	0	2305.41	1133.52	2797.18	1996.57	0	0	335.056	2472.42	1871.84	0	4072.22	0	0	1948.71	0	0	0	3941.98	896.583
246	1178.3	120.36	294.377	71.4936	946.076	21.3403	62.6046	41.4186	91.3289	1520.59	187.645	226.736	730.349	184.869	1059.97	189.021	19.8129	429.508	503.572	71.1716	466.229	429.383	218.762	1090.26	142.611	1361.99	2351.73	1870.48	29.1924	311.441	93.0102	478.287	1631.83	42.8553	139.151	82.0504	185.009	185.099	310.303	123.622	1443.42	177.388	89.8884	1116.87	331.013	211.847	359.236	111.861	77.7571
247	0	0	3483.61	0	0	0	0	0	0	0	33.3231	0	0	2.0163	0	0	257.773	0	110.146	0.0287435	10.6691	266.475	49.4013	116.773	45.8166	80.3251	0	0.430061	178.385	0	574.149	0	0	0	1.7519	0	160.15	4608.27	0	0	386.992	0	0	5.27024	156.565	0	0	549.707	140.913
248	856.815	104.354	8752.18	7008.84	3471.65	8730	3017.29	3681.46	3878.36	7957.15	0	0	699.569	4114.94	4071.07	6673.03	2720.75	2660.99	1569.45	348.267	3470.92	1042.14	0	4108.03	6939.59	301.413	9687.6	1085.23	2177.58	3340.56	3953.77	3710.8	2678.92	8261.6	1102.63	5022.69	7697.57	11288.7	1268.54	441.103	3463.32	3947.78	2507.35	4773.03	2897.38	455.166	112.256	3463.86	6798.66
249	2613.9	1442.75	2114.22	851.228	2836.24	3778.5	0	34.9613	90.5282	2322.94	2715.04	0	2751.1	2110.26	3338.02	1647.7	2821.03	3819.22	2785.41	0	0	2739.97	2898.56	3377.96	1146.13	2001.73	3337.11	5384.95	3802.4	0	3495.33	2277.09	3121.9	3562.01	0	24.4138	2518.15	3279.1	2073.98	59.1572	4532.05	0	0	1664.44	0	0	30.2025	4893.5	2074.61
250	42320.5	48837.5	48520.3	45229.5	51849.9	46388.2	50205.8	49134.7	44527.2	47476.2	48416.6	46987.9	49263.2	50484.3	43283	46952.8	51353.4	51847.9	48254.3	48315.3	44385.6	41383.5	45091.2	45385.6	47448	45213.1	46248.1	43579.7	55906.6	49785.5	49877.7	45724	51819.6	46574.6	51358.5	50673.2	46263.4	49052.4	45868.3	49367.7	56812.4	51787.7	52270.3	46858.6	45664.3	50591	46569.2	51108.5	43791.3
251	4967.85	4183.71	2169.11	4277.39	8142.54	6514.16	703.206	344.628	322.122	5303.13	3553.42	268.718	5360.52	5333.58	3185.33	3917.65	6493.58	5966.22	2226.21	297.564	764.08	3729.12	3813.62	6229.81	6450.18	4796.3	8288.37	5220.4	1694.59	136.585	7235.72	3333.96	11811.4	5681.38	451.005	498.285	5850.16	7929.64	6002.24	373.695	7170.87	689.606	200.145	7528.91	340.277	415.953	102.398	6310.92	3141.87
252	0	13626.4	0	208.206	444.308	1849.2	2740.11	7060.66	0	3173.69	0	0	0	8747.98	20693.5	289.626	0	3001.53	2847.77	0	4684.44	3337.76	0	22927.8	911.665	0	3666.31	0	3483.81	0	0	7604.16	396.906	1884.55	0	13213.9	0	0	15401.6	0	853.358	0	18343.9	14320.1	4043.83	0	0	0	123.647
253	702.917	21366.6	34150.6	22463.4	19504.7	58085.6	27623.2	1288.42	15689.6	21269.5	7396.42	18303.1	22996.4	27585.6	14148.6	53587.6	8760.58	28417.6	15475.7	18937.7	30993.4	15377	6358.96	19608.5	59408	22574	22951.4	681.676	35163.9	19121.9	12689.8	27521.7	20091.6	69717.5	18759.4	2517.09	22172.9	36024.5	23930.3	20336.6	25533.5	16917.5	2179.84	23134.6	33607.6	20472.6	17160	10404.2	19353.7
254	0	931.965	0	0	0	111.953	83.6326	2179.52	0	221.703	0	0	0	1087.92	1731.17	54.7488	0	299.699	694.847	0	262.93	606.65	0	3765.74	120.585	0	666.319	0	658.675	0	0	1357.17	0	385.737	0	3428.61	44.0105	0	1247.61	0	0	0	3202.71	4770.34	1226.41	24.3131	34.0603	0	87.7227
255	5982.9	2018.67	109.347	5439.7	805.922	1624.5	1838.68	6784.08	748.163	5156.68	2439.85	9469.58	1037.62	10231.1	11527.5	4185.69	2326.88	6656.2	2568.15	2702.52	876.225	2129.85	2359.52	14469.9	3612.42	1918.42	7632.88	8825.56	7934.83	400.093	2838.51	10198.3	627.997	3071.12	4094.69	8416.38	6839.62	144.622	2623.67	10066.7	1352.34	729.419	6165.41	13790.7	993.638	9581.41	3754.93	2228.49	5261.65
256	16111.6	10824.1	16838.6	8170.17	19552.7	14888.4	0	283.888	433.078	11065.1	13091.4	0	15213.4	12399.7	15009.4	12217.5	15436.7	19332.6	13990.4	0	0	13216.2	11259.1	17499.3	14257.4	15997.8	17898.6	21696.4	21588.5	186.089	18519.6	14330.2	21328.5	19232.1	54.8378	196.111	10270.6	16256.6	11763.3	166.564	23647.6	273.483	333.741	14480.3	87.5547	105.105	92.148	22170.6	11088.9
257	36.0342	91.9643	152.824	28.0265	1001.1	0	0	851.941	1224.97	0	0.744883	22.5537	81.7062	41.0388	38.9969	53.7415	28.5041	0	0	166.547	0	0	81.0121	124.955	0	0	27.9734	0	30.9707	2372.13	40.9607	36.0345	614.227	0	88.9722	510.324	0	186.396	0	0	1538.8	1962.28	1433.11	0	0	0	0	49.0466	25.32
258	247.468	5184.51	8110.26	3637.43	5272.6	13584.5	7328.18	216.616	1887.58	4729.02	1119.93	3834.15	5340.4	6442.46	3854.36	11408.3	2102.54	5913.82	2510.79	4467.27	7386.19	3674.43	967.447	6070.65	16124.2	5222.69	7203.27	236.026	8987.38	4073.11	3154.45	7803.81	5879.4	22407.3	5599.65	410.299	5460.36	10787.9	8076.25	5418.65	8676.8	4603.92	289.874	6800.24	12438	5729.95	7206.88	2260.55	6355.36
259	0	46.3891	0	0	0	0	0	0	0	0	0	0	0.00429238	0	0	24.4901	1.89367	52.0119	1.8296	0	0	0	0	0	23.0053	0	0	0	5.57638	0	0	27.1594	35.9792	0	0	0	0	29.2466	0	0	59.9644	29.8102	0	62.0924	0	0	0.0756493	0	0
260	556.457	985.54	641.164	1222.03	69.6206	779.027	227.797	609.188	541.783	288.672	402.375	663.872	63.6533	151.935	209.563	493.841	397.819	379.308	541.473	14.3296	521.209	562.56	345.351	293.487	446.89	141.117	176.641	825.706	636.025	728.862	534.124	300.002	119.035	1185.41	44.735	464.129	1394.44	654.945	1190.78	584.874	48.7595	625.8	891.639	412.803	300.305	644.474	131.308	384.454	1085.25
261	1482.5	3306.99	2023.33	30967.6	1546.74	1184.8	5130.85	2238.8	3010.93	1989.86	21834.2	2457.77	1416.48	2104.88	2162.06	819.939	1988.04	1575.49	1698.67	1773.88	3974.58	2184.82	14220.7	2039.55	2267.07	1029.43	2874.78	2573.59	1951.15	3099.46	2920.76	3035.94	1471.36	1635.05	1225.91	4920.25	43821.9	4032.66	2704.56	2761.5	2422.43	6119.99	4094.64	2212.31	4750.62	2332.76	1353.24	1885.32	34104.9
262	981.648	2230.57	897.749	2306.06	220.782	1279.43	596.556	611.186	873.146	653.052	615.453	1315.76	291.454	595.416	609.683	905.028	675.813	911.383	870.642	166.118	750.199	1265.05	653.325	683.759	950.278	239.351	865.491	890.105	924.766	1000.79	800.424	750.89	185.657	2018.31	37.2418	1584.26	2710.2	1318.42	2135.01	839.525	87.861	1203.04	1449.07	891.781	749.525	1457.09	222.357	382.161	3092.25
263	14351.4	40002	8191	46597.4	1299.23	74412.8	957.268	5319.02	6187.5	1515.07	4694.23	4577.72	9499.67	2499.59	1561.97	58161.3	1562.2	2525.96	2150.25	846.435	853.351	1812.16	4528.61	355.149	62433.5	12060.9	583.542	14565.7	5052.52	10641.2	1078.9	3076.07	1054.13	86444.7	741.772	7310.36	54281.5	9831.71	42194.3	5759.87	2226.75	9793.26	5849.64	1388.02	2176.65	7052.69	1136.06	1977.02	51331.9
264	137.771	0	0	0	6904.92	0	0	0	0	21053.1	0	0	0	0	0	0	0	0	0	0	0	0	0	0	0	0	20107.4	94.5724	0	0	0	0	5007.62	0	0	1.77967	0	0	0	0	8648.64	0	0	0	0	0	0	0	0
265	0	0	1853.78	0	1369.37	0.49306	0	0	0	0.848059	7.71052	0	0	0	0	0	0	0	0	0	0	0	2.55126	0	0	0	0	0	0	0	0	52.0378	0	0	0	0	0	0	0	0	0	0	0	0	0	0	0	0	0
266	1707.93	1937.71	416.064	1117.46	1717.96	1152.79	1278.48	1886.29	2408.89	1452.44	1686.58	3111.24	2584.23	557.263	2657.7	1195.95	986.516	2521.87	1480.77	2275.01	2031.27	2034.19	1307.89	1948.46	899.244	1399.28	2532.11	1793.71	3660.65	2055.56	775.031	1042.92	1440.86	541.868	2906.94	2423.47	1665.4	1668.01	1592.49	2329	2653.02	2569.95	2693.82	1950.27	2427.02	2504.44	846.729	1826.36	1155.9
267	0	0	0	0	715.222	197.059	0	0	331.206	108.457	455.771	0	16372.4	0	14.1582	0	0	881.436	1464.29	0	0	1122.23	805.482	0	0	17464.1	624.835	0	1660.9	809.452	0	28.2933	344.373	0	0	0	127.053	0	0	0	1024.07	1117.63	0	0	0	0	0	0	0
268	330.148	787.29	500.801	278.23	260.513	437.548	878.222	339.502	280.874	274.019	647.589	347.078	406.021	915.961	1398.47	113422	492.68	107295	648.728	247.814	359.339	845.774	1047.64	996.225	132272	474.403	422.94	574.654	125239	444.035	1340.24	1450.18	1225.16	386.426	453.677	674.973	1613.32	682.408	1418.85	844.253	1221.89	2100.02	1505.18	1624.82	507.022	909.451	1209.96	1297.41	1037.51
269	3234.59	3536.84	95602.6	1346.36	2327.47	2159.72	1818.47	315.948	1495.24	3712.05	2510.94	233.005	4648.95	6092.75	2216.44	1834.94	43822.3	14438.1	5463.9	1393.3	2131.75	6891.5	3680.06	2391.65	1077.99	2295.49	3874.98	6648.82	14623.3	1180.75	46545.2	5306.16	1847.89	2437.94	288.319	1376.62	2479.03	105893	4266.83	779.572	2576.56	1427.48	828.361	2924.53	1103.31	274.905	1208.24	47588.1	3151.77
270	765.587	4414.3	1467.33	3464.66	205.921	3037.91	2342.43	2405.45	2155.73	659.239	1375.5	2231.95	201.508	1551.07	267.127	1420.91	1573.11	2583.26	2328.1	269.469	1406.37	1565.69	1750.33	895.961	2764.1	419.851	725.855	2769.95	1825.73	2902.33	1554.61	980.593	120.467	3881.04	374.678	3273.56	4208.57	3218.73	5533.51	2244.24	299.964	2632.91	2907.26	1447.15	2114.17	2992.17	453.298	2254.6	6766.41
271	34372.2	19833.5	98.1095	208.939	3577.08	2977.61	205.553	362.301	856.639	2000.39	4633.3	30.6736	613.552	484.441	8145.13	4812.66	2808.98	0	2364.86	414.023	770.246	2336.82	4157.95	12689	5840.41	400.871	3415.4	40462.4	0	346.482	3137.65	857.238	5071.99	3932.57	379.1	614.059	607.54	0	25386.3	7.51974	4909.74	376.335	325.077	16621	867.969	12.9884	878.969	3898.52	688.974
272	0	2923.09	0	55.6661	31.1887	48.8272	507.632	3934.93	0	37.5008	0	0	0	869.907	1937.37	306.258	0	279.284	439.62	0	50.2864	361.375	0	1357.06	0	0	448.299	0	397.239	0	0	1476.28	0	92.0729	0	3658.21	41.5912	0	3001.28	0	119.359	0	1297.56	5257.39	1203.95	0	0	0	63.327
273	8264.07	11849.3	13020.3	9734.91	14972.6	14345.3	12369.8	16795	9993.2	14589.8	14925.6	13267.9	16624	16513.4	17350.5	18230.7	17091.9	14785.4	11028.4	15351.7	16648.5	17880.8	16300.3	18335.9	22030.8	15217.6	14382.2	19016.7	15864.4	11035.1	20158.3	19634.6	20267	19116.3	17949.1	21426.3	16937	16419.4	17865.8	14354.6	20135.3	10417.9	23611.1	18807.8	18063.5	15014.1	14842.5	23605.7	15136.9
274	531.057	449.456	585.972	697.049	307.1	729.175	719.249	412.234	60.1381	216.158	652.495	1119.77	211.935	1024.73	497.924	707.236	746.455	799.146	979.81	986.313	1008.74	543.665	638.666	980.146	1364.38	388.706	363.555	653.009	1073.71	111.313	762.776	739.101	857.451	1234.69	1591.93	983.529	789.349	1108.74	1490.49	1702.89	1217.09	107.651	763.955	1108.82	1148.33	1903.96	1205.17	1203.69	891.601
275	33550.1	38269.7	31953.3	33529.8	41577.7	34155.9	39888.5	41449.5	31875.1	32971.8	32873.6	34290.4	37004.1	35322.4	39080.2	38598.7	41455.9	35311.7	34915.6	40101.5	43951.6	36359.9	37009.6	41736.6	41538.8	37527.3	36621.4	38163.1	39597.6	37452.1	47032.7	38134.6	44406.7	39852.7	45597.1	47712.4	41115.5	37411.9	43093.7	38022.2	50480.9	39293.7	44541.6	43739.2	52237.4	41492.9	45966.9	46085.3	37856.2
276	672.157	972.336	956.773	667.41	624.726	886.367	847.327	937.014	800.815	913.862	832.208	836.284	779.011	742.912	847.138	800.759	803.941	791.291	857.139	1536.87	805.906	753.686	741.547	671.716	934.024	694.37	644.246	779.483	733.926	742.052	875.65	846.472	619.568	618.871	1698.97	919.467	706.924	804.452	840.16	713	709.917	811.964	741.883	888.499	966.818	559.079	1723.3	1097.42	748.921
277	888.275	1829.24	298.868	1965.86	0	1084.14	185.934	622.99	552.046	15.3619	164.464	354.026	204.655	180.816	0	814.156	73.6702	133.068	527.48	16.8229	174.42	137.209	424.492	0	1127.29	163.274	39.2914	1147.62	98.5041	960.161	215.093	319.286	0	1747.12	0	681.7	1755.17	590.48	1976.95	518.96	0	914.34	328.028	0	317.668	251.501	12.678	374.394	1341.74
278	130.937	57.391	1044.87	13710.6	69.228	280.084	1336.18	2381.84	1501.82	559.778	12699.4	1768.29	368.369	1220.43	184.208	379.869	203.799	353.088	812.591	137.934	1327.53	540.114	13052.9	443.447	150.236	109.217	1531.45	232.996	196.174	791.909	37.9828	1703.5	0	64.8411	0	1562.92	15643	807.337	261.892	2240.82	60.9978	1452.18	2836.95	94.561	1526.01	2213.09	173.927	133.477	17281.3
279	3466.07	3145.73	1298.94	4014.61	0	2351.93	0	356.096	1294.03	0	1270.03	691.575	439.786	541.324	0	1984.3	193.549	146.188	1059.72	0	561.087	0	1156.54	0	3308.74	612.14	0	4570.34	175.266	3686.05	817.92	345.895	0	3309.81	0	1569.23	3972.52	1795.71	4731.37	1422.86	0	3786.63	207.262	0	969.487	111.817	0	0	4845.57
280	25242.9	45963.7	25101.9	51476.7	3736.29	45238.2	14467.5	25701.6	24775.9	14499.2	17065.4	20632.2	3089.99	14447.2	15201.2	20124.2	15442.8	21110.9	26154.3	5787.69	15536.1	29236.9	16482.4	16450	22578.4	4375.62	15294.1	31057.9	25986.9	25168.5	19513.1	16818.9	2984.22	55955.7	4180.92	31975	61217.2	33810.2	55041.6	24044.6	2458.28	27760.3	29470.3	16643.3	21365.3	25093	4629.55	16371.4	65088.2
281	286.524	101.239	319.87	248.968	263.155	109.55	228.727	238.156	277.033	252.256	117.358	235.213	100.795	261.19	153.98	119.98	223.115	500.664	283.477	123.891	283.186	365.083	146.698	298.291	59.1218	112.682	71.9295	197.739	388.026	342.502	276.432	359.278	258.708	233.707	236.11	97.2742	205.395	94.8114	304.528	281.024	256.896	381.262	191.638	379.611	282.501	389.762	277.409	273.18	215.466
282	39914.7	73684.5	30345.6	74708.5	0	53448.5	14374	28678.2	29046.6	9058.36	23421.5	24343.2	7401.18	12396.8	7114.16	33101.1	12003.7	17862.6	36013.4	1458.25	16508	43157.3	19230.7	6045.53	24444.2	2680.76	14536.9	45537.6	27341.9	31471.1	23761	20271.6	82.9906	59520.9	2532.49	42828.2	99924.1	38426	81863.4	22611.9	142.165	32472.5	38927.4	6211.98	17239	30609.9	1774.38	15741.9	78367.8
283	0	1943.53	0	0	195.33	0	2164.75	6115.53	0	772.517	0	0	0	2728.48	1698.9	309.105	0	1329.53	1600.67	64.8923	1448.89	2026.23	0	2905.39	0	0	244.922	0	1157.28	0	0	3074.2	176.79	283.058	0	6108.3	0	0	1894.82	0	0	0	6759.38	1931.63	3486.91	0	0	0	0
284	2456.84	866.312	769.27	1858.87	0	146.704	112.912	378.865	854.716	2195.88	481.895	70.6874	168.341	218.381	0	54.1375	0	5181.34	8826.53	20.2477	296.017	10678.9	137.689	75.7933	119.621	100.073	2087.69	1490.19	7393.81	229.326	0	319.405	0	384.38	0	381.559	2498.13	611.043	1129.52	507.763	0	458.494	267.775	106.972	839.059	229.067	68.0272	101.754	755.444
285	0	0	0	0.241613	0	183.99	0	0	0	0	0	3.31191	0	0	0	0	0	4.14081	0	0	2.87142	0	0	0	0	0.488523	0	0	0	0	0	10.2823	0	5.76443	0	0	0	0	0	0	0	0	0	0	0	0	10.1079	0	7.28848
286	41150.4	49784.2	49239.8	51639.3	48524.5	48825.1	55956.6	57610	53459	39276.1	59030.1	67873	58971.9	62504.6	58251.4	47999.3	48989.3	57531.1	59508.4	61146.6	60589.6	59251	65217.3	63718.5	56664.5	62262.4	52443.7	59840.3	63841.5	63494.1	61650.2	68461.9	60518.7	66480.9	69366.6	76473.4	71500	69505.1	68797.7	81107.4	66467.9	66753.5	76108.9	72884.8	74139.9	80034.6	74178.9	65313.8	71096.2
287	92396.2	155645	90394.3	172629	6226.86	140782	50597.5	87560.1	78974.6	36395.5	57246.9	75276.5	16382.2	44290.3	36716.4	72439.9	48916.1	66057.8	92768.2	11287.1	54712.6	85352.5	56684.1	37556.7	76999.7	13150.2	44195.2	103077	72502.7	87080.2	60333.7	51118.9	9579.78	160224	14621.2	97226.2	203347	104464	177410	76145.4	11432.5	85086.7	84425.5	41835.7	58060.9	76074.5	13024.1	57725.4	200002
288	16419.2	20508.4	24017.8	18850.9	22400.9	25409.5	27885.3	23974.3	20864.2	25267.6	23351.5	23846.3	29903.9	20606.3	26489.6	25240.3	23440.5	21501.7	21746.3	24293.1	23764	21435.7	26505.6	24940.9	26522.8	21972	20294.7	21940.4	24093.2	22296.3	30205.3	20786	24126	26207	24676.5	30997.8	22634	27842.8	24567.4	24807.2	24406.6	26043.8	31238.3	26062.3	28486.1	21343.9	25755.6	27654.9	29650.9
289	0	3805.49	0	22.0053	81.2762	843.806	608.011	9996.76	65.152	1423.11	118.527	0	0	4515.33	11152.7	460.715	0	1994.09	2822.23	109.252	1834.62	2449.55	0	11670.9	580.017	35.0089	1616.69	155.677	2234.33	0	63.0172	4104.5	0	863.574	0	11989.8	133.235	73.6341	4652.01	18.0051	100.488	0	10857.8	14611.5	2282.39	105.489	67.0125	90.6508	146.838
290	40798.6	99151.7	21947.3	114235	0	163010	4304.47	12148.2	30426.3	383.665	13150.8	15404.8	29218.8	7994.61	0	119753	3560.21	1996.27	7944.07	113.959	3006.13	9091.13	14982.9	309.429	124757	26781.2	635.648	46679.3	1742.72	33950.3	3944.8	8479.07	0	173646	119.395	15867.8	131858	28179.7	112942	13335.3	0	32748.7	14747.8	16.0062	3928.65	10762	402.382	3495.04	127562
291	72492.7	131263	67194.7	145017	4387.61	112917	41924.3	74527.1	71308.4	29747.2	48886.7	64266.8	15625.1	38110.9	28737.4	64327.3	36357	55018.8	74740	11614.5	45803.4	63284.9	49518.8	29274.7	65546.2	13722.9	34901.7	89579.3	61174.6	78702.1	45696.6	41701.4	8728.85	138082	12942.8	93565.9	170438	91038.4	158819	70314.8	9275.83	83486.3	76314.1	33920.6	53863.2	59357.6	11077.1	49027.4	182212
292	299.759	0	0	0	0	181.413	22.721	47.031	0	53.0009	0	0	86.5064	0	62.6271	0	3098.51	221.001	95.869	5146.45	650.995	0	0	71.849	0	76.2217	0	24.016	0	0	3544.55	66.0511	0	0	4017.72	29.0154	0	0	37.0369	0	0	0	31.0653	69.337	473.877	0	5048.38	3363.48	28.6466
293	9898.46	9132.76	0	356.69	2038.75	2270.11	342.028	111.056	826.229	1596.53	3108.77	29.1537	404.721	266.284	5745.93	2262.19	1697.83	0	2816.89	278.684	564.423	1015.16	1837.64	6018.1	2719.56	189.331	2012.23	15623.6	0	292.586	1819.32	855.94	2485.22	2016.9	489.315	672.871	746.72	0	9606.1	1.85746	1925.27	242.767	350.19	4571.39	575.731	0	761.876	1401.25	594.377
294	22837.5	39652.1	21708.2	44333.1	1840.8	39247.4	8824.6	23406.8	21534.9	6361.6	15364.4	17925.2	2713.11	8463.74	12077.6	19166.3	8460.05	16530.2	22465.1	988.83	12348.3	23123.9	15219	12290.5	20130.3	3457.37	9942.77	28095.5	21588.4	25691.3	14443.8	10915.4	2111.26	44007.5	2244.46	25466.1	57760	27213.2	50106.8	22972.1	3326.7	27127.9	23923.6	13093.6	14870.6	21603.6	2992.21	15515.8	58768.9
295	1210.7	2348.49	1193.07	2046.18	0	1089.28	453.882	1329.61	1102.85	544.459	759.832	692.2	0	394.254	35.0155	1035.69	362.724	514.85	535.323	0	296.038	1109.54	307.125	188.449	772.404	0	358.401	1274.02	658.751	1350.03	471.778	433.185	0	1957.27	62.4619	2254.23	2904.5	541.193	1528.47	502.764	0	555.161	1044.6	290.872	436.469	907.341	0	154.392	938.493
296	9395.87	12612.8	7718.55	14365.8	468.583	14881.5	5662.86	9074.33	6078.12	2917.94	5134.89	7768.65	1804.61	4405.77	3531.63	6151.65	5932.72	6231.48	6338.14	1171.49	4285.12	8788.26	5448.34	2511.27	7733.26	956.492	3525.08	8395.98	6087.27	6707.25	5359.31	3152.59	1272.19	15543.7	1193.24	10158	15930	9967.72	16372.9	6926.07	599.413	8966.12	7011.76	3476.8	4908.14	6013.74	2292.29	7197.47	12805
297	0	0	0	0	2131.12	0	765.793	0	0	0	0	166.796	0	0	1057.4	3915.05	0	276.87	0	2431.89	0	0	0	4132.07	7822.66	0	0	97.0104	198.138	0	0	0	1918.58	203.926	5421.3	0	0	0	399.811	271.424	4677.31	495.723	81.7085	4990.79	583.945	250.993	3399.86	307.471	126.037
298	2652.12	1010.15	5868.62	41130.9	1747.42	927.674	3814.8	5194.9	2715.99	1786.86	15888	1876.86	2136.41	1241.66	3175.29	1290	1954.62	1830.32	1292.45	2378.46	3105.22	1879.77	32159.2	1884.5	1680.26	2184.02	2161.06	2597.9	2228.8	3010.19	2743.41	1678.68	2119.22	1513.55	2902.72	2231.11	33077.8	4679.36	2823.54	5096.13	1956.79	2397.06	4407.86	2149.18	4266.5	6860.51	3221.64	868.615	39641.6
299	32745.9	87782.7	22437.4	99239	0	102165	3545.65	16245	29355.3	0	15635.8	12724.3	16722.2	7195.54	0	81907.9	3395.32	1777.94	10493.6	0	3644.96	11799.6	15894.7	0	90179.2	22240.5	426.283	47234.5	2984.04	32308.2	3530.39	6865.62	0	122712	0	21155.7	117318	27348.4	113610	13014.3	0	37796.5	22994.4	0	5144.24	17004.5	0	5497.5	109777
300	0.157754	0	0	27.3093	6.37797	32.0557	62.4435	277.817	191.997	223.026	134.567	0	0.624024	14.1545	343.879	15.5043	46.6078	22.828	49.1937	6.67543	27.7533	8.63098	32.1655	251.497	154.717	22.4769	22.773	165.186	77.0035	107.718	150.807	133.115	140.09	141.989	99.1112	33.0265	36.9806	1.19926	122.325	92.2095	166.659	114.524	0	51.8049	76.4253	120.871	65.7649	24.1898	85.041
301	49709	87479.3	44976.9	100326	3425.85	78747.5	29602.5	46218.7	44374.1	21475.3	31192	39107	8661.59	23671.3	24694.7	41036.4	26405.4	37403.8	46859.6	5597.1	31553.2	52528.9	31315.1	24237.2	45500.4	8808.23	26135.2	63495	40660.9	51470.9	31668.4	26233.5	6463.59	96983.1	6939.23	58900.4	117450	58406.5	101636	46843.6	6149.49	58542.8	57034.6	26770.4	34999.6	45498	7131.96	27258.5	119613
302	3127.29	5390.7	2605.13	5717.36	40.5625	3555.41	1482.74	2400.76	1519.76	1163.83	2020.39	2312.96	174.925	1302.34	634.425	1949	1087.98	1489.24	2616.65	199.576	1414.06	2561.43	1356.57	617.62	1197.96	461.652	853.635	2392.07	1365.91	2269.92	688.578	882.245	39.0546	3893.18	89.4454	1896.07	5196.62	2206.43	4569.15	1278.48	0	1519.77	2515.74	346.226	1415.52	1817.91	22.7629	1442.26	3871.53
303	8976.3	19352.7	12452.4	23809.6	942.242	18722.9	6811.96	9418.69	9011.89	5277.47	7104.82	9760.68	620.057	3106.36	6421.05	9408.64	7589.91	11878.3	11535	1416.37	6815.18	13344.3	8823.03	7026.08	7240.04	1241.87	6869.46	14300	10490.5	11520.4	9020.05	6014.96	322.416	23605.6	1494.69	13765.4	27975.6	16111.1	25748.3	9327.44	624.903	13556.4	12191.5	5639.79	8714.52	10453.5	691.862	6389.67	28531.8
304	1313.12	342.818	0	220.381	1167.09	0	0	0	1981.08	1945.04	518.269	0	2205.25	375.485	1237.58	0	142.882	0	0	0	0	0	842.984	911.196	0	735.251	1769.53	3428.74	0	2519.73	109.409	543.675	244.015	0	0	0	908.483	0	0	732.079	1147.01	2584.83	239.676	941.835	0	470.089	0	0	313.126
305	65.7846	290.587	1846.77	2336.7	3794.9	76.9673	1371.02	273.782	6307.58	1076.07	0	686.998	1104.97	726.892	475.264	622.809	2415.63	8994.68	1056.5	537.039	2088.99	1914.34	0	1143.37	650.529	1440.07	2699.15	0	7378.05	8144.73	3584.2	0	3491.06	120.848	1280.51	62.7195	2493.48	1799.31	0	643.183	5242.86	10373.3	159.45	425.084	2859.3	483.712	1291.32	2591.68	2200.53
306	1841.43	826.405	1510.22	450.219	1714.5	3338.83	0	137.21	207.419	1700.08	1682.13	0	1515.87	1098.02	1676.33	1318.43	1809.82	1185.19	2182.59	254.382	0	1069.08	1298.95	1721.09	2058.74	1399.99	3067.57	2193.35	2361.17	0	3338.33	1403.19	4047.07	4097.84	0	236.617	1223.48	2725.29	1840.14	257.795	3433.26	507.9	0	1766.69	0	0	167.992	2034.71	1209.99
307	81953.1	92470.1	88985.1	97151.9	88689.4	91769.4	99715.9	111107	94366.6	72491	105994	121907	109710	114208	107198	88628.7	97163.7	105150	109153	113543	115556	107419	111347	123778	104757	120599	97336.4	108260	116328	117543	120806	130096	110933	124445	128028	143640	128819	119888	123947	139604	121242	103765	137117	130308	132595	146500	135827	126841	121090
308	517.828	659.839	801.968	535.711	905.555	0	0	370.402	970.757	93.1014	0	263.606	0	348.483	376.447	233.485	373.416	201.581	74.0421	114.681	0	174.556	0	331.467	232.359	0	305.232	233.228	400.691	190.675	0	124.034	109.205	0	21.0778	0	176.388	161.863	171.322	155.509	0	0	132.96	0	164.578	143.025	230.028	0	336.395
309	26565.9	54762.8	18024.8	49969.3	0	35524.9	8586.61	15024.7	22901	266.673	12723.9	15088.2	6497.96	8538.37	0	26190.9	5842.68	5633.81	14067.6	0	9459.62	4562.19	12872.2	193.404	33388.8	6895.64	1949.54	35413	7533.82	26114.3	8504.64	9840.32	0	45465.1	515.465	20680.5	62889.2	27011.7	71914	18862.7	0	28498.2	6431.06	0	12701.4	5114.28	342.046	9400.04	63736
310	385.617	1182.19	593.957	703.136	78.1861	516.644	196.094	861.017	376.526	199.298	292.416	597.333	232.101	364.285	185.995	313.105	267.462	399.257	491.222	56.572	288.211	319.485	411.94	143.524	415.177	41.8063	122.157	573.528	278.395	453.257	474.926	199.662	15.974	496.169	94.0152	683.117	1085.49	609.428	825.964	620.328	52.896	425.954	603.628	259.142	444.677	594.044	139.179	436.419	1327.07
311	0	1652.23	9218.13	0	1037.82	0	0	187.949	0	176.321	0	0	213.352	0	0	0	0	1593.88	219.651	935.524	0	0	192.39	0	0	181.119	0	0	2906.44	186.663	0	0	516.593	338.994	247.934	0	0	10534.1	616.298	0	1064.19	0	153.537	0	0	0	1539.3	0	139.048
312	0	0	20.7873	0	0	0	0	0	0	0	0	0	0	0	0	0	0	0	0	0	0	0	0	0	0	0	0	0	0	0	0	0	0	0	0	0	0	26.5673	0	0	0	0	0	0	0	0	0	0	0
313	0	0	121.064	0	0	0	125.063	0	0	0	80.0832	151.495	168.805	0	0	0	0	0	0	0	317.959	0	0	0	138.209	130.576	144.727	0	0	436.431	0	92.2227	0	402.576	0	0	0	110.137	0	184.931	67.7584	298.184	243.671	0	0	0	0	140.814	104.089
314	0	23673.5	0	0	0	265.43	450.275	0	0	170.012	0	74.0376	0	0	325.891	0	0	41176.9	103.448	71.4233	205.486	0	394.024	0	19.3862	152.2	18.642	0	37477.4	0	0	207.106	110.363	0	142.672	174.845	0	0	25803.5	128.297	0	0	0	171.251	0.048256	159.241	0	0	134.667
315	11485.6	0	0	115.84	0	0	2.69929	78.9843	4.83225	0	0	39.499	64.3796	2.68108	0	0	0	42.1382	0	27.854	84.3689	0	0	8.12057	55.9522	0	131.68	13622.7	0	0	10.5913	39.98	0	0	142.06	22.71	0	8.55345	173.608	2.12461	0	0	57.7439	0	49.7525	5.72737	0	74.0773	0
316	12922.4	13696.1	16271.7	13456.1	16103.7	15313.2	14605	13469	14920.3	13743.4	14365.1	12997.1	14934.2	15125.3	12216	13987.5	14183	14973.2	15286.5	15120.6	13064.9	13142.8	13856.8	13356.4	15104.9	15487.6	13463.7	13833.3	16188.9	15540.4	17429.1	16247.4	16451.3	14799.9	15759.3	14635	15182.1	17258.2	14995.8	14712.1	15842.3	15128.5	15143.5	15299.8	16461.7	13579.3	14245	16222.9	13233.7
317	113899	195990	103459	213908	8705.73	166055	57990.3	103668	90043	39488.8	67388.5	82103.5	19303.9	48704.8	33286	82746.1	53878.6	71393.7	105254	12739	55731.9	93181.1	59502.2	34098.1	85001.4	17198	45606.5	114921	78037.9	96019.8	58901.2	49005.8	8677.17	171092	15055.7	103142	223107	116745	207474	87115.3	8503.84	95329.8	95650.2	33191.2	59507.1	77706.6	11363	58358.2	212663
318	1322.63	500.037	895.705	785.225	784.837	637.041	887.254	1381.79	718.933	837.171	1140.82	3583.71	598.666	1410.28	1030.51	791.439	863.637	844.166	789.648	1008.77	977.509	832.061	606.423	1140.96	1181.16	943.439	896.46	853.981	1171.07	787.798	1138.17	1170.85	747.987	1512.82	1480.95	1956.96	1047.52	1606.77	869.333	4606.87	729.783	981.003	1240.04	1230.89	616.811	2974.33	978.929	915.789	691.4
319	89866.8	167882	88319.5	184824	4244.61	136909	49365.9	84970.1	83384.4	35659.3	54030.2	69461	20315.9	43033.4	26710.3	70028.7	44022.1	58320	88325.1	10560	50440.1	81547.9	52463.6	27411.3	78037.2	15221.4	34262.7	104507	62640.1	84243.1	46569.2	43976.9	7331.26	148914	11550.4	93133.7	191085	94312.3	180982	75588.7	5228.07	87474.3	84879.9	30337.3	54624.1	68737.4	11259.8	42281.7	189945
320	1391.85	6432.9	1386.16	6193.71	2326.59	4429.32	3992.31	1470.74	3143.18	4205.94	3317.7	1116.16	10570.5	1003.54	5815.14	18358.2	3184.06	3033.56	1572.77	2090.11	4776.73	2085.28	5119.67	5724	19529.2	9497.19	6091.96	1921.65	2731.46	3287.4	3512.23	1030.88	2760.03	4570.22	2359.83	3915.5	5651.94	4186.25	6883.61	1130.2	4011.83	4651.31	3018.9	5784.84	6288.56	653.146	3809.47	3626.59	4804.65
321	2138.32	2459.64	4512.37	2449.77	3641.65	3104.34	3078.9	4685.43	3882.28	2853.36	4022.03	3492.56	4402.01	3660.91	3049.5	3569	3188.47	4179.75	2922.26	3536.59	3358.09	2792.04	4495.46	4246.11	5120.17	3983.98	4484.19	4866.32	4084.73	3352.9	5132.63	4349.36	4448.03	3065.71	3520.58	3718.56	4330.15	5334.9	3645.7	3697.14	4876.87	4690.61	3908.07	5110.56	4872.31	4692.3	5228.49	4686.28	4446.26
322	7547.86	11424.8	0	772.857	2184.77	2663.46	442.414	415.17	1064.54	2280.68	3088.48	0	289.39	472.739	15219.2	4549.58	2191.55	0	2291.46	804.77	836.923	1447.71	1177.03	8118.19	4134.85	0	1986.61	24648.2	0	4.05311	2199.17	785.958	2621.73	1753.82	3017.81	724.907	608.182	0	11652.4	10.0353	2468.27	574.561	1146.02	6009.63	425.387	0	960.724	925.167	576.783
323	31946.3	55110.4	25657.9	58956.6	399.377	38118.1	11460.3	21441.5	20167.1	8373.37	13945.2	16871.4	3708.68	11222.5	7153.31	19361.8	9444.12	14034.9	19864.8	1938.62	12956.6	26227	11132.1	4973.07	13213	2989.41	6953.56	24474	14778.8	17017.3	13297.1	9672.57	731.951	33226.4	1412.65	21975.4	46415.3	21792.2	38079.5	15534	0	15957.3	15793.5	4342.48	9086	18735	422.822	9164.36	37138.2
324	34187.2	67734.5	32230.9	80872.2	0	54414	16133.7	32429.7	34847.8	8739.75	20951.1	25400.2	5928.14	15145.3	8265.78	33368.6	14268.3	25972	36939	3950.79	14984.7	37356.1	17493.4	6551.04	33376.1	7083.61	9471.16	48974	23989.9	43904.6	20538.3	16915.8	74.2592	69965.2	2744.66	41142.4	107679	50850.5	93419.4	37062.9	942.51	46439.7	44140.5	8706.87	22311.9	32241.4	3208.58	25503.6	99593.9
325	66.2449	0	0	0	0	4.95128	0	0	118.388	0	0	0	0	0	0	0	437.151	0	0	0	0	0	0	0	0	0	0	0	0	0	824.417	0	0	0	0	0	0	0	0	0	63.6472	0	0	0	0	0	0	531.932	0
326	1428.09	3377.62	2512.64	3027.5	0	3397.12	570.993	1310.28	1291.65	500.387	959.024	910.456	99.3458	511.592	315.257	1349.99	1474.79	1012.08	1893.74	55.0862	505.424	1184.24	1382.82	274.123	2352.06	95.6726	684.67	1413.74	1205.35	2059.7	821.069	757.122	0	4318.44	54.0488	2433.01	6337.96	1924.07	4901.29	1871.71	0	3167.07	1887.19	180.537	1106.92	944.708	242.746	1368.82	7174.44
327	2616.16	3454.1	1189.26	3603.71	126.2	3581.73	1311.07	2544.42	1420.76	656.079	1027.37	2481.72	504.314	1175.99	951.716	1936.24	1743.81	1381.84	1751.45	269.273	1176.1	2012.62	1502.4	872.11	2063.83	265.446	843.389	2304.08	1956.79	1216.32	1741.94	1093.64	214.735	2785.6	323.907	1847.48	4598.15	2199.19	3939.32	2240	189.911	2053.27	2321.66	820.885	846.366	1893.74	451.95	1470.68	3554.03
328	202238	235169	158020	246990	242225	265215	259163	266197	175121	146250	250323	378333	231021	203595	329349	311616	289411	296149	311430	393935	313965	322715	298591	344615	350962	245165	187954	347556	353361	235984	356401	252279	356939	377723	457307	366165	385204	241383	383009	484297	376052	252802	369262	412141	380055	479881	487806	389739	416817
329	0	2185.13	0	0	0	66.7872	290.782	1741.56	0	0	0	0	0	430.704	686.097	245.524	0	92.0914	220.467	0	71.7868	207.298	0	573.374	0	0	233.469	0	301.599	0	0	1164.22	0	125.222	7.17585	2164.94	21.1975	0	1682.24	0	108.611	0	1092.38	2743.97	814.33	0	0	0	0
330	4133.66	5454.96	5785.33	8370.92	223.055	8764.33	1727.81	4631.33	4447.37	815.744	2978.9	3832.55	0	1380.23	1641.88	1838.68	1267.36	1352.54	5844.32	0	2821.08	3564.31	3468.52	3533.68	4091.53	302.673	2031.66	3219.79	3246.88	5716.51	3675.61	1116.07	705.151	10553.9	0	6136.14	11401.6	7043.77	11262.2	5658.28	0	3885.46	4874.36	3255.65	1593.17	3816.37	0	2096.05	14121
331	10244.4	22736.7	14265.4	29154.7	0	16473.6	3076.87	8068.67	9248.38	984.765	4211.9	9598.4	270.947	2779.13	1310.06	7827.12	2914.2	5870.61	14589.6	0	5880.7	11426.4	5890.05	142.52	10738.4	256.517	2560.41	17515.5	8538.12	13573	3004.08	4921.58	0	27093.4	223.707	14841.9	37924.7	14969.3	33082.5	10010.4	0	12728.7	14151.4	2419.2	9024.44	13632.5	0	4893.35	35722.5
332	29014.1	50043.7	27621.3	58526.8	3659.21	47925.1	12134.7	30009.4	29243.8	12497.2	16258.9	23244.9	4698.23	12786.8	14956.2	24023.7	12856.6	21785.2	28872.9	5639.1	12585	39239.3	16829.9	14688	28215.2	4198.95	18142.8	38544.8	24904.6	28144.3	20660.5	20258.9	4422.08	57810.7	4206.33	26290.1	78005	36216.2	55195.4	22418.7	6243.12	26643.8	25275.8	16637.5	21516.8	31425.8	1700.13	10684.2	72114.2
333	259985	299265	442427	326945	359998	223597	313342	400584	446031	522441	341508	305626	293062	327974	361993	310737	428699	431281	219663	317618	333031	216893	345051	402641	345258	279113	583131	301450	492362	506698	487776	358601	426352	275294	361475	510714	376696	542112	345651	346397	464986	539854	505420	464139	424245	360807	389645	533302	406616
334	3138.57	1845.06	5658.56	2219.69	935.816	896.496	2247.21	4424.87	3220.64	5545.03	4506.73	5332.47	1699.5	4182.24	3366.29	1144.28	2656.59	3030.95	5476.73	5300.59	3051.34	4032.16	2960.18	3447.25	1562.4	2310.37	6176.31	3685.49	4427.63	3961	4077.61	3642.19	1713.71	1940.05	6033.4	6349.66	3010.04	8172.12	1562.88	5896.76	1852.9	3170.98	4460.47	4897.64	2079.37	7310.27	6742.91	5069.65	2897.45
335	4883.59	7664.3	238397	10424.8	3906.36	1282.12	2275.45	1590.17	1277.93	8008.2	18900.8	1890.82	2153.48	31523.8	5094.39	646.245	169533	27848.8	2947.7	2827.62	952.587	5604.57	19540.7	5586.93	1098.72	2541.23	7512.55	4574.59	25340.3	1089.6	182130	33026.3	5109.17	3518.64	4273.38	2494.4	12624.3	281239	8747.07	2263.65	6497.18	500.366	2229.86	1665.99	2930.8	2914.42	2672.08	187713	12918.5
336	20.9715	251.679	400.468	376.872	216.83	698.003	383.728	18.9172	111.636	356.654	179.448	167.116	411.898	500.171	407.093	1075.03	225.087	624.611	365.031	291.665	618.382	350.003	140.421	541.92	1073.73	388.06	656.743	0	801.805	334.534	241.312	721.434	522.895	1575.04	454.559	67.6777	463.565	729.843	556.051	431.515	538.496	458.13	63.276	541.285	549.708	250.361	439.119	310.128	582.149
337	3262.9	2705.54	7626.19	3737.27	10964	3225.66	3951.9	2485.68	4541.43	2553.23	4818.9	4385.3	4641.57	3004.53	54332.5	2161.75	2309.36	6007.86	6695.19	3430.74	5246.48	5954.77	4275.05	55135.3	3255.6	4747.38	3882.1	6161.27	6791.15	4000.88	4641.52	3166.82	11658.3	3797.18	3509.13	4437.88	4490.72	8481.86	4434.74	2466.5	12870.4	4771.78	4523.71	67675.7	5912.48	2975.3	3542.37	4327.36	4056.59
338	63275.9	106345	56582.1	121724	1575.13	87406.9	30910.1	50586.4	54579.9	20418.6	34767.6	43328.8	10146	22177.6	12590.9	42821.4	21943.1	28649.2	51096.6	4502.64	28877	49232.7	31266.8	13061	43353	9727.94	18379.3	55539.7	32243.7	46384.4	24874.4	22560	2122.08	82041.4	5960.17	49733.9	111105	52674.8	99079.3	40863.9	1777.36	46511.6	47711	11552.5	27207.4	38826.4	3486.97	23827.2	108949
339	4868.95	9185.09	28072.7	10135.6	13832.1	2732.85	7143.73	18933.3	24634.9	42530	11252.6	6776.7	7034.58	8547.26	10682.5	8731.34	24644.5	22026.8	3214.24	6337.2	8987.64	2591.52	10829.4	20580.5	9367.14	5880.59	52804.2	6659.7	32671.9	37375.6	30586.7	11215.3	20972.3	5510.45	13314.1	36534.7	14268.7	46464.8	10752.3	9804.12	24376.2	42190.7	35048.7	28012.4	20553.5	11216.1	15174.5	16210.6	5232
340	4727.51	3175.13	4284.63	7248.12	517.241	0	12505.4	13250.1	15192.7	17098.6	68132.8	26533.2	3932.99	3102.15	748.482	267.537	3489.18	6039.69	4002.47	5667.82	16040.6	1685.05	74527.5	1009.63	101.55	3962.56	30328.1	6498.07	9075.63	21489.3	5986.58	6119.47	2851.05	469.121	7316.24	21215.1	18608.7	13590.6	9608.35	35905.3	2153.6	29065.6	17145	1336.36	25433.5	28632.7	8661.07	7906.64	15544.6
341	92929.1	159941	82514.6	183613	1842.16	123097	42701.7	82643.5	84250.5	22350.1	53405.3	68612.3	15643.6	40745.2	18133.8	76180.2	39759.9	49231.3	80107	6113.93	46441.1	86608.6	56697.3	15138.5	87253.4	15074.3	31664.6	113820	54735.8	97796.2	47051.3	48367.4	1400.91	157946	5697.56	108496	235169	110715	218270	77959.2	2426.71	100210	101574	19060	56309.2	77285.3	10856.9	48492.3	236902
342	67.6037	0	0	63.3962	0	80.0143	0	0	104.112	56.1926	583.774	0	33671.3	34.9227	0	0	48.0116	0	121.94	58.0174	50.171	0	291.72	44.4259	0	34900.7	70.2933	48.0116	134.996	0	38.9982	78.3771	183.751	115.478	57.0602	60.1184	0	110.758	0	147.203	0	98.1626	0	21.5162	44.159	51.1722	58.6442	58.0121	130.787
343	478.591	1095.29	626.211	1218.2	0	941.741	312.454	704.472	615.153	230.339	642.4	454.867	34.8309	250.549	68.2939	542.843	208.012	487.335	917.268	66.2227	452.67	309.961	266.884	188.185	753.305	46.4462	187.424	691.023	476.692	558.365	349.736	225.809	14.788	1253.59	25.3469	808.07	2230.98	750.87	1920.62	800.587	1.47846	559.608	871.219	243.431	330.299	304.379	38.5386	356.792	1849.71
344	1767.89	727.849	12293.7	983.999	421.229	509.323	454.76	15.679	299.774	382.076	1145.77	114.798	273.979	499.818	244.237	84.233	3489.09	2500.87	859.909	328.719	397.19	561.65	1718.91	378.021	98.3916	729.492	930.424	437.054	2826.87	244.101	3406.03	676.275	600.389	918.23	255.072	157.236	1740.68	15943.5	1418.19	319.019	325.537	277.099	60.3764	759.854	428.606	449.242	45.9195	4889.48	1528.12
345	3028.69	3166.07	2118.64	1847.89	912.809	1005.86	844.442	0	0	1948.79	364.736	44.7743	3696.14	1284.93	77.2477	1114.88	2671.22	5842.65	3936.69	248.45	1039.92	3880.4	795.354	320.418	513.07	4598.24	2226.29	4987.22	5983.75	0	4474.46	1169.83	199.761	2700.9	412.544	558.377	2516.86	4153.47	3826.49	0	695.715	288.806	0	773.534	936.123	107.645	131.848	4294.84	1319.28
346	99.05	238.641	157.099	122.093	188.091	63.5109	137.815	120.182	197.825	133.252	51.7197	264.469	254.648	253.075	215.45	241.96	161.787	210.897	176.051	162.799	160.694	294.503	268.021	211.804	162.015	175.373	146.434	308.635	331.95	244.025	209.137	289.38	254.363	186.272	242.999	286.084	293.444	295.285	196.833	347.572	330.794	350.019	150.702	292.009	157.904	428.92	284.972	205.047	325.792
347	0	221.401	859.552	265.48	28.5754	0	0	4550.52	6196.95	1623.82	69.8999	0	2249.31	40.5125	0	737.05	0	0	0	49.8238	0	0	0	0	2218.28	3430.93	3355.41	0	0	6923.49	0	50.8785	0	0	223.495	5130	73.5273	409.169	268.008	0	101.992	8388.59	7597.02	0	0	0	0	15.4228	510.035
348	20453.7	24192.9	25100.7	24940.6	26085.2	28643.2	22551.5	24613.5	15699.5	17199	26993.1	46099.9	16701.4	19125.4	32668.1	31172	32721.7	40498.7	32846.5	44254.4	36260.3	38405	35201.2	38140.3	40836.1	22226	23348.2	46418.5	50039.7	18893.3	47775.9	27145	44487.2	46810.4	64940.9	46566.5	51811.2	41675.8	54800.4	79067.5	52411	25756.8	47962.1	56347.9	56150.2	85349.2	72148.3	59170.5	56532.7
349	0	0	0	0	0	0	0	0	0	0	0	0	0	0	0	0	0	0	0	0	172.854	0	0	0	0	0	0	0	0	0	0	0	0	0	0	0	0	0	0	0	0	0	0	0	0	0	0	0	0
350	1970.92	2125.1	4070.18	2708.69	1298.82	2070.78	2300.31	1707.46	2977.38	1444.33	2337.27	2419.56	3208.82	1661.91	1803.6	2531.05	3517.44	2174.29	2714	2396.99	3240.35	2297	2466.1	2300.24	1779.36	2060.16	1777.11	2011.75	2237.38	2269.94	3645	1904.94	2008.2	2101.94	1923.17	1470.59	3179.12	3288.63	2793.57	1598.53	1938.78	1509.92	2189.73	2322.61	3064.7	2221.62	1708.71	2978.5	1799.3
351	18428.1	32865.7	15399	35408.5	0	23230.3	6927.77	16345	15003.7	1825.13	10862.4	15403.9	823.798	5317.62	1424.69	14585.1	8384.16	14204.3	16187.6	0	7724.24	18778.4	8284.83	3429.43	15342.4	342.686	5909.33	21675.4	16566.1	16955.8	10650.8	8221.18	163.288	37518.2	166.582	20397.3	53376.3	24506	47940.1	14855.6	0	18536.8	17823	2431.34	10996.7	15821.8	275.464	9060.85	51949.5
352	0	0	25.2255	0	0	0	0	1019.24	2804.55	846.865	0	0	412.2	63.9456	0	579.586	0	0	0	0	0	0	22.2202	0	393.074	492.085	777.149	0	0	2012.72	0	0	33.3866	0	0	1330.06	68.903	29.444	0	0	18.7432	2546.85	1535.78	0	0	27.8238	0	0	0
353	643.815	467.814	721.864	607.953	78.6121	928.925	215.587	491.675	403.769	362.765	317.088	413.757	153.169	213.937	136.611	487.904	340.087	513.306	353.144	62.8878	229.598	329.334	359.808	147.872	621.831	165.26	282.762	303.905	599.958	535.276	231.527	304.697	90.9423	451.819	188.017	519.961	373.53	573.28	957.748	483.803	87.3014	461.081	524.003	209.871	594.715	296.121	46.0935	430.003	941.083
354	117.806	153.517	69.4065	344.939	99.0833	111.803	302.278	17.9648	717.947	709.633	349.267	82.6607	258.873	78.5902	314.81	34.4372	110.384	633.63	269.577	202.749	234.284	394.91	29.1208	197.775	180.477	399.644	453.689	49.2408	308.741	544.073	47.6474	203.783	331.827	535.184	228.586	259.465	79.9785	247.204	238.016	385.037	155.11	819.839	107.484	318.036	238.833	165.169	143.783	114.8	172.133
355	2619.17	3782.07	1814.31	4183.76	3168.14	3209.18	1083.46	4011.97	2397.91	0	494.88	1301.12	257.094	2826.22	6571.84	1531.95	2797.72	591.758	735.775	0	2091.66	2267.7	912.274	4637.5	2834.42	171.989	1035.37	3879.3	2425.12	3312.66	3643.64	4638.14	3912.1	6497.84	232.876	7375.02	7781.6	3290.43	9631.85	4318.98	5097.58	2689.13	5032.04	6139.93	1974.16	3147.35	0	2657.2	7304.65
356	2174.81	2219.58	1385.1	4723.65	1546.04	3567.28	318.069	3453.12	2073.98	0	595.432	1173.28	0	2206.67	3279.11	1273.01	1775.99	478.005	1315.38	0	526.706	1188.14	921.905	4105.99	1303.33	0	0	3005.33	1051.97	1629.42	2794.18	2445.54	2568.46	3139.8	0	4996.59	6298.49	3602.33	6167.12	1646.67	943.928	2973.5	5448.45	5205.68	1475.51	2562.6	170.14	2650.44	4384.47
357	3232.29	4282.12	1732.1	7296.86	0	4003.23	448.844	1905.37	950.749	947.857	1039.04	1789.7	133.27	449.166	0	2117.19	631.429	997.679	615.314	0	1104.59	1339.58	1005.44	466.562	1496.93	348.684	328.919	2749.65	1725.95	2303.57	682.775	1232.16	0	3752.47	69.6897	3488.72	6893.24	3390.83	5880.7	1993.78	0	1948.83	2221.38	337.449	866.47	3190.32	0	1429.66	6971.24
358	111587	222825	93549.3	257226	1234.29	160746	53676.7	104419	106973	29162.1	71746	81407.2	25471.9	50054.4	14367.7	103239	43481	58290.2	93916.7	7308.42	52329.2	102167	70709.5	19033.4	118795	27505.4	31451	153563	64367.8	126528	50796.6	55614.8	2574.71	202582	10484.1	128613	317833	140416	297752	99306.2	3087.61	131312	122491	19665.8	68944.3	101759	13557.4	56195.3	294940
359	0	0	6456.8	153.009	6394.56	953.994	0	0	1928.96	1943.25	0	0	0	0	891.57	3421.42	0	0	189.71	0	0	0	0	480.299	2492.27	236.058	4591.71	0	0	1752.85	0	0	3962.69	1552.29	0	0	255.471	9810.22	0	0	10717.9	2799.79	0	766.321	0	0	0	0	0
360	1162.88	1633.3	490.229	2617.01	0	994.813	0	1232.14	398.546	0	144.407	810.195	0	358.85	0	543.492	119.856	0	280.211	0	100.592	801.446	723.133	0	714.993	0	133.646	972.145	569.95	1276.88	430.109	372.455	0	1218.31	0	1142.14	4319.51	1573.08	1695.79	662.803	0	738.906	745.722	0	523.052	1547.4	0	241.188	1356.04
361	2732.66	4474.12	4838.68	3948.43	3998.61	5953.29	5212.31	3728.11	11650.2	3774.38	7050.75	3361.59	6954.16	4307.25	4933.12	3767.41	4960.89	8780.01	9122.24	4017.03	5078.37	8682.73	6596.83	4706.85	3283.81	5533.74	4256.73	4486.07	9439.32	12432.8	5906.09	4294.19	4910.45	7605.17	3204.53	4684.97	5403.18	6651.46	4352.18	3691.54	4050.16	11930.1	3696.42	4280.64	6509.92	3696.28	5019.67	5117.96	5631.89
362	2096.19	5168.77	1389.73	4236.89	0	3605.04	151.997	556.637	2308.45	0	389.985	395.836	574.383	485.43	0	2515.96	551.605	385.227	1771.32	0	338.623	38.1378	689.059	0	2752.1	250.06	0	2782.36	48.5374	1166.63	564.198	343.112	0	5579.74	0	2679.67	6098.86	1411	6966.71	1054.38	0	1492.14	0	0	399.894	0	34.8396	364.253	8268.6
363	21671.7	39300.5	12550.5	35198.6	0	27435.8	4882.13	11182.2	16522.6	0	10205.1	8670.69	5753.41	6356.34	0	18470	5178.38	3414.55	10155.7	0	5206.79	975.357	9745.43	0	24074.2	4190.71	1777.36	27463.4	4808.16	17565.5	4999.76	6988.36	0	29667.5	0	16489.5	40948.6	18516.9	54686.3	11407	0	19721	1393.8	0	6628.59	1813.84	167.307	4787.07	42414.4
364	27919.8	72010.7	8524.82	68042.5	0	47812.6	2157.33	9579.18	23199.2	0	11799.6	6550.98	9578.84	4556.43	0	46425.5	2028.92	2027.55	8967.76	0	3380.23	0	13511.3	0	58533	5033.15	728.553	32739	2011.89	27304.9	2614.92	5964.87	0	79838.2	0	12213	94562.8	29023.4	82206.2	11796.2	0	21302.7	4215.84	0	1450.23	0	137.683	2261.85	111835
365	0	0	0	0	0	0	0	0	0	0	0	0	0	0	0	0	0	0	0	0	0	0	0	0	0	0	0	0	0	0	0	0	0	0	0	0	0	0	0	0	0	0	0	0	0	0	0	0	0
366	279.455	991.297	740.133	1738.41	0	870.02	493.71	306.074	419.79	508.857	1374.39	360.161	97.3373	177.815	405.408	919.496	191.725	211.184	558.468	45.4286	365.733	1002.5	289.497	191.851	925.569	195.028	266.795	666.688	412.983	992.398	140.309	532.299	0	806.33	0	1226.07	2394.64	421.141	1381.7	437.187	0	772.855	732.558	27.81	300.613	802.675	49.4958	249.946	2059.04
367	1047.41	1060.4	3629.6	452.027	785.673	478.066	1044.75	436.954	1072.8	2794.23	1484.96	444.367	1082.81	1903.85	870.139	587.083	2082.12	4300.75	3056.19	495.423	1288.14	3079.16	1023.02	673.754	810.991	1203.72	2891.58	2613.74	4637.72	1708.99	2647.87	1762.37	1534.76	859.249	827.903	727.891	1418.13	4229.08	3543.23	336.667	1750.97	1788.41	650.954	1025.05	1607.38	609.253	991.187	2864.09	1126.85
368	14341.6	21891	13597	27097.3	0	16486.5	4828.37	11498	9273.74	3049.78	6593.3	9618.69	1319.89	3986.93	41.948	10907.6	4118.46	7390.44	15081.7	303.366	2492.88	12655.6	5740.21	584.703	7110.71	1019.49	6482.14	14730.1	7593.94	11436.3	4258.38	5100.7	0	21926.8	543.541	13357.4	30999.1	15738.1	26107.3	6500.66	564.158	9603.8	11524	2130.6	5693.16	11983.5	227.095	2195.15	28373
369	1735.23	2237.69	1180.52	3387.1	0	1932.96	505.593	1352.08	948.624	653.143	660.592	616.314	142.541	312.533	722.579	937.148	303.939	396.153	1053.37	25.4286	469.809	1855.48	637.12	549.399	1173.75	252.374	842.714	1962.67	1279.8	787.898	835.387	755.984	241.433	2201.15	95.4374	636.265	3566.64	1323.85	1733.04	738.164	0	793.037	862.97	298.862	844.165	857.021	116.54	289.473	2139.47
370	2452.36	6658.92	1693.81	4361.73	186.71	8262.52	1659.22	3227.62	3409.97	1137.23	1723.93	1673.5	549.577	1590.72	1517.43	3755.8	1761	2583.51	3312.84	454.181	2274.11	1705.07	2166.31	1695.71	4604.36	206.349	666.906	3585.94	2112.16	5950.61	2198.98	743.9	0	5806.06	561.623	4293.33	7019.8	4720.38	9781.39	4434.24	394.209	3515.79	2765.03	1009.21	3045.09	1256.8	747.031	3616.92	14435.6
371	82027.1	175816	78800.6	187658	1637.43	131998	43454.7	82213.5	84195	26404.6	57718.5	72911	19391.5	40175.8	13957.1	78738.9	42341.8	54974.4	90299.5	7927.09	52553.7	91911.1	64937.9	16772.3	89957.4	18156.9	34899.9	126639	61892.5	95606.1	50519.6	44800.1	2170.73	159013	10376.4	106454	245237	117085	218038	84211.8	2919.49	101802	99475.3	20967	55141.2	79724.8	9622.76	58610.9	241688
372	52662.7	59641	31658.9	78524.9	68026.9	92983.5	69877.2	75213.6	16374.6	19557.4	66586	147683	38491.3	38899.9	109625	100247	90855	101750	95555.9	148842	93648.7	96372.7	88195.9	103674	112728	42464.1	23157.7	110984	118477	26896.4	113806	57785.9	108635	132078	163537	112559	126188	63476.1	132234	166185	111351	31650.1	116710	130657	108511	160400	159472	113968	122810
373	5609.26	4446.02	1082.13	9971.69	12739.5	3185.53	2622.26	17626.8	5603.62	12648	8049.49	19954.8	2592.3	13814.2	9325.67	2218.23	16395.6	13391.4	915.217	6779.64	2994.8	2181.09	9547.57	10448.7	2521.44	1473.11	15798.8	7676.07	13076.2	4730.63	15928.1	13064.5	14042.6	4757.96	10242.8	21776.3	10119	932.709	7543.18	21750.5	13067.2	5967.04	21054.1	10191.6	2534.32	19118.3	10846.3	18301.4	11378.1
374	161503	313305	153871	365368	1312.23	237761	65169.9	131708	148555	36151.3	101277	109712	40139.1	63888	19963.1	160122	57071.9	67459.8	130017	9729.8	67805.8	171783	97847.4	18739.7	172461	42268.2	36166.1	213703	72436.6	172524	71008.1	76347.5	1441.51	285241	13583.2	163974	444547	186040	413977	119263	2319.63	185002	187312	20165	79455.4	141344	12813.5	71726.2	450533
375	4840.24	18962.4	5563.04	20620.4	0	12712.9	1669.82	3615.44	4838.31	924.162	2075.87	5445.64	518.193	716.124	202.487	8032.3	748.066	4857.67	9560.97	0	2317.8	8558	3230.21	0	8610.73	698.801	1613.89	10322.6	4141.3	8532.9	4287.03	2648.19	0	16723.3	0	10471.6	23467.2	8878.76	26676.6	6722.98	0	10510.5	10779.3	330.182	4370.93	6330.58	0	1718.88	27367.2
376	135.31	389.083	1228.68	916.849	0	948.703	105.865	332.216	369.48	457.812	101.258	72.7762	61.2165	122.164	0	454.605	206.707	26.7928	378.777	0	0	543.642	198.462	0	651.736	281.94	25.4917	532.888	47.507	108.671	297.113	181.157	0	715.962	0	881.74	1268.97	760.048	1253.09	179.463	0	635.075	1722.07	0	101.906	164.96	0	375.546	1299.55
377	1915.69	2333.06	531.309	2848.52	915.518	1437.8	769.336	2489.4	1535.73	188.072	680.726	2126.73	182.28	1431.71	438.146	1499.92	525.849	925.545	543.554	0	240.99	655.087	987.12	2878.11	1311.86	0	0	3113.2	671.434	840.385	1265.6	1410	845.028	2299.53	0	1826.66	2073.28	1223.54	3572.46	742.18	1537.44	1780.53	786.385	3407.49	548.85	2259.29	0	1415.81	3612.74
378	0	3943.32	0	257.879	378.757	282.636	837.429	1107	53.0505	915.026	0	0	17.9999	3622.52	8464.61	0	213.329	753.693	163.249	0	554.843	230.305	31.1839	7320.13	133.312	40.206	993.987	90.5019	715.547	150.717	21.554	3175.2	183.902	165.734	26.0004	1988.39	281.324	10.9295	3024.05	60.5474	476	95.493	792.283	8305.71	895.415	0	0	138.694	137.334
379	0	0	0	0	0	0	0	0	0	0	0	0	0	0	0	0	0	0	0	0	0	0	0	26.8822	0	0	0	0	0	0	0	0	0	0	1.48201	0	0	0	0	0	0	0	0	0	0	0	37.1046	0	0
380	3120.91	4501.45	3986.4	9443.64	77.3347	3871.82	1926.99	2548.28	1175.43	1092.16	2082.74	2378.34	586.872	1615.53	1119.15	2052.37	2074.57	1962.18	2293.86	546.216	1120.82	2004.62	1716.38	947.498	3111.68	163.147	1597.41	3413.02	2293.84	3840.09	865.887	1241.58	98.6629	5641.75	411.221	2863.34	6298.87	2643.09	4909.13	2226.99	422.301	2751.2	1508.14	1298.06	1541.49	2256.43	763.509	2140.9	9891.02
381	73678.6	16608.4	1772.49	49631.4	6343.39	22311.3	14749	60478.3	6655.95	57725.5	18939	75268.1	13342.3	85412.2	102007	31941.6	16798.3	49007.9	27907.6	26367.5	16388.3	33172.1	17282.9	115367	31679.3	16617.6	55249.3	70562	55607.2	7509.96	17960.5	89908	6776.57	24992.1	32532.9	57325.6	57401.1	1858.97	22009.6	76665.6	7765.87	6450.6	54345.9	98068.3	19143	99555.7	32409.9	18329	59866.2
382	0	0	0	42.3265	0	0	0	0	0	2200.48	0	0	0	0	0	0	197.007	0	0	0	0	0	0	0	0	0	2244.27	0	0	0	0	0	121.735	0	0	0	0	0	0	0	187.248	0	0	0	0	0	0	0	0
383	2880.52	4689.42	2386.88	6287.06	0	3300.19	1819.46	2429.17	2978.52	1209.05	1746.98	2723.85	471.133	1894.52	926.25	2735.67	1338.18	1972.57	3082.05	318.342	1650.47	2530.23	1872.7	1447.07	2216.84	688.662	1940.87	3524.72	2174.05	2619.72	1551.83	1453.65	492.676	6724.89	588.86	3888.38	5425.77	2944.2	5709.38	2468.04	295.197	2297.34	3470.39	1591.44	2114.22	2566.42	123.386	1818	5362.53
384	0	507.007	1622.76	39.0269	123.783	2.29762	0	36918.2	45365.1	18460.8	471.277	1263.06	2516.73	3169.54	108.331	1989.61	275.959	133.692	3.3076	1317.63	0.283315	6.02322	0	10.2972	543.885	2407.38	25238.8	2.74988	172.362	34376.1	462.029	4564.71	26.4206	23.8261	298.588	39335	0	4547.33	0	2912.95	0	23532.7	41332.7	41.2031	2.10656	1073.05	648.52	418.488	0
385	8660.38	23470	4412.62	30691.1	0	31675.1	807.13	4048.33	6378.15	164.564	2272.95	4093.33	3699.51	549.814	200.028	25736.2	557.696	1157.11	4894.36	0	1408.08	2693.84	2407.41	0	25193.1	1230.73	521.978	11463.6	775.667	10390.4	797.238	936.154	0	38254.3	0	4643.75	35807.8	6381.69	33476.6	4025.13	0	7544.55	4535.68	0	1266.86	2930.01	0	1143.35	36152.1
386	19567.5	53803.6	16660.9	23759.8	85764.7	69848.5	43847.1	223065	27731.8	43947.7	9801.08	23217.5	21300.9	212681	415697	43621.8	12125.8	106324	45588.2	9890.81	44971.7	46694	9035.14	437600	52166.8	22225.7	50400.8	23862.4	120024	28318.3	16550.6	233150	97527.7	80702.1	10159.5	276245	29986.4	20350	68216.3	27179.1	110247	32828.4	279577	549762	60791.4	32695	12852.6	17574	32976.4
387	0	186.175	132.771	0	0	0	0	629.604	9375.37	570.282	171.808	26.8372	714.233	0	0	704.217	0	232.25	0	154.096	0	0	124.495	58.2061	427.219	633.45	1084.02	0	163.773	12244	0.000738178	64.2285	0	0	128.906	2658.49	0	176.587	2.51645	181.254	0	6370.14	1359.61	25.5708	0	32.7222	206.807	32.689	0
388	14413.3	42801.1	10550.2	54035.1	0	44046.9	1885.24	11149.4	14977	2460.15	8467.36	10568	4899.61	2152.41	172.219	27798.1	3095.43	1875.04	9093.54	0	4283.25	11387.6	7132.01	351.632	26696.3	4198.21	2520.99	22498.9	4825.01	19473.7	5299.6	3725.72	0	52537.6	0	15386.4	70534.7	14835.5	57030.3	8386.71	159.518	18851.2	11485.3	592.293	3385.55	10224.5	455.317	4363.28	68122.7
389	2447.75	5435.86	3050.54	2268.52	2163.98	4078.74	1289.54	5790.49	2268.09	499.74	797.164	4272.59	183.083	2948.72	4891.33	3090.44	2039.17	656.456	1278.64	242.127	1332.94	1668.35	1609.56	4248.09	3028.42	148.526	868.92	3637.3	2107.49	6080.51	2785.23	4300.91	3390.76	6929.65	483.479	6709.89	9521.55	3473.22	7651.38	4437.76	3905.09	2329.51	5559.05	6860.05	1705.49	3955.01	193.833	4046.28	8110.71
390	1286.82	4514.89	0	3517.3	0	7271.52	0	0	0	0	0	367.516	246.541	0	0	4279.88	0	0	0	0	0	0	0	0	4631.32	346.956	0	1234.83	0	0	0	0	0	9462.81	0	282.499	5528.13	0	4581.48	379.27	0	576.371	0	0	0	373.492	0	0	4509.63
391	0	400.642	325.555	221.567	531.129	339.956	207.648	42.0643	255.789	49.4796	178.167	250.46	667.199	456.135	392.932	564.518	223.715	836.464	155.978	335.942	644.842	358.887	156.655	524.826	893.772	383.084	577.558	0	1051.83	359.035	100.59	854.886	554.572	930.338	455.371	0	728.515	808.113	827.104	472.299	687.226	279.86	0	268.077	1119.24	372.74	63.7594	419.469	533.212
392	1144.43	1667.62	1461.54	599.684	921.272	988.531	2138.7	1697.82	3779.2	1401.05	4770.2	5550.08	2017.39	5359.27	2515.81	1974.57	1243.76	6868.17	1530.17	387.226	2239.55	1532.68	6614.58	4457.76	1852.31	1536.32	4265.61	3135.39	7427.65	4504.43	2356.83	6881.63	500.13	695.275	513.493	1026.15	1213.49	1765.46	1596.96	6433.34	1164.4	5554.74	810.261	8218.22	1412.22	6441.47	1691.71	1304.7	1098.63
393	3172.75	1764.52	108.333	55.6687	243.786	265.379	41.834	297.472	238.415	374.226	222.305	448.586	128.132	31.7563	1077.91	343.622	140.576	32.0079	891.371	205.137	120.242	410.791	487.29	1857.54	406.097	0	404.196	4977.75	0	97.5135	323.962	53.3993	654.119	337.689	0	73.2137	58.7471	39.1504	2727.65	163.968	451.646	100.629	67.5771	2649.28	9.76465	0	92.5622	524.288	41.9694
394	191123	393958	157147	446913	1039.7	277543	78119.5	154337	168720	40459.5	111483	134542	43359.3	77288.8	14177	167096	71026.2	80613	162245	11567.6	85548.8	121309	119161	16180.8	184946	43061.2	46228.1	243142	88148.7	196990	84333.8	88629.3	699.978	325678	13415.7	188240	537791	226043	489794	147422	1413.15	207792	148401	15241.4	101086	125555	15780.9	80237.1	538254
395	6.69815e+06	6.94491e+06	9.43132e+06	7.77542e+06	8.0818e+06	5.76924e+06	7.48115e+06	8.92056e+06	9.59902e+06	1.10566e+07	7.7812e+06	7.30552e+06	6.95457e+06	7.52418e+06	8.3739e+06	7.31593e+06	9.22823e+06	9.37546e+06	5.82584e+06	7.43016e+06	7.7946e+06	5.84368e+06	7.90671e+06	8.77138e+06	7.7624e+06	7.17585e+06	1.20063e+07	7.58354e+06	1.04916e+07	1.07325e+07	1.02522e+07	8.3283e+06	9.69453e+06	6.75608e+06	8.08519e+06	1.0604e+07	8.88383e+06	1.13554e+07	8.01755e+06	8.25952e+06	1.01351e+07	1.11595e+07	1.04702e+07	9.96869e+06	9.23894e+06	8.65357e+06	8.73921e+06	1.09215e+07	9.35868e+06
396	0	0	0	0	0	358.638	0	1312.97	2430.19	120.004	180.816	0	0	0	302.016	0	383.367	0	0	0	0	0	0	997.853	167.524	0	391.646	0	0	1465.68	0	205.193	0	842.655	435.174	2118.7	0	0	272.344	0	160.638	1841.47	719.73	1628.44	86.9975	0	0	568.888	44.857
397	2368.61	5476.74	2102.53	6411.2	2141.05	1503.02	2386.63	1657.53	5202.87	1913.64	2946.3	2592.94	2680.3	6638.53	6240.81	4658.18	3745.64	2776.46	2306.71	1787.91	2537.23	2591.18	3800.27	6471.88	4229.51	2306.54	3323.9	4361.06	3058.52	5840.39	3634.53	5605.94	2809.15	1637.27	2432.78	3280.43	8790.19	3477.02	8484	2440.2	2605.35	4374.17	1696.13	6807.72	2338.91	2524.54	848.824	3186.32	8292.43
398	0	984.26	16971.9	0	0	381.157	0	291.086	130.866	0	0	359.069	464.05	115.024	261	0	0	1251.52	149.906	1190.55	0	0	0	317.007	0	0	256.017	0	1273.15	285.192	0	0	233.29	357.025	1112.33	0	366.954	20375.9	1198.98	362.55	564.568	0	530.041	0	0	0	1765.65	0	0
399	139.588	575.175	86.994	301.653	1882.28	1041.78	759.587	5956.74	466.926	790.408	76.8912	232.879	226.741	5803.21	11863.2	758.833	165.507	2149.47	426.878	96.6776	795.236	522.411	95.9826	10933.7	621.468	361.81	828.994	230.966	3599.31	194.09	77.4541	4946.26	2347.74	1924.92	84.1379	8831.87	557.388	251.521	1374.89	149.033	2314.63	515.225	7158.29	14833.4	994.962	407.01	150.609	246.644	467.956
400	315.956	0	0	0	0	0	0	0	0	606.956	167.293	0	0	0	0	0	0	3362.14	5344.28	0	56.8889	5978.38	0	0	0	0	1356.5	651.821	4280.01	0	0	0	0	72.9987	142.546	0	1350.11	236.021	863.099	128.538	0	304.998	172.927	0	45.2481	0	0	0	1494.85
401	6558.75	6957.28	8392.15	6470.65	8385.45	7028.32	7762.95	6919.24	7476.19	7891.15	7755.79	7467.23	8133.85	7603.91	7273.83	8326.07	8069.25	7605.78	7840.44	6596.18	8111.31	7754.7	7506.75	8071.66	7080.11	7708.3	7189.97	7845.22	9649.64	7937.06	8570.48	7506.58	9187.82	7533.48	8317.91	8922.16	7521.18	9836.38	7612.71	7357.2	9579.32	7021.83	7778.41	8854.95	8702.62	8493.74	8201.94	9400.3	7019.45
402	232.14	1014.56	491.658	581.828	1087.48	1587.56	494.328	2640.45	251.072	237.033	343.394	321.237	148.761	3361.95	3667.73	607.648	366.715	1247.58	2122.86	44.0079	572.015	1054.01	129.194	9236.53	1659.88	65.7876	507.828	436.637	1776.25	298.336	162.012	7049.88	1221.09	1030.46	190.574	1448.5	630.357	121.482	1494.22	372.906	1348.76	230.385	1998.05	8968.43	2072.57	351.393	0.164204	529.632	762.65
403	79.6634	528.951	164.527	215.244	0	660.737	0	167.573	221.722	57.2158	144.494	215.714	51.6079	0	169.9	226.693	59.3578	116.983	365.726	25.7478	170.549	371.249	0	64.2926	180.887	0	121.038	425.481	12.3804	183.056	47.0514	239.233	0	412.965	0	382.365	601.079	226.201	362.841	135.943	0	159.951	149.078	101.513	279.781	425.149	0	71.7768	599.219
404	141.506	447.191	328.249	354.561	379.272	156.425	407.743	328.44	603.814	345.628	96.0568	500.914	559.598	287.346	391.336	575.641	354.933	570.66	555.556	304.861	359.645	455.168	257.579	684.8	1013.91	356.154	265.757	603.29	782.506	294.042	750.142	645.476	340.768	213.911	564.499	749.716	565.634	538.943	535.307	749.434	459.991	356.124	307.387	696.6	549.014	774.83	942.434	895.098	821.62
405	6847.08	1815.93	5394.02	4009.4	2864.67	3914.67	12131.8	858.284	7036.39	5246.15	1920.37	4829.08	4941.65	3397.71	9779.12	4406.94	4233.21	11374.4	9915.97	3234.59	13804.2	9926.93	2676.62	10087.8	4917.45	4855.34	5928.86	9550.57	14182.8	6588.96	3958.08	2580.07	2093.18	6862.27	2463.65	1548.9	4002.42	4427.94	3442.3	4271.84	2623.89	5835.7	1223.56	8967.56	15643.4	4494.36	3777.52	3839.53	4165.34
406	516.337	0	45.9229	0	162.059	0	0	165.082	0	4753.75	0	0	770.122	0	367.63	0	0	146.456	0	0	0	85.0435	0	207.122	0	848.017	5374.19	430.146	7.1974	0	0	0	147.048	0	0	0	0	106.433	0	0	238.293	0	79.4542	0	0	0	0	83.0954	0
407	154762	339894	140367	391778	339.052	257507	58149.8	124364	161422	46289.6	93079.7	104791	45072.6	60642.4	18244	174090	51538.9	51685.7	128292	7462.92	58797.1	194149	96394.6	13074	189398	50765.5	31307.5	216395	62062.2	161554	62784.8	71208.4	804.928	308171	8597.88	157370	483461	176426	439975	117135	1597.21	176379	268448	13873.7	74215.5	143476	9270.03	69535.8	481773
408	20952.3	49778.1	14744.9	56594.8	0	34340.9	4844.16	13329.7	17407.3	2856.14	9863.97	12341.1	4268.72	6090.1	334.681	26611.9	5073.01	7370.24	18016.1	222.986	6652.36	16924.6	10438.1	654.569	23732.9	6430.75	3535.75	30014.9	8793.89	22769.6	5578.53	6680.68	0	47574.9	215.934	17818.4	69450.3	22971.3	65223.5	15831.5	0	23972	15905.1	435.009	5929.14	12733.9	0	8275.84	76742.5
409	15743.8	15019.1	18107.8	15548.2	18400.5	16968.5	17159.4	16406.6	18850.9	17560.9	17557.2	19461	18456.6	16655.7	17788.5	16639.4	17391	20030.9	21548.6	18883.4	17650.1	21639.4	17574.9	15705.5	17769.1	16702.9	18061.9	18909.2	23220.9	18739.7	20669.5	17658.9	17174.3	17656.6	19600.1	18386	16228.4	19352	15654.9	21996	18938.4	21279.1	19011.5	18725.8	18821.1	19198.1	21962.8	18478.2	16814.8
410	2907.46	4110.86	8272.64	1539.75	1501.93	998.975	1471.55	943.078	2500.92	7105.83	2537.83	465.217	2127.74	4558.36	1959.4	1426.59	4342.45	11885	9015.16	2010.7	3110.83	9830.32	2110.39	2045.91	1563.02	2948.24	9251.04	8391.5	11739.3	4520.65	6968.43	6285.4	2726.59	3027.66	1369.26	2023.35	3570.54	11064	8877.84	591.759	3154.37	5820.67	1644.25	2931.4	4284.94	726.59	3258.37	7821.01	3438.34
411	511.058	888.468	30129.1	4920.23	381.794	110.081	992.739	196.923	984.131	410.921	5033.3	299.473	840.591	2740.18	258.435	188.388	13877.7	4044.02	1147.53	103.662	1037.6	642.546	6309.14	214.401	96.4092	656.475	900.968	556.101	3058.78	709.057	17949.1	2318.29	862.537	937.501	1137.29	45.8426	6909.1	36626.1	520.071	21.9094	170.173	476.559	203.69	735.038	742.082	411.86	337.966	17198.7	6386.31
412	1907.02	2307.14	3993.34	1087.85	2880.6	869.142	2714.74	3278.32	3733.79	5566.21	2184.86	1909.47	2230.76	2535.08	2565.37	1827.15	4122.58	2806.92	1077.73	2235.52	2959.84	1124.38	2068.7	3172.78	3086.22	2649.86	5792.37	1952.92	3899.92	6201.85	3720.31	2224.37	3789.47	1661.47	2709.38	5177.49	3348.72	5295.03	2265.47	2708.35	4478.85	5232.7	3111.59	3390.14	3388.54	2759.09	4297.32	4311.74	4293.29
413	12599.2	17543.7	10467.1	25851.7	0	18144.3	1775.83	5217.69	6012.83	0	7059.48	6402.79	4412.02	4078.16	0	10809.4	3625.48	2908.32	5767.52	0	3681.17	1232.56	6236.85	0	12902.2	3225.44	1475.72	14550.6	2442.07	14156.7	3743.5	3543.13	0	22629.7	352.275	8913.87	30102.9	12370.9	18645	8345.37	0	14994	3083.63	0	5205.86	1560.23	0	2621.63	42059.2
414	7502.02	20873	8935.72	25497	0	14161.5	3626.87	7715	7817.03	1375.72	6638.84	6076.5	1317.49	2989.81	436.38	8025.95	3876.34	6183.86	12707.9	463.606	4663.91	10308.1	6507.82	0	12031	1994.53	1094.03	15007.9	7334.96	9506.66	3596.08	4392.61	0	17720.2	420.521	11400	29598.6	11793	28379.9	9150.19	0	9153.53	11359.9	289.65	4279.59	7758.75	290.972	3565.92	23031.6
415	2114.14	3534.39	1284.44	7299.87	11.3205	2007.58	114.408	2108.96	1755.23	1705.25	1514.81	1324.71	0	397.074	524.615	941.78	791.378	1167.7	535.087	0	0	3619.6	914.944	335.331	1456.99	141.055	778.689	2588.44	1548.83	518	713.955	1723.37	20.546	2438.94	0	1579.04	5805.17	2293.76	2928.45	1256.46	0	172.588	2308.09	796.066	846.014	1424.66	0	172.247	3297.81
416	0	0	3834.99	0	0	0	0	22487.2	0	1386.94	0	0	1679.42	0	0	0	0	4377.3	435.079	0	0	1620.82	0	0	0	1241.93	1033.95	199.045	7839.98	388.492	146.497	0	0	0	253.787	29651.7	196.519	6100.83	0	477.211	0	0	32472.8	0	0	0	203.341	0	0
417	218658	432882	167147	489649	721.253	300250	73853.6	152962	172621	13170.9	129148	139540	50336.8	80808.3	3326.11	206309	65106.7	70718.3	159333	13983.9	84443.9	109095	127789	8772.45	213293	49375.6	42221.9	274756	81246	231230	77442.5	80439.6	500.123	382941	13615.2	187090	604851	235441	556741	154651	345.096	222777	78330.5	12363.4	102388	121939	14158.9	77818.9	633374
418	5120	8666.66	5498.41	11497.1	183.363	7685.78	2260.42	5064.34	4690.16	927.77	3109.88	3466.35	512.273	2254.82	1393.57	3047.87	2743.71	2453.02	4480.94	38.6913	2079.39	4183.6	2069.62	1031.33	3599.14	523.181	1351.28	4341.23	2786.81	2395.27	2322.01	1423.07	128.117	6583.61	0	4395.31	7857.29	4564.6	8176.04	3191.98	0	3623.7	2726.58	980.172	2080.41	2812.11	0	1768.49	8698.39
419	0	0	0	0	0	0	0	0	0	0	0	0	0	0	0	0	0	0	0	67.8678	0	0	0	0	0	0	0	0	0	0	0	0	0	0	173.622	0	0	0	0	0	0	0	0	0	0	0	91.9103	0	0
420	13.6746	34.9499	1458.13	23.0197	5321.72	9.74527	36.0635	40.1716	136.152	96.2539	20.3755	57.6257	28.6865	113.908	118.831	0	38.6307	148.748	34.7086	0	122.582	64.2949	1.96834	9.39523	36.0615	47.6506	43.7221	116.485	602.147	438.437	50.4943	105.092	3395.57	53.6585	42.9672	167.191	40.3599	1548.15	81.1448	102.293	2995.36	304.702	87.446	61.6717	121.824	86.8954	101.085	72.4724	18.1529
421	418.984	1001.45	1572.47	1896.07	2054.44	3188.04	195.102	130.108	1560.48	3220.5	658.166	1165.17	555.534	2023.91	767.296	1873.4	109.334	5633.5	840.012	1308.25	0	1039.28	753.83	1956.7	2125.82	428.138	2768.17	701.255	5948.07	2393.9	283.36	3044.17	2013.58	3823.91	1524.99	425.328	1050.93	1861.23	1122.76	775.458	2223.89	1254.75	403.024	2171.02	573.888	1721.4	1598.01	378.25	1718.93
422	797.154	0	0	0	1393.14	197.6	0	0	0	15464.5	0	0	332.1	0	584.909	0	0	0	0	233.739	0	0	0	121.225	0	546.625	19178.9	1482.48	0	0	0	0	1913.04	0	0	0	0	0	0	146.138	2790.76	0	0	0	0	0	0	0	0
423	891.337	0	0	247.236	2148.52	0	0	5489.6	4349.96	1442.74	715.312	368.712	0	264.934	2971.85	3733.69	3838.48	1109.46	0	0	0	0	1915.85	3801.86	3870.15	377.886	1891.07	578.047	2374.12	3301.16	5299.29	0	1861.8	0	0	3762.43	410.878	0	0	428.026	1776.76	4367.78	3439.4	1936.25	0	466.153	973.23	4938.58	0
424	505353	433322	500699	498100	873934	609185	90559.9	37796.3	31125.4	820299	471783	50237.3	568640	414104	590650	436987	550245	576406	620446	59914.2	96930.4	650154	502913	620555	483823	587843	973803	670358	643565	35308.4	644415	440802	1.07109e+06	792094	74665.6	43543.4	613596	666202	556663	54299.5	1.14618e+06	40921.1	43239.9	681467	111478	57386.8	79201	670555	626976
425	2112.78	3588.76	2505.58	1636.09	2143.9	3106.05	864.143	1004.25	1512.11	3356.84	3463.26	1697.57	2491.48	1309.02	2161.35	3063.65	4800.91	2814.31	3784.66	3918.35	725.195	2829.04	3547.61	1172.82	3685.68	661.235	1206.01	2928.79	2192	992.825	5163.95	1352.52	3115.59	1131.9	3849.74	2198.94	1199.67	4488.49	1605.85	2341.57	4097.24	1671.1	1609.78	2378.12	1222.79	1233.74	3143.36	5145.48	2501.35
426	8671.37	8625.09	5371.78	6638.22	5317.51	5602.38	2382.23	15921.4	3371.72	9815.84	8222.9	9085.02	5572.07	3941.13	4163.95	4545.82	8765.42	18262.2	9079.88	10132	1646.35	8870.25	7432.67	4320.05	5883.73	4781.32	8722.21	15490.1	24169.2	5389.79	11334.3	7171.17	10423.2	7798.72	9244.54	21225	7151.38	8089.71	11517.7	11003.4	10601.7	6333.02	20334	7247.46	3225.69	8410.85	11873	11703.9	9437.21
427	0	0	0	0	0	0	0	0	0	0	0	0	0	0	0	0	0	0	0	0	0	0	0	0	0	0	0	0	0	0	0	0	0	0	0	0	0	0	0	0	0	0	0	0	0	0	0	0	0
428	0	0	0	0	0	0	0	0	0	0	0	0	0	0	0	0	0	0	0	0	0	0	0	0	0	0	0	0	0	0	0	0	0	0	0	0	0	0	0	0	0	0	0	0	0	0	0	0	0
429	694.981	2289.53	1384.81	4411.11	0	3200.65	208.121	772.972	1689.64	0	330.447	1288.73	0	589.402	191.469	1067.16	387.21	793.901	363.364	129.318	182.151	2029.83	383.207	0	1321.42	0	19.806	3160.59	2156.67	2801.01	1530.08	632.897	0	9713.94	0	3320.93	11634.4	2113.61	10318.5	2547.59	0	5331.86	2401.13	297.535	833.022	1359.61	0	1017.32	13780.5
430	1688.93	3667.08	5521.3	5209.63	0	2589.41	889.618	1098.49	3015.05	709.053	1512.58	1794.15	506.774	306.32	608.106	2854.23	809.327	1250.39	2276.11	0	646.897	3395.75	953.856	360.186	1102.11	500.964	714.525	3604.1	1624.08	3422.52	747.502	1657.09	0	4197.92	93.8542	2531.63	8451.6	2644.15	5576.65	1286.44	0	482.189	1889.54	522.583	862.684	1051.87	0	762.132	5955.59
431	761809	2.05438e+06	1.4901e+06	1.37576e+06	1.12142e+06	1.4247e+06	716954	869924	1.56556e+06	1.74821e+06	943003	581281	1.53073e+06	1.97845e+06	2.75711e+06	1.88062e+06	1.49806e+06	1.33347e+06	543663	943040	757634	545670	953567	2.94378e+06	2.01025e+06	1.56119e+06	1.94759e+06	888938	1.50538e+06	1.76098e+06	1.6814e+06	2.20451e+06	1.31846e+06	1.66508e+06	1.04358e+06	1.08371e+06	1.57805e+06	1.85517e+06	2.45144e+06	630305	1.44156e+06	1.86962e+06	1.03325e+06	3.36377e+06	932725	665361	1.13751e+06	1.86377e+06	1.6878e+06
432	12672	12489.6	13856.4	12268.1	20614.3	14460.5	3736.52	2180.12	2912.33	22747.3	13726.8	3115.58	15857.2	11531.1	15421.2	12125.4	14629.9	17661.8	17884.9	1700.06	4407.1	19028.4	16452.4	18708.4	14519.2	16305.4	29524.8	20165.4	19800.2	4361.26	19841.2	16139.7	33121.2	24151.9	3863.17	3219.92	19065.4	21934.6	18159.9	5107.77	36345	4177.21	3890.99	25448.9	6397.94	4382.92	3585.67	25569.9	20265.9
433	345.318	2053.58	822.503	935.941	0	1189.92	0	0	487.819	0	0	0	0	0	0	403.871	0	0	0	0	0	218.013	0	0	1056.03	0	0	1219.25	0	360.358	0	0	0	702.633	0	0	1649.1	947.271	2019.43	0	0	538.797	342.529	0	0	324.905	0	0	2570.09
434	23347.2	44434.5	16092.6	55567.4	0	35461.2	6936.41	14312.4	18670.8	2462.32	11390.5	14110.6	4953.46	6248.11	325.266	18945.1	6886.86	6199.75	19738	237.71	7603.84	20768	9568.24	715.632	26815.1	4150.78	2626.34	28253.9	8232.14	22220.6	5634.55	8749.44	0	46684.7	0	21189.2	76187.6	22297.6	65432.1	14981.7	0	23065.6	21498.7	780.272	8186.5	14762.9	263.776	6484.76	71602.1
435	3037.97	2476.97	3480.12	1913.09	2909.18	3578.54	2806.4	3416.06	6464.91	3255.01	4954.87	3772.29	3011.85	5590.84	2080.12	2426.91	1883.96	6084.98	3838.93	3344.14	2040.62	5189.69	2458.85	3357.95	2725.67	3717	4626.37	2809.52	5372.28	4897.89	3370.13	4415.37	2582.43	4566.2	2604.05	2414.81	3065.54	4472.52	2160.24	5380.77	3709.57	5280.84	4700.91	3686.14	2950.86	6066.79	4047.25	4190.56	2690.3
436	3186.52	1651.6	0	0	208.714	20.2042	20.281	0	66.7769	56.6344	522.411	0	29.5549	0	322.073	635.299	98.6688	0	65.5121	0	18.6716	240.995	453.569	1018.13	234.168	0	267.966	2128.55	0	26.7486	224.59	146.616	444.619	247.814	0	0	26.8714	0	1282.01	0	74.3212	0	40.5532	965.297	151.757	0	13.0974	172.374	26.1607
437	2891.48	10305.4	5285.21	9346.27	0	9948.35	488.877	1240.61	4919.41	0	2203.76	2725.65	0	240.27	327.304	2267.06	233.018	1302.94	3225.16	0	178.47	4229.8	3032.22	191.728	2244.17	0	1243.34	7982.58	2484.89	5682.32	2699.38	1420.97	0	13457.9	0	5936.69	19272.4	7745.26	16440.7	4392.98	0	6328.91	8202.98	192.592	1609.4	4949.67	0	417.711	21533.4
438	120410	231361	109296	237776	806.139	165845	51227.5	94985.5	99546.9	29046.2	62544.7	87540	21370.9	49167.2	12056.2	100923	49070.7	58467.8	107861	8584.13	53884.5	98154.4	75514.3	14910	106996	25333.4	34984.1	155146	67747.4	115692	57205.8	55321.5	298.684	196861	11505.4	114801	305674	135305	272054	100455	1176.85	122279	112912	17197	66827.8	84183.3	13177	59027.4	300055
439	52183.9	60315.7	57682	65804.7	59921.5	62767.7	73132	74548.5	67133.7	49933.8	76130.7	86081.9	78493.3	74847.4	75882.2	62235.6	65504.2	73863.8	75173.8	81829.9	80010.2	79369.2	86331.3	79887.7	75350.9	83892.1	63585.5	77047	82785.8	84594	80974.4	90636.4	77709.6	85022.4	92010.5	98755.8	94475.5	87928.9	85530.7	104171	83517.1	87991.7	97991.6	97660.5	99263.2	105219	104249	88570.2	94807.4
440	2496.93	2766.16	2575.89	6905.44	0	6809.62	388.791	3213.34	1672.14	586.838	170.29	1192.35	0	229.47	984.362	1045.72	415.769	1652.23	2900.42	0	795.038	3834.81	991.594	1370.29	2814.79	0	1653.4	2645.27	2106.42	2088.73	1598.42	2019.74	0	9995.84	0	3400.58	8531.95	3187.44	9047.8	3148.92	391.739	4028.64	4718.12	1701.74	1258.47	3684.1	318.008	1906.66	9019.33
441	1213.67	3293.99	1699.52	3385.3	0	2021.02	273.643	504.762	1174.13	72.5538	197.622	720.998	0	0	0	1064.5	0	505.672	1427.24	0	347.175	964.658	332.892	115.427	979.78	0	386.559	634.928	607.516	1433.46	279.384	368.098	0	1831.64	57.9855	1697.89	2593.94	884.892	1570.26	576.416	0	1259.04	743.684	0	276.264	240.967	0	39.4298	2496.83
442	2754.25	1493.15	199.525	0	552.848	0	325.592	1772	19117	13663.9	1060.1	79.18	3060.58	4435.79	1058.3	1027.6	564.736	455.03	0	186.071	515.681	0	1296.5	1432.67	344.478	2264.48	13817	5699.22	603.408	26069.3	671.069	4969.44	706.76	0	264.218	3176.94	0	0	2136.62	285.592	730.533	28054.5	2172.18	1932.91	705.294	110.661	455.629	882.596	163.868
443	1282.64	3401.92	1300.45	2911.9	0	2935.73	119.171	1162.48	2288.37	0	485.613	756.819	225.506	516.076	33.1439	1417.34	862.144	1304.43	1713.86	0	138.002	401.04	1287.36	271.302	1707.25	0	81.8489	1884.56	798.579	1858.28	1364.45	338.516	0	3192.64	82.1237	2179.89	4166.55	1415.07	4902.36	2104.91	0	4100.41	1262.19	159.775	1324.72	834.569	162.5	551.039	6241.44
444	92.7946	0.820054	354.321	204.114	120.205	71.3023	235.402	167.459	160.429	5337.15	194.669	177.805	1061.35	365.805	325.255	157.337	113.7	135.441	111.939	285.763	184.312	303.223	229.516	250.375	135.56	606.208	7146.96	63.8955	45.0051	238.993	424.261	84.9478	226.49	244.154	129.307	86.9419	243.342	453.365	66.5723	312.381	373.856	388.912	202.279	262.627	75.5045	150.651	46.0804	142.693	336.286
445	0	0	0	0	0	0	0	0	0	0	9.76948	0	0	0	0	2864.19	0	0	0	0	0	0	0	0	2851.61	0	0	0	0	0	0	0	0	0	0	0	0	0	0	0	0	0	0	0	0	0	0	0	0
446	63.9147	34.9056	10.0167	31.5033	293.668	103.171	87.6389	502.658	71.9534	114.637	17.0263	0	31.4647	526.023	787.24	37.7221	0	145.92	128.068	32.9502	70.0208	92.0106	0	989.915	180.989	18.113	149.659	9.15522	245.16	44.7735	0	527.669	117.237	219.923	0	342.513	45.4457	44.2419	113.66	0	158.777	122.193	315.589	1154.06	196.495	48.5725	0	56.3472	50.889
447	2010.65	58530.4	25576.7	18017.5	11273.1	23669.4	1914.38	3806.27	27054.8	34307.6	5887.03	860.851	28303.8	52345.2	91512.9	42412.4	26282.5	19342.7	671.611	5755.67	2512.16	521.042	6063.2	112527	55545.9	24932.1	46766.1	4393.69	25189.2	37599.8	33546.2	60721.5	15968.9	34895.8	9099.64	10805.1	24933.8	43025.9	81887.1	755.895	23013.6	46487.8	9087.92	133998	6643.9	1102.6	11032.6	47476.2	30513.8
448	2524.18	2521.18	4796.92	3860.31	2041.09	3535.54	4479.63	3411.27	2439.52	4431.69	3691.27	2203.49	2096.58	3034.78	4624.85	3213.98	3185.18	2022.09	1975.44	2678.21	2405.9	3986.44	4385.55	4529.19	2191.63	2512.82	3491.39	2418.43	2138.24	1990.71	2651.45	3463.49	1908.47	3106.69	2584.83	1551.39	2798.32	4941.85	3583.3	1963.78	2569.41	4285.34	3338.81	4090.52	3016.01	2974.58	2698.82	4163.79	3602.84
449	4299.21	4563.3	3576.86	8097.19	0	6559.75	293.976	4375.17	1792.9	384.466	1951.6	1574.72	0	545.001	194.186	3121.62	1254.13	3620.91	4673.98	0	484.874	5191.59	1866.53	244.08	2930.52	240.431	1866.47	4742.56	3431.16	4212.5	1060.46	881.511	0	6417.09	0	2458.36	9201.35	4379.59	9212.75	4054.66	0	2667.98	3821.66	343.065	825.766	4338.17	0	1515.75	12107.9
450	2460.12	2612.06	2003.49	2278.64	2710.38	1920.26	1231.74	2531.84	1847.61	720.26	2798.34	1754.46	3843.5	1678.58	2433.24	1684.15	3971.34	2372.82	3817.38	2713.05	1374.76	1843.37	2014.08	3141.63	3306.75	5378.44	1014.98	2821.84	2169.28	1791.3	3960.65	2549.46	3280.58	4267.82	3262.41	2747.22	2988.69	2190.26	3726.66	3523.36	3496.44	2014.6	2527.09	3451.76	2428.21	3861.12	3690.3	3210.88	3244.82
451	2877.58	2432.19	2541.26	2665.91	3317.48	2713.55	2959.77	2679.4	2562.57	2381.14	2896.8	2358.04	3125.93	3100.77	3114.93	3330.36	2897.45	2693.89	3137.57	3591.66	3516.55	3114.23	1901.44	2287.98	3515.53	1987.83	3137.8	3219.86	3515.84	3190.92	2874.85	3436.73	4127.16	2272.76	3411.51	3554.71	3414.49	2323.67	3213.15	2930.66	2883.95	2702.04	3151.62	2926.56	4782.58	2947.89	3784.74	3140.43	2489.38
452	2351.71	0	2319.08	0	0	374.521	0	0	0	0	0	0	0	0	0	19094.4	0	262.548	0	0	0	0	0	0	17093.8	0	0	2122.88	0	0	0	0	0	373.332	0	0	0	401.369	0	0	0	0	0	0	0	0	0	0	0
453	2327.89	3648.46	11291.4	1464.25	34428.9	1801.7	1833.31	1653.83	1977.65	2070.63	2350.54	5903.13	1875.6	2757.65	46883.3	33180.7	3404.26	1346.86	2913.22	6768.07	3973.38	1906.06	2385.08	57438.7	32957.7	1778.13	2688.65	4283.46	5265.55	4323.37	4030.21	2432.94	40308.5	2267.28	6416.44	2415.28	2923.49	17997.3	6005.65	6065.72	40386.5	3143.07	1163.47	60308.4	4946.8	4394.5	6567.14	4960.08	2560.7
454	376.087	974.152	137.548	132.015	1685.88	1711.43	1018.82	14404.2	421.095	1607.85	0	1003.34	115.861	12218.5	26045	1416.15	553.06	6022.32	2075.89	0	1643.9	2318.26	26.3248	30349.4	1927.65	597.686	3089.45	785.586	7798.63	636.206	0	14666.2	4536.57	3985.48	0	23729.6	757.025	843.167	2957.2	1343.18	5699.68	1100.83	25064.1	43478.8	3796.84	2235.08	431.51	193.401	1333.55
455	3548.75	6119.11	2438.88	6639.32	0	3504.07	1046.82	2105.99	1844.12	798.282	1797.29	1610.91	291.836	1044.51	664.888	1974.65	628.302	1454.11	1425.39	139.567	887.244	2690.41	1043.56	379.643	992.219	0	792.72	2482.77	1620.18	1612.85	1484.26	951.801	260.382	3314.53	0	2453.23	4161.73	2299.82	3216.72	1571.73	0	1316.67	2245.66	533.238	1039.03	2348.05	0	887.237	3922.61
456	204.078	1372.37	2007.8	1575.03	0	3755	1492.36	1707.58	3242.24	0	2654.05	1749.26	0	957.934	1660.21	2510.37	1831	2594.5	803.763	2763.92	2449.72	576.987	3217.19	1347.2	1930.48	164.652	0	917.343	3218.25	4544.41	1001.69	888.57	0	6679.01	2228.4	1165.66	1554.37	2751.16	609.057	1356.02	261.499	2978.39	2224.84	775.868	1188.59	2900.65	2208.77	1346.64	1391.44
457	0	0	0	1007.49	697.035	1066.59	114.015	1708.53	681.957	532.169	58.5525	1203.23	0	878.561	242.275	0	647.581	64.247	0	852.763	0	154.148	24.8019	320.711	0	102.285	1732.04	179.896	229.142	1103.98	1182.52	1281.15	736.968	732.899	1227.32	2179.09	1465.99	0	0	768.596	617.835	0	2545.5	546.067	210.194	1238.18	944.694	1534.73	640.954
458	42534.6	11601.7	2863.15	23894.7	14218.6	28773.5	15814.8	59885.1	22029.4	61130.7	25639.1	80848.9	14649	96929.4	102295	22241.6	24190.8	86520.5	17004.5	30503.5	20034.9	21618	24149.4	105352	25494.4	14915.8	55093.3	42240	98295	18364.4	23234.4	108065	12653.8	36684.5	27445.2	69979.5	27931	5264.73	17533.6	85556.6	13204.5	13560.8	65670.5	96467.3	27024.2	101486	31427.1	28593.5	29463.1
459	0	23.4734	161.715	95.1384	68.0775	0	0	892.096	2835.64	565.03	23.3062	0	492.303	17.5746	0	958.407	0	0	0	0	0	0	12.0388	0	1152.24	683.455	1771.39	0	30.4753	2118.81	0	25.0914	21.1669	0	33.1954	1042	0	178.543	0	0	117.295	2758.88	1067.38	0	11.9346	0	45.9576	0	0
460	1085.89	6087.87	777.081	7304.46	101.771	10399.3	49.0314	246.122	2257.2	133.423	493.188	513.07	944.748	681.067	286.947	9514.97	173.42	740.768	171.022	0	164.908	779.807	488.939	587.378	11540.2	1037.27	613.433	3870.69	1146.43	2665.19	123.541	586.215	92.5175	13637.6	0	226.499	12281.7	2795.75	12359.9	1569.5	111.352	3452.7	1087.79	331.744	574.603	3114.71	0	665.863	12350.5
461	2452.83	3770.14	3245.44	3351.92	3315.79	2594.11	2229.04	1409.93	6481.24	3662.29	3309.99	1473.03	6627.94	3359.42	3789.61	2172.29	2729.23	6078.64	4953.47	4908.49	5029.79	3380.87	2755.3	3139.78	2343.24	5922.6	3762.36	2843.08	6964.79	7478.16	3247.93	3644.08	4852.69	4437.22	3483.16	2360.6	4235.66	4856.3	5390.78	4503.09	2999.77	7702.92	2305.15	3821.53	6278.14	3838	3776.39	4426.12	5021.64
462	11412	18128.8	7370.08	24794.8	0	14471	3300.73	8322.64	9851.06	3601.27	6926.35	5820.44	1835.78	2886.06	530.509	8425.01	2963.79	5756.47	8565.84	128.6	2871.41	9350.78	5895.64	1561.01	6244.33	438.721	2410.69	10062.1	3939.45	8824.74	4350.44	2644.17	0	13635.4	752.568	7626.94	22123.5	7363.97	18666.9	4733.62	0	5937.91	5612.65	1092.89	4329.96	5284.74	431.486	2639.99	17708.6
463	76.5401	119.602	60.8553	57.8096	291.857	204.558	221.572	1195.98	122.54	186.429	27.249	7.96814	77.3729	1295.31	2213.36	165.763	0	239.595	226.556	16.9944	182.361	121.604	0	2886.14	438.503	0	186.63	93.399	545.36	89.4825	3.40786	1557.91	357.898	550.581	0	698.771	109.354	51.8259	371.803	0	304.752	98.8775	1085.09	3278.13	722.154	141.024	2.89614	92.1886	77.3817
464	0	0	3239.65	182.103	0	943.201	1023.26	0	385.621	781.058	246.987	1160.35	762.124	332.602	0	0	0	408.731	945.656	449.776	1746.28	1940.92	76.7981	0	109.243	1207.15	1036.53	198.696	1415.71	405.34	128.965	0	0	1587.14	344.218	0	1472.03	3211.02	459.873	1202.48	0	0	0	0	1885.51	348.48	285.764	0	1317.91
465	0	0	0	0	0	0	0	0	0	0	0	0	0	0	0	0	0	0	0	0	0	0	0	0	0	0	0	0	0	0	0	0	0	0	0	0	0	0	0	0	0	0	0	0	0	0	0	0	0
466	3575.44	13193.7	3879.51	0	1559.81	10279.1	0	19131.5	1134.98	1358.81	1173.79	0	0	0	72.0905	2744.54	7689.24	455.363	2600.19	0	0	1690.36	566.278	84.3161	1627.36	0	511.864	6182.97	2345.19	2193.96	9848.53	0	2372.09	15648.6	1088.66	25206.3	0	4536.13	20867.8	948.886	1495.7	2745.99	21368	137.708	0	382.474	1002.6	10242.7	0
467	11551.3	37874.4	6716.25	35284.5	0	28421.5	3634.71	7481.13	14266.1	0	5999.31	9137.65	2630.19	3692.63	0	15752.5	3012.7	3038.45	11430.6	366.342	5397.19	20164.8	8022.02	0	13708.2	1484.65	2183.75	13650.8	3010.97	13018.1	4453.64	4506.37	0	30498.3	496.114	11966.1	55789.6	15802.2	52523.8	8160.51	0	15694.3	2785.04	312.473	4980	8458.62	834.245	2125.33	23673.7
468	0	670.454	5993.1	0	0	225.478	0	0	0	0	0	0	364.775	0	0	0	0	1981.26	0	915.18	0	0	116.188	0	167.967	144.493	0	0	575.636	0	0	0	667.009	0	0	0	0	7984.53	1387.07	198.887	1232.57	0	0	0	0	0	1536.39	0	0
469	9286.46	14987.6	8593.86	10697.4	10248.8	9055.77	12035.3	17029.9	9542.61	6753.99	11740.8	9919.59	12834.1	11185.3	11004.7	15568.4	5382.74	17205.6	10235.9	7679.69	12303.8	9810.59	12872.7	11407.2	15422.8	12291	10759.7	8960.24	17730.2	12574	7293.01	11225.4	10578	9045.47	6291.49	16249.6	13082.4	8596.26	16578.6	9580.56	11688.5	11495.4	15196.9	12067.3	15149.7	11491.5	7866.79	6032.85	13939.6
470	0	0	0	0	0	0	0	0	0	0	0	0	0	0	0	0	0	0	0	0	0	0	0	0	0	0	0	0	0	0	0	0	0	0	0	0	0	0	0	0	0	0	0	0	0	0	0	0	0
471	0	0	0	0	0	0	0	0	0	0	0	0	0	0	108.302	0	0	0	0	0	0	0	0	0	0	0	0	0	0	0	0	0	0	0	0	0	0	0	186.893	0	0	0	0	0	0	0	0	0	0
472	0	0	0	0	0	0	0	2120.49	538.16	0	0	689.605	0	0	0	0	0	0	0	0	0	0	0	0	0	0	0	0	329.782	0	0	0	0	0	0	233.005	0	0	0	632.943	0	0	887.427	0	427.88	1302.67	257.323	0	0
473	61.9991	0	0	259.922	82.3718	0	0	0	0	1700.3	0	0	0	0	0	194.509	0	3400.33	7167.72	56.0182	33.7678	7091.75	0	0	79.8189	212.341	1958.87	1226.95	7729.15	0	0	243.926	52.976	0	0	405.9	513.913	294.783	439.835	79.8853	0	0	289.914	0	0	603.589	0	0	2065.33
474	5806.07	5350.15	6529.46	7685.07	3281.24	1706.62	5893.62	7029.33	9026.25	5508.06	5763.51	8179.59	2930.39	8403.24	8359.98	2591.42	9358.46	4882.85	4140.32	8669.97	5679.26	4507.43	5556.95	7427.7	2504.05	3369.6	5078.62	7010.41	3971.31	9253.21	8265.73	9872.94	3902.69	1388.04	9630.57	8653.8	8062.56	3191.53	8343.29	8212.45	4176.37	9170.71	7967.43	7503.7	6646.99	9159.45	8985.54	8068.56	7605.9
475	0	753.292	1644.2	231.782	247.193	0	41.2374	10035	13062.3	2847.24	350.859	0	4308.6	707.306	0	1426.6	84.4711	31.5402	66.6582	296.719	0	0	108.052	0	4381.93	5049.35	6055.58	0	38.0654	12406.6	93.2943	477.176	448.688	0	333.759	10588.1	704.304	1155.59	952.283	81.08	709.405	14640.1	10823	0	29.22	227.627	351.896	9.72851	1392.19
476	1.65147	0.285574	0.786206	0	0	1.2011	2.1711	5.25234	0	0	7.3466	0	10.833	0	0	0	0	35.9931	14.9785	0.476675	0	8.83279	0	0	0	0	0	0	4.1426	0	0.546339	0	19.6691	0	0	0	0	0	0.697307	0	3.85953	0	3.73355	0	21.3612	0	0	0.117242	0
477	0	0	0	0	0	0	0	0	0	0	0	0	0	0	0	0	0	0	0	0	0	0	0	0	0	0	0	0	0	0	0	0	0	148.822	0	0	0	0	0	0	0	0	0	0	0	0	0	0	0
478	3701.65	7109.76	2246.13	8476.89	0	6951.84	2842.93	2960.25	3833.1	2161.15	2874.9	3715.58	1004.41	1256.62	987.585	2696.6	2232.62	2750.44	4030.99	711.746	1961.6	4499.44	2919.26	838.533	3915.41	723.267	2868.16	5530.08	4516.68	4070.27	1906.72	1843.12	0	7492.28	605.622	4145.82	7996.24	6102.93	7171.08	3344.22	294.385	4200.57	4483.5	699.687	3128.65	2424.62	400.609	1541.48	9976.64
479	117.578	641.909	244.397	126.259	1067.19	158.833	1055.07	181.112	1429.41	0	2326.29	204.683	448.699	750.355	288.295	6.05688	293.347	665.006	1220.45	334.781	2686.17	0	2864.39	471.144	356.494	378.854	150.91	442.69	1165.89	1047.38	525.11	342.08	867.984	186.433	298.147	118.897	58.844	100.586	911.698	457.834	886.723	2198.05	144.955	697.391	1266.32	382.683	222.757	493.002	0
480	1505.38	3459.83	523.096	3537.98	0	1733.76	531.705	0	324.807	0	0	525.065	0	263.288	0	0	0	145.595	710.011	0	704.53	301.246	0	0	0	0	361.878	638.163	0	614.479	810.273	0	0	2733.94	0	954.035	4157.75	856.938	4707.75	1033.61	0	854.9	1517.52	0	296.44	229.398	0	386.023	6562.24
481	285.15	846.676	352.872	582.381	1988.09	1557.86	1559.08	8168.74	520.879	1169.81	260.882	694.714	392.243	7674.01	17080.7	1375.08	330.41	3457.4	1436.32	95.7178	1244.73	851.783	122.988	16544.9	1886.47	388.752	984.076	665.265	3971.03	657.676	273.547	11249.1	2811.88	2851.86	71.426	10088.5	860.344	371.111	2799.53	189.806	2987.63	629.081	11649.2	17066.5	2405.93	1095.64	357.995	534.729	1276.33
482	1997.03	2511.93	1985.75	2245.01	3131.76	1378.75	2899.46	1026.84	1757.05	1793.35	3414.99	2456.13	2655.73	4724.08	1058.75	2288.71	3767.73	3596.09	4169.11	2599.49	4937.41	3542.78	2441.43	2096.6	4448.45	4166.93	2217.11	2758.08	3411.18	3938.51	4589.84	3636.26	2049.85	2063.85	4258.91	2243.48	3781.19	5603.04	4378.94	3715.29	2952.75	3996.9	1648.27	1241.92	6006.16	2932.39	5322.91	3513.57	3755.63
483	105.234	588.995	0	0	258.37	85.4881	279.959	720.716	649.673	228.222	617.674	523.481	456.902	234.445	92.5563	0	0	904.708	0	0	0	7.20588	460.597	335.547	256.924	0	81.5199	0	866.549	54.3986	0	422.226	82.5562	0	0	325.276	155.569	0	172.655	258.636	83.977	0	178.634	177.434	205.854	0	4.26141	0	0
484	161.716	247.887	664.018	813.098	1634.33	1712.17	693.666	1280.19	1982.01	2113.54	2031.23	2131.74	2160.34	1568.22	905.044	2042.68	1280.49	1419.46	3515	3785.7	3202.58	2553.79	1942.12	1942.51	2355.34	3342.48	2154.58	2511.58	3101.37	1545.81	1831.89	1690.95	4218.42	3467.34	2250.26	3595.13	2644.54	1648.56	3186.71	3327.41	3786.34	2080.75	3188.77	1104.28	3406.71	2504.41	3150.11	1067.13	3597.39
485	10195	18788.7	18392.1	20269.1	24600.9	17738.6	14085.4	30370.9	32658.5	26856.6	16106.8	26108.8	12019.3	23984.8	18568.3	21016.2	29448.5	27321.1	20199.7	19090.3	14477.5	11917.7	20705.5	23310.6	21469.9	13041.9	28426.5	14399.7	28772.5	31676.1	33556.9	25020.9	27972.5	24184.6	21021.3	40674.1	20700.5	28909.6	22414.7	30569.8	30126.3	47894.5	36150.1	23367.4	18685.7	32807	24639.7	38074.1	25485.6
486	5082.73	9234.91	5729.54	10038.7	1426.88	13631.8	4239.23	5372.07	5489.85	5678.55	5640.65	4774.23	2470.78	4151.01	7225.62	6158.33	4539.91	4624.2	6716.6	1398.63	4718.32	7117.47	4027.81	7366.92	5934.37	2910.73	5278.37	6246.55	4682.65	7116.1	4711.09	4180.25	3333.97	18296.2	1511.68	7413.86	12204.8	7194.65	10963	6355.65	4825.57	9216.5	8230.2	10657	5161.17	8617.24	1946.52	6175.53	14095.1
487	1398.23	852.921	1549.55	1039.2	0	2103.66	469.967	723.661	935.712	323.646	545.219	752.878	0	167.049	0	880.036	355.412	996.332	766.61	49.0871	691.717	572.577	679.142	355.356	549.421	0	324.33	562.976	507.463	984.573	1061.62	359.896	10.3837	2588.94	0	1931.69	1697.74	1674.07	2607.66	625.821	0	782.449	1135.53	200.691	520.545	570.655	0	726.817	3708.06
488	1224.65	3487.73	469.729	1628.94	4182.8	2934.76	3080.34	18309	2247.85	3152.9	171.729	1553.66	1286.85	15151.5	15754.2	2568.15	456.723	9291.44	1150.96	617.825	3300.36	2554.13	579.739	22752.6	1315.06	1435.8	3258.47	1071.33	8776.13	967.84	2062.82	6057.29	7007.96	5921.91	241.329	23959.4	1169.53	1327.67	3437.55	1597.93	7222.31	2218.85	17722.6	41810.7	1388.45	1715.61	1189.74	530.751	1755.51
489	863.054	968.942	2194.49	1386.46	3913.74	1091.62	1291.44	799.659	1452.25	1284.76	1757.61	1485.72	1566.38	981.056	14888.2	716.146	619.408	2716.63	2668.94	1146.55	1872.23	1708.61	1402.87	18204.7	1319.77	1838.47	1110.44	2391.16	2143.97	1516.78	1848.24	1149.03	3414.07	1206.04	1470.76	1161.49	1430.79	2648.02	1585.74	886.84	4495	2323.68	1287.72	19251.6	2076.16	1007.31	1027.93	1551.38	1052.97
490	207397	466782	348930	277402	381532	258636	336146	809021	490950	550894	390124	496414	288671	472743	382292	266384	471564	615493	273843	292219	362263	275088	398518	410518	297485	288131	621392	236671	686073	558785	535872	534766	443060	310634	332321	996724	326577	435919	555143	542280	493760	586915	967303	481209	452966	585358	358864	580163	350476
491	266.815	4831.99	3784.45	5023.61	0	7386.66	201.537	1525.06	1203.47	114.507	632.009	798.867	196.034	648.215	1092.05	1826.67	689.788	815.094	2170.66	241.462	491.689	2119.05	952.353	1375.55	2209.42	281.677	193.503	3040.76	598.313	2275.47	1330.11	329.668	0	7127.62	235.495	2150.11	9320.51	4922.9	6528.52	2311.36	48.0637	3257.25	2510.96	305.92	1291.21	846.996	0	393.331	9490.94
492	152.176	85.0019	186.291	78.0017	88.1433	0	122.456	0	184.926	143.091	394.298	137.256	141.298	125.064	240.746	129.399	112.045	383.374	137.677	93.8568	142.512	55.6918	34.6024	167.843	256.472	220.523	243.232	37.3002	167.368	425.712	49.9763	125.033	187.878	227.955	119.988	225.7	175.149	102.623	255.816	136.615	114.314	219.859	98.0756	59.2951	93.1175	144.757	18.9385	23.1814	91.6651
493	7601.99	5631.72	6411.07	7817.88	12018.7	9100.19	1482	419.159	563.321	12017.6	5944.06	573.203	7667.03	5677.33	7968.25	5952.19	7907.81	8592.65	10403.6	1418.94	1211.24	8562.6	7181.66	9375.97	6439.34	9436.29	16927.6	10221.4	10076.7	39.3214	11026.7	7473.61	15675.7	13338.8	507.545	302.524	9928.03	9473.25	9526.79	89.9668	19964.5	303.651	436.103	11011.8	1473.81	681.201	1129	11288.1	9292.15
494	0	0	0	0	68.9445	0	0	0	0	0	0	0	0	15.5513	75.4474	0	0	0	0	0	59.9526	0	0	179.842	0	0.333764	0	0	0.082212	0	0	0	0	0	0	10.0806	0	0	0	0	21.0033	141.818	0	0	3.89075	0	11.6453	0	0
495	1381.54	1638.83	1607.68	1443.44	5522.25	487.064	1318.3	5076.3	13754.6	2032.96	2253.58	1156.31	1284.92	2068.22	1106.12	612.312	784.27	1013.91	1063.75	1184.86	1551.6	909.112	975.828	443.386	1024.26	215.185	2731.87	1472.04	1135.63	13310.3	768.435	1021.72	4743.63	561.871	1859.51	4269.91	1228.18	1456.06	756.842	952.699	4899.97	15680.2	4297.33	1237.98	1787.8	1338.25	1195.58	1397.71	921.591
496	62.664	477.297	40.0151	0	62.0226	92.9629	753.404	1571.32	165.473	975.294	59.0244	0	92.103	587.552	4978.73	81.0349	42.8875	123.583	435.354	148.799	1063.85	667.833	29.6925	4417.33	275.015	51.5631	992.259	47.5079	171.521	67.8631	57.0683	1034.07	0	220.817	25.0704	1992.75	0	46.017	1048.46	26.9973	93.5461	125.044	2734.26	5542.4	1146.63	36.0155	23.0086	0	20.0069
497	241.507	464.187	12750.1	394.579	7.12537	0	0	0	152.695	0	659.428	0	0	811.694	157.174	0	3642.17	1394.75	202.846	190.914	0	115.264	926.543	45.8285	0.854545	0	577.329	376.947	989.341	3.8358	4319.76	1209.91	76.5614	72.9331	179.281	80.115	0	14825.5	290.288	0	294.114	74.458	53.4021	466.733	213.439	5.99852	233.095	6148.62	632.762
498	4338.02	3614.8	4616.54	3056.42	1121.06	2147.3	3921.27	1340.16	5340.94	2997.34	5208.54	5783.61	11930.5	2814.52	3471.04	2767.75	3555.38	5427.65	4073.98	3581.21	3888.94	4134.57	6143.95	3252.23	3190.24	13845.2	4336.33	2902.56	4147.83	7518.61	3515.97	3298.21	2475.8	2206.61	3045.09	1236.94	2942.86	6709.53	6301.62	6165.14	2597.03	5766.9	2972.24	5105.73	5327.88	5977.57	5424.06	5226.93	3789.35
499	4464.04	10999.7	789.988	1054.21	18057.2	909.334	0	220.893	0	79.658	0	0	16703	35562.9	0	0	15580.3	2858.16	101.018	580.424	0	152.624	0	0	213.016	16499.8	375.16	4029.35	3251.74	128.887	15619.7	36387.9	22927.4	2032.25	363.44	657.361	604.307	1754.22	13336.2	0	26979.8	0	395.283	0	239.921	0	463.307	16781.4	275.557
500	127346	39090.1	50696.1	43527.7	49345.8	68021.2	38548.4	181958	44080.6	33686.3	61734.1	85064.4	67638	36849.6	35892.3	41547.8	58908.5	93659.5	58002.1	67431.2	37982	55818	65490.1	35387.7	39535.3	64227.4	36131.9	141356	101362	44865.5	68858.2	34900.6	57729.9	68959.5	72741.4	203685	44305.4	57145.1	43802.5	87389.9	59983.2	42961.1	197699	36237.8	40883.5	87909	74413	67967	41382.2
501	0	504.566	98.6329	213.685	827.446	0	596.595	633.9	88.6606	298.798	286.249	506.676	44.1444	704.996	397.728	150.905	158.704	1082.61	246.947	201.86	365.703	128.557	199.715	362.017	79.9109	18.2124	350.972	233.997	1183.03	250.439	529.87	730.908	679.262	55.8308	369.763	735.607	605.24	279.218	650.303	644.059	763.129	127.766	771.992	540.62	425.591	663.194	241.041	477.815	593.601
502	2396.83	5609.45	2032.73	2320.61	4215.51	4118.71	3336.29	4558.64	3448.17	4952.29	4851.81	8280.95	3126.85	3035.19	5569.64	5715.19	9960.44	6437.89	5038.3	8128.87	5159.79	6171.95	5343.71	3504.62	7070.17	3503.01	4201.57	9130.63	6841.78	6427.47	12651.2	2806.04	6714.66	4753.72	12063.6	10023.3	6621.95	4630.9	9035.9	9628.33	8270.64	7257.51	9290.39	7547.21	8384.27	10816.9	11245.6	12739.3	6230.45
503	54.2654	13.7976	106.758	63.9285	69.0117	86.7456	38.2727	89.3607	48.6524	21.8621	14.0859	1.66312	81.7759	180.754	81.0447	88.8269	132.515	95.166	77.712	25.4229	14.731	70.5249	0.852746	49.8543	26.6514	33.3609	66.6727	36.8206	12.4235	178.355	116.699	26.8224	71.2094	49.5045	37.0308	92.1932	21.9407	59.9803	32.7227	24.5484	95.5219	65.6185	35.3033	23.7508	0	141.711	56.0155	58.632	85.2599
504	2199.93	6296.44	2408.55	5943.54	5910.99	1674.48	4688.46	6838.48	5470.86	4863.74	3328.78	5886.51	2194.5	8794.7	3780.23	2248.28	2952.78	10017.6	3290.15	2430.63	6769.7	2770.39	4540.18	5818	2702.8	3189.65	6062.87	3526.4	11388.9	5702.81	2842.95	8989.07	8035.61	2667.66	3318.8	7752.67	6672.9	3748.94	9155.14	6611.89	8033.18	4694.59	8094.43	5139.71	5487.73	7552.61	3345.17	3295.98	4837.87
505	205494	401685	115308	373903	0	282903	50297.2	103005	127577	19460.8	82512	92400.5	67998.7	50384.7	3346.45	237708	33572.1	35000.6	87051.3	1740.2	43153.4	108335	76234.8	1343.37	230846	65454.1	15827	231148	34719.3	128959	33692.7	45899.9	212.286	292616	2260.95	107138	379551	105087	393563	84912.4	10.8962	124357	127360	1951.82	41592	117016	3439.76	33482.2	359675
506	279.922	343.258	733.817	293.072	315.102	338.65	479.848	646.677	532.921	450.969	289.688	433.824	395.929	280.639	290.232	327.045	489.798	554.961	323.483	428.056	367.052	182.313	318.47	438.113	501.209	304.323	872.917	359.165	379.745	528.537	576.083	419.856	511.59	249.705	446.212	648.762	509.459	787.741	511.288	372.343	709.255	454.799	561.001	611.593	690.641	659.638	407.391	922.882	359.802
507	560.201	3733.37	1042.06	4048.76	0	2559.61	572.845	422.259	1808.48	0	596.612	1163.09	0	376.371	427.135	487.012	90.7346	333.704	1666.98	0	245.536	1474.32	597.946	0	1112.69	0	0	1548.05	746.287	957.905	737.374	277.724	0	5388.59	0	1775.28	5069.67	1409.55	5583.88	1020.23	0	2123.8	2810.5	320.227	662.978	1404.52	0	479.99	5685.39
508	3323.93	5163.91	3201.83	7982.71	1804.8	7120.27	1612.96	2361.65	2262.57	1388.92	2049.07	3452.15	375.478	1410.17	5677.38	2763.45	1014.25	1522.97	5445.55	871.797	2414.43	6114.78	2286.55	5894.53	2321.91	533.144	2684.54	3101.21	4415.29	4624.48	3380.31	3240.69	2813.06	11653.2	1808.58	5113.27	10231.7	5873.54	10233.3	2756.63	3408.42	4363.33	5538.46	7208.33	2307.5	4349.26	926.766	2513.03	12121.2
509	0	812.415	0	0	0	87.9827	651.351	4088.47	0	561.43	0	0	0	367.035	287.685	0	159.955	518.22	1347.95	0	968.708	723.769	0	247.959	0	42.3495	615.423	0	94.1113	0	172.964	418.734	0	0	0	4041.56	0	0	766.871	119.45	0	139.09	4654.21	139.881	578.185	0	0	74.6209	20.9921
510	1071.4	1990.12	377.466	2730.4	0	2271.86	889.073	1048.02	1483.45	334.233	496.669	824.381	0	357.963	163.289	850.17	412.192	1411.12	1098.55	156.047	592.607	2034.58	946.392	906.562	1911.41	0	299.208	1454.38	1003.58	1483.62	1056.93	185.554	0	3748.1	15.9508	2380.88	1838.17	1851.46	3548.42	1500.36	8.07285	1870.5	2041.67	623.563	1445.14	1122.01	41.5753	716.563	5850.3
511	4136.09	3483.14	6615.6	3361.68	4144.62	2375.21	2529.09	2990.43	2866.93	3825.82	3941.26	8527.96	2299.64	3084.75	6255.14	4617.26	4438.72	3871.9	5506.86	3513.81	1076.11	4474.02	4114.75	4796.08	3246.53	1869.78	2906.32	1696.28	3311.28	1149.42	3828.16	1654.89	2623.66	995.372	2951.08	1752.75	924.866	3792.04	1196.71	7792.44	1927.14	1354.65	1221.9	2362.61	779.89	6313.62	3152.3	1838.14	376.514
512	0	0	0	0	0	0	0	0	0	0	0	0	0	0	0	0	0	0	0	0	0	0	0	0	0	0	0	0	0	0	0	0	0	0	0	0	266.871	0	0	0	0	0	0	0	0	0	0	0	0
513	105.201	677.489	374.092	0	1029.58	0	2023.24	0	7010.85	3138.92	239.02	0	2006.8	0	207.868	1084.37	0	461.773	0	0	2348.96	225.458	697.936	0	1988.56	1587.91	4858.42	432.365	690.247	10018.8	0	0	3510	0	0	0	0	0	2189.63	153.138	5110.14	9637.74	0	393.404	1737.48	66.885	0	0	0
514	283.693	435.135	770.317	662.489	2399.07	350.396	156.528	1014.58	5845.33	1039.99	201.879	4261.91	1005.67	64.3817	215.663	1563.63	1732.33	1548.82	792.273	694.679	0	1144.68	0	243.378	2230.7	1073.99	1762.67	695.891	1486.85	9208.99	2318.07	351.093	1246.76	486.104	776.328	1019.85	79.9391	1351.35	176.495	2735.3	705.179	8093.89	2502.8	1504.16	0	4653.28	401.553	2954.86	0
515	82564.7	73369.7	85537.4	89945.6	123791	127934	26239.1	14428.8	17613.8	118271	80653.5	21070.6	108859	73210	95303.1	78776.2	96627.1	85625.4	110556	23841.3	24816	103041	82693.8	102813	86592.3	100197	134370	103445	79969.1	21801.1	104547	72745.9	133942	137965	30698.6	17861.2	92135.6	98235	79033.2	17775.9	141097	20899.5	14738.9	98245.4	26118.8	15587.1	31587.3	102106	88471.1
516	0	250.754	449.204	176.258	151.461	599.072	352.239	0	116.767	321.582	91.2987	85.7582	149.366	168.057	260.56	567.517	90.4498	435.471	139.532	294.848	408.254	150.255	167.507	276.229	501.465	519.271	383.144	0	339.287	210.476	218.57	411.475	215.584	1293.84	177.266	0	219.038	570.735	321.564	207.782	168.648	233.592	86.7543	230.308	417.232	145.602	437.152	226.976	257.425
517	849.15	1684.12	1996.58	567.514	425.587	217.663	1446.97	2599.99	1824.38	1598.73	2755.94	2747.9	1400	909.899	2037.91	195.644	1068.28	490.379	1726.5	2276.4	2082.09	1564.09	3534.12	2175.22	520.204	1474.47	3133.86	1642.56	1065.48	3525.45	2080.43	1984.2	509.646	334.92	2776.87	4330.43	1674.28	2154.38	3328.33	3069.48	495.774	4727.87	4691.13	3189.99	3582.97	4480.37	3331.72	2247.32	1940.12
518	531.487	2909.76	1691.35	4597.9	0	3625.41	160.792	154.901	870.723	86.9234	805.354	1223.97	117.449	0	472.096	700.018	541.622	913.183	1409.75	0	317.221	1592.68	690.097	1074.1	538.676	164.485	0	2004.18	1050.71	1154.19	1233.92	407.942	0	4466.19	28.3587	2119.6	5378.81	2776.88	3910.36	968.624	0	1267.06	1791.2	977.876	636.071	2232.13	0	61.2066	5323.46
519	2071.83	1775.34	1575.72	1634.63	1948.2	2093.85	2315.81	1525.01	1581.86	1946.15	2031.15	1806.97	1717.39	2517.05	2143.88	2183.59	1976.33	2125.76	2329.71	2712.16	2281.57	2058.48	1393.23	2008.77	2699.36	1564.58	2308.15	2274.7	2264.4	2551.5	2159.72	2392.3	2033.28	1858.69	2170.84	2949.04	2553.57	2315.67	2378.62	2439.75	2393.59	2003.9	2748.64	2103.98	3239.88	3064.28	2411.6	1985.18	2191.01
520	236.583	0	0	224.314	61.3743	148.514	142.875	161.172	3450.02	34.5918	83.1772	211.52	1206.13	919.155	0	228.719	152.233	4475.06	75.3996	1005.31	122.772	253.527	139.506	0	25.1855	648.002	0	372.891	4539.88	2586.79	132.411	941.873	74.8443	12.1026	250.575	0	157.268	4.98645	0	164.847	0	3245.82	106.005	0	0	267.248	704.279	39.8061	285.965
521	1.84953e+06	1.79106e+06	1.8829e+06	1.82405e+06	1.99404e+06	1.92614e+06	1.93442e+06	1.9381e+06	1.94671e+06	1.86484e+06	1.95116e+06	1.94701e+06	1.96719e+06	1.99962e+06	1.95105e+06	1.95295e+06	2.01817e+06	2.12128e+06	2.00917e+06	2.00436e+06	1.98344e+06	1.97406e+06	1.9684e+06	1.97609e+06	2.01896e+06	1.95894e+06	2.03364e+06	2.01847e+06	2.29195e+06	2.08147e+06	2.17411e+06	2.11099e+06	2.17781e+06	2.09468e+06	2.09884e+06	2.12368e+06	1.98069e+06	2.17285e+06	1.96529e+06	2.05957e+06	2.29309e+06	2.15125e+06	2.07015e+06	2.13114e+06	2.19426e+06	2.03797e+06	2.11629e+06	2.13831e+06	1.94911e+06
522	268.146	761.475	10.6363	1341.75	1610.57	214.005	1444.07	1242.39	1073.37	472.175	800.316	1241.07	917.791	2586.83	740.741	0	1297.05	2701.03	534.513	219.595	1708.65	682.709	911.4	1082.83	229.25	0	1230.25	1137.15	2577.02	1789.17	825.475	1706.49	2014.08	216.486	1596.65	2562.67	1582.49	673.071	1389.42	1427.56	3322.85	1571.31	1360.18	1320.75	1853.45	241.924	1168.99	279.916	982.314
523	4120.81	7722.78	4851.04	10977.9	2320.58	13900.2	1963.37	6977.51	6363.3	3511.12	4225.28	5521.64	1259.51	2655.71	7370.99	3335.03	4665.21	6302.91	8679.12	14.7466	4597.84	7779.37	4774.88	8761.11	7453.93	1447.8	4757.79	6537.79	7349.9	8374.91	6705.22	4074.08	5466.44	20244.8	2240.03	9013.77	13162.8	10965.2	14613.4	7234.17	4722.67	9358.55	8853.64	9390.35	4370.45	6937.4	2271.33	6042.93	15809.4
524	0	512.465	0	302.29	417.57	2236.67	657.851	300.587	398.448	300.121	388.975	426.615	193.946	262.015	202.513	1025.36	215.789	546.065	145.269	412.249	566.678	368.039	177.88	0	2629.93	0	339.41	457.106	1289.95	710.609	725.28	358.759	175.073	3060.89	437.004	197.58	1588.58	641.294	1294.28	297.509	331.712	430.513	570.205	337.798	773.984	182.261	0	188.065	1493.06
525	859.801	762.805	593.729	939.041	836.659	1120.1	645.463	1389.77	993.686	1441.46	1196.67	1257.21	677.717	1044.48	933.16	787.406	1080.33	1079.03	1149.01	747.589	910.06	888.466	900.489	1285.95	720.387	686.382	1395.56	942.162	788.549	907.071	1441.01	931.817	442.27	1565.58	1413.91	1959.17	145.465	1143.13	395.369	1731.08	94.7506	470.809	1176.8	1380.7	590.848	1306.24	890.269	1240.22	221.225
526	0	0	109.408	0	171.921	0	144.796	228.697	108.434	207.691	0	210.074	169.214	0	260.756	303.201	89.7968	403.06	0	407.708	897.605	0	112.719	0	160.367	417.331	149.873	0	0	0	368.872	152.118	170.941	120.529	544.497	346.313	217.665	195.932	140.366	154.99	748.923	313.956	0	0	765.8	0	133.387	0	151.303
527	0	0	0	2356.18	0	0	548.151	0	0	11165.2	528.988	0	1998.52	3978.75	551.298	1535.54	2737.45	2426.9	693.756	0	440.19	2659.45	1731.66	831.725	1796.23	0	13356.5	1619.61	2929.94	327.633	2746.12	2093.99	0	588.415	0	0	3370.69	1703.98	0	540.969	0	0	350.317	642.78	393.863	0	0	5911.59	3966.48
528	1441.51	1487.87	991.584	1204.47	853.537	850.679	2392.64	976.887	624.455	1275.49	1074.66	905.396	2164.29	1194.3	2371.45	1003.54	984.414	412.335	1173.75	1119.2	1357.7	1153.47	1349.82	2634.47	517.706	2381.85	1948.46	1166.24	798.908	749.439	629.098	1533.16	2087.45	859.193	518.917	1527.49	1809.71	2310.99	2277.55	1312.83	1790.8	1068.25	1415.71	3314.61	1688.39	1415.1	782.715	914.894	1215.1
529	3520.5	3779.21	4280.43	4443.08	4534.49	6048.7	1666.67	1961.17	2445	3127.71	6423.58	11547.8	5525.28	5495.04	4274.82	6301	3840.01	7106.68	8365.81	6737.05	1128.34	7335.78	3460.7	852.045	5293.21	4289.69	2679.92	3906.01	4810.82	4053.49	4812.9	4839.81	5656.25	3551.12	3627.74	3571.2	6020.42	5837.43	819.315	7013.91	4336.22	2538.2	3150.08	1751.4	3489.85	3552.53	6073.46	2623.2	3655.17
530	1327.86	1924.32	581.237	1323.78	2673.17	2000.75	214.98	354.251	208.97	3706.75	1368.29	332.456	1514.25	1714.88	2041.5	1296.28	1649.82	2237.54	2211.15	0	963.427	2625.59	2414.87	2232.41	1292.53	1925.63	3863.32	2560.91	2806.14	102.197	2825.48	2374.34	4068.85	3122.11	71.6295	207.596	3029.63	3208.55	2309.46	725.243	4871.28	415.603	112.002	3143.2	459.587	1022.46	159.151	2489.99	2175.25
531	104.967	453.443	174.902	532.648	27.1061	98.031	0	39.456	83.755	22.5953	40.8442	38.1126	0	33.032	0	299.954	0	51.3706	0	0	0	42.2157	56.5077	25.0173	115.097	34.6749	0	176.393	167.107	53.865	74.9611	80.7896	0	476.45	0	99.8675	1144.71	72.8538	463.2	39.4659	0	162.157	65.332	0	51.1832	50.7748	0	0	798.66
532	1924.14	4660.53	329.099	4216.43	0	1688.99	0	454.492	1044.42	192.668	288.887	727.254	104.75	255.126	0	2319.97	207.25	180.724	583.523	0	0	2801.41	0	0	970.603	0	81.4151	2675.07	600.408	757.449	0	133.208	0	2921.7	0	2078.92	5353.67	1046.03	6203.93	443.358	0	1218.25	2517.47	0	308.39	1290.27	0	186.549	1819.14
533	9219.99	14960.1	9670.64	17447.6	5330.97	25432.2	5785.3	11137.4	10361.8	8414.21	7716.03	8501.89	4606.91	8783.74	11787.1	14086	7753.9	8641.21	11395.1	3935.6	6361.46	10838.3	8066.41	11748.4	15085.9	5892.64	8468.72	10153.7	11109.7	11896.2	10307.6	7910.05	7428.92	28980.4	4254.46	12461.8	22718.3	15394.3	19903.5	12841.3	8193.39	15568.3	12209	13628.4	9534.75	11488.8	4201.8	9369.2	21354.2
534	257.953	134.915	293.312	306.63	1820.39	51.1452	1.6478	170.526	258.463	127.753	117.097	947.281	28.9365	113.673	0	189.108	0	269.188	326.396	103.387	278.858	512.48	3.95119	148.082	187.484	0	0	264.806	58.4762	42.503	139.36	15.3053	1266.98	0	191.067	395.065	110.476	117.693	133.856	1305.44	1471.57	311.667	154.512	278.664	180.292	1060.33	34.4734	151.703	67.9974
535	785.166	1259.21	954.158	0	2387.12	6627.46	2365.68	3938.3	926.816	456.427	2066.61	5018.64	0	3057.85	4439.48	6866.23	6153.77	2848.23	5153.67	5920.88	3059.83	5123.21	2813.36	4730.21	10959.6	0	1380.13	1270.79	1569.66	898.696	7947.25	4531.87	1403.26	10529.5	5776.2	5418.54	0	1742.03	2199.3	6315.09	2623.09	2236.15	4625.35	6391.13	2275.46	4586.14	4399.62	5949.17	0
536	0	0	1197.15	0	1680.07	0	0	0	2707.39	300.774	135.44	0.205303	0	134.851	107.45	0	2727.74	243.11	158.198	702.876	0	0	582.903	181.269	0	246.421	388.805	0	21.4812	2064.79	3061.41	0	1571.71	0	513.146	0	116.265	756.838	138.478	0	1895.49	2600.08	0	166.442	0	9.84129	998.83	3728.71	242.356
537	44321.5	45295.8	45262	47151	48108.5	50603.9	48738.5	46677.7	53488.1	50405.5	51763.1	51684	49713.6	49752.4	47729.1	46258.3	52522	55588	54759.3	53411	47280.4	57719.5	49943	48169.2	49489.8	49821.7	48175.9	53190.3	63363.1	54555.7	54916.8	53970	51194.3	55778.3	56168	54121.1	46837.3	55594.6	49002.6	56180.1	54868.7	59424.4	55374.6	53811.8	57127.1	60354.7	55116.9	58711.8	47437.9
538	250.405	364.982	225.167	443.743	25.2194	444.152	31.464	107.109	134.153	60.0929	23.9815	109.74	20.525	129.41	110.858	160.656	0	115.617	304.333	0	41.4552	173.807	35.9529	163.143	95.8639	0	229.615	263.753	291.193	294.581	34.4743	195.34	0	364.728	0	166.951	547.751	294.892	275.188	132.684	0	110.082	97.7407	194.16	281.521	268.876	0	39.0046	839.16
539	3683.07	6593.91	9125.87	4765.91	3352.87	1474.87	9610.74	6033.12	6473.49	7314.01	11853.3	11746.7	5305.42	7321.01	10261	3317.46	3524.48	2503.46	6003.84	8802.45	8128.71	8065.28	12193.6	8922.36	3634.43	5509.03	9110.12	8348.03	3429.35	13304.2	4661.98	9700.39	4354.63	2614.1	9826.16	13742.1	8793.07	10333.2	10192.8	13821.4	5222.53	17964.5	11094.7	8385.63	8561.73	15812	12856.7	8606.18	8113.02
540	240.732	429.534	29.1856	506.257	0	129.932	2.45789	362.804	91.0057	385.413	172.196	308.397	0	0	0	46.1141	41.8364	854.964	1404.85	0	164.431	1669.2	51.2604	36.8161	96.8414	0	508.398	621.712	1004.28	114.294	11.6531	0	0	201.122	0	354.707	751.57	162.881	597.288	145.412	0	306.343	237.573	0.441283	170.503	481.047	35.8515	131.071	532.705
541	0	0	0	0	0	0.157672	0	0	0	0	0	0	0	0	0	0	0	0	0	0	0	0	0	0	0	0	0	0	0	0	0	0	0	0	0	0	0	57.9795	0	0	0	0	0	0	0	0	0	0	0
542	9.09058	19.9669	163.376	15.8162	139.637	3.01248	39.0009	371.909	1554.5	706.19	80.5233	0.172139	198.215	37.8798	0	448.954	0	26.652	52.6362	10.3241	13.5139	12.2379	7.07577	0	522.196	441.25	409.101	0	86.4566	652.261	0.725528	83.0806	114.237	4.51657	137.384	391.581	79.7158	423.67	147.488	1.88452	393.171	576.158	627.116	10.0989	72.9599	53.1573	288.885	27.5831	86.7762
543	27.2381	221.267	14.6184	107.427	0	535.184	45.7032	357.823	153.709	68.892	107.648	172.058	0	0	0	0	277.915	60.034	82.8727	23.8236	98.4715	0	118.733	184.373	156.291	5.04023	76.9706	77.478	140.829	417.394	43.8182	0	0	210.131	0	202.164	333.99	159.096	473.451	174.89	0	317.132	260.952	54.996	0	256.919	0	194.198	416.229
544	2004.05	1744.8	1504.18	2259.43	914.543	545.509	1727.77	2084.56	2220.22	1651.74	1945.8	1842.65	1166.16	2248.88	1318.82	667.732	2628.59	1456.13	1299.47	2879.95	1339.03	851.532	1692.24	2164.76	939.263	783.878	1405.98	1911.88	1045.87	2657.88	2683.55	2725.77	1155.88	404.092	3590.62	3542.28	2762.18	670.174	2825.71	2357.25	1362.25	3224.9	1313.39	1977.07	2417.68	1559.21	2555.54	2265.13	2004.33
545	16369.7	19973.2	9791.78	13337.7	13289.3	5979.67	16857.8	22410.8	20799.7	17897.4	17580.7	21780.9	10589.1	27527.4	28071.7	8278.81	8523.14	19473.3	14385	9384.27	19875.2	13093.4	19287.6	29436.3	9005.37	10323.5	20598.5	15523.5	21353.6	24535.6	9410.48	30253.3	15139.4	6579.42	10421.2	26795.2	16996	11593.4	21700.6	23403.5	15352.4	22568.2	24699.1	30600.3	21301.1	24151.5	11164.4	9032.98	14475.6
546	1833.3	1750.03	3059.96	1256.63	1934.87	1883.58	1563.53	1957.92	2257.98	2890.67	1762.75	1817.17	1469.05	1929.54	2431.92	2076.25	2519.62	2540.92	1286.02	1820.2	2104.67	1139.96	2202.42	2231.82	1381.53	1264.06	3060.61	1922.18	2302.04	2531.99	2604.89	2216.67	2334.39	1028.76	2885.08	2475.71	2598.95	2839.4	2226.67	2733.92	2882.19	2747.93	2395.45	2434.97	1691.03	1607.48	1662.09	2488.54	2068.8
547	36.8556	3.44145	8.17569	53.6018	22.3897	0	5.96503	8.39373	73.7858	26.2155	5.61927	26.1021	192.939	70.7234	43.1933	39.394	6.48943	1.69228	8.89102	29.1466	23.8519	95.4415	78.7444	20.0472	0	0	0	34.5853	2.43857	28.7124	54.8887	37.7248	39.0643	46.5032	0	12.4672	52.6646	39.6892	3.23621	16.6368	35.8307	12.6261	27.2323	50.0984	96.3977	197.66	23.2762	45.1628	70.8494
548	14915.6	26661.2	24376.7	16115.9	11456.8	13523.4	15525	9853.69	25952.2	26103.5	35158	28401.2	64844.1	18701.5	21565.3	13284.9	21238.2	22143	20436.6	21234.2	21706.4	34048.9	28555	23244.3	9815.88	68499.3	22343.2	20070.9	25081	26367.8	20644.9	16404.6	12710.2	10690.2	23487.7	11298.6	15545.2	27697	31513	31580.7	10182.2	29732.8	9454.69	15963.4	21385.1	29633.7	21329.6	23238.5	17287
549	360.419	6277.67	3386.98	4006.42	4119.79	0	4780.7	8953.7	7764.3	4538.12	5102.24	7915.15	499.967	7096.84	1795.99	0	0	12676.3	593.33	804.785	6159.89	418.795	1324.21	3065.3	0	0	3449.42	0	11423	7537.59	0	5137.81	3607.73	0	558.748	12182.8	2939.65	0	3366.68	5941.29	5734.93	4280.22	6650.99	1287.16	4654.4	3487.46	1167.08	0	1578.29
550	679.791	605.689	605.273	930.845	332.692	596.556	656.749	966.274	775.086	545.639	871.001	682.35	991.738	757.178	659.889	543.134	849.106	881.006	759.439	663.624	784.88	1073.11	819.802	695.045	514.022	541.715	300.528	646.315	800.813	1072.36	910.397	936.125	487.554	627.425	578.129	586.055	835.513	433.325	853.963	838.492	717.641	507.934	511.592	965.314	697.351	573.988	672.495	845.519	578.535
551	11121.1	17112.8	10633.9	15935.6	6354.17	29820	6784.26	14220.7	10709.8	8084.25	7925.76	11684.7	3083.68	9543.95	13880.6	15871.7	8082.92	11350.1	10727.2	4275.28	4537.42	12193.4	9027.96	13386.6	13217.5	5392.1	8288.84	13286	9758.97	14308.4	12236.4	9551.58	7004.46	31741.2	3771.15	16097.7	25372.9	15687.3	20977.5	13421.6	8285.29	14868.1	14335.8	14030.2	9337.26	14906.9	4723.48	12190.1	21069.5
552	138815	281278	121514	344702	0	237565	46981.2	96811.2	126504	29935	74028	83381.9	43425.2	49528.3	7598.09	175397	37766	35826.5	92471.7	5659.57	44766.2	107589	78715	6397.63	185672	49038.8	19604.8	184497	43606.6	136584	45557.5	59196.4	0	268360	5928.51	121071	402223	139676	376217	93631.8	944.402	143578	165678	7427.01	51250	108420	6837.49	51963	380699
553	0	0	0	0	0	0	0	0	0	0	0.493816	0	0	0	0	0	0	0	0	0	0	0	0	0	0	0	0	0	0	0	0	0	0	0	0	0	0	0	0	0	0	0	0	0	0	0	0	0	0
554	2989.26	3476.78	4249.71	3457.86	3338.57	3484.56	4239.4	2973.49	3761.24	4076.5	4656.42	3345.53	7088.57	6279.55	3585.71	3875.08	3472.46	3773.71	2884.29	3436.75	4538.1	2354.81	5218.05	4922.04	4755.66	6361.4	6542.07	4109.28	4578	3500.49	3886.46	5458.37	3607.44	5919.39	4728.39	5232.92	5325.14	5247.69	4905.9	4991.17	3807.71	4043.76	6069.64	5284.06	4970.18	4027.32	3909.15	2693.23	4871.64
555	2463.61	3245.64	3660.55	3023.3	1970.55	3418.84	2964	2822.54	4454.67	2459.62	4836.2	3008.17	4829.97	2880.84	3282.22	3743.36	3374.08	4040.58	3797.54	3251.56	4444.19	3938.98	3901.62	3613.72	3049.98	3634.41	2362.48	3877.53	3932.45	3748.67	3396.89	2537.17	2485.23	2749.24	3373.13	3307.5	3978.64	4219.61	3836.62	2794.96	3639.83	3545.87	2798.71	3719.39	3935.63	2637.77	2737.33	4096.91	3009.89
556	0	303.647	1093.04	0	1998.12	0	2051.75	0	2469.85	801.226	1936.09	0	2494.97	551.887	0	0	1299.77	2518.34	1552.39	716.115	1235.77	1603.76	0	0	0	2661.28	790.171	0	816.39	1354.27	3362.6	1074.04	6575.34	0	2377.43	0	229.624	0	712.989	0	8668.7	3404.84	0	0	3612.2	0	867.223	942.155	0
557	5407.1	3982.89	5300.02	3808.66	4737.33	5900.43	512.935	698.464	681.002	3288.02	3598.45	119.76	4985.34	2920.31	3499.42	3526.46	5269.84	3831.68	4634.1	1855.11	190.014	6028.1	3815.22	4344.35	4631.83	4030.27	2993.31	4818.37	4426.42	915.24	5893.17	2496.28	2478.85	4583.67	1605.84	1099.97	3552.22	5708.88	4024.47	536.554	4126.9	433.841	925.252	3351.51	178.307	553.983	1280	6554.57	3079.71
558	0	0	0	0	3.55717	0	0	0	0	0	0	0	0	0	0	0.0262235	0	0	0	2.22162	0	0	0	0	0	0	0	0	0	0	0	0	0	0	0.801969	0	0	0	0	0	0	0	0	0	0	0	0	0	0.0171435
559	99.3871	248.482	118.8	14.314	176.031	110.502	63.7341	195.728	231.178	197.322	202.475	86.4377	140.49	206.356	155.595	122.611	238.758	75.1206	77.1965	107.995	34.112	56.9694	40.368	101.77	125.216	190.123	110.75	131.713	117.479	68.1045	107.247	0	47.6075	143.188	0	53.5005	106.002	36.4474	181.425	2.658	82.5724	100.498	23.1644	218.587	14.4703	87.4565	139.827	228.663	103.988
560	257.213	586.533	200.225	1160.11	500.558	793.757	0	380.895	0	0	0	393.736	0	463.445	469.589	322.621	0	0	0	0	0	0	0	710.081	338.994	0	0	683.626	0	0	0	0	0	1065.58	0	2114.95	2268.27	753.869	383.852	355.967	0	645.434	786.788	390.953	0	1025.06	0	339.31	992.877
561	30238.9	19659.5	28436.9	13384.8	32927.8	25896.3	759.571	533.697	7416	29413.7	30675.1	7815.79	29276.1	20976.6	34251.4	35035.7	29960.8	37906.6	45861	566.916	1585.72	47248.8	32070.8	37016.3	38978	29569.2	39768.3	41934.9	40938.6	9282.31	38767.3	25321.8	43818.4	35589.4	2016.87	1943.18	19048.2	45704.3	30933	10753	46819.9	8204.4	3405.2	41738.3	1262.41	11374	1818.22	40176.1	16965.8
562	9521.09	29081.9	9570.08	36914.7	8060.49	5904.19	6514.43	9016.3	28819.6	3265.27	12835.9	10704.9	9428.74	37553.5	27303.3	16126.6	9284.71	12692.7	10487.9	5764.35	9714.72	8886.62	13594	34012.2	18391.4	9644.46	9174.86	16992.8	12154.9	31234.1	12600.3	38143.2	13944.3	6388.56	8679.53	9775.33	42924.7	13718.2	42322.4	7259.05	14486.2	34386.8	11041.4	34010.2	11563.8	10563.8	8668.09	12845.2	45635.2
563	1447.01	3038.04	584.49	2953.88	0	3106.71	652.694	1144.32	1898.04	178.77	1465.01	665.327	55.0958	118.704	497.236	1291.25	279.652	669.507	1210.08	0	946.438	227.015	865.652	777.933	1677.35	214.58	335.736	1948.3	591.881	1645.86	759.221	581.481	4.18707	4071.63	0	1266.09	5436.26	2322.3	4956.45	1792.23	0	3013.51	445.237	920.351	598.711	1847.27	0	852.828	6215.93
564	3294.18	1937.04	885.099	858.849	757.363	166.981	1270.16	117.03	1092.58	1915.54	484.602	1818.36	2261.23	1255.11	2011.68	961.885	1786.72	2695.61	3977.72	463.997	1703.43	3853.58	517.244	2409.11	1380.93	2002.65	2361.09	3439.69	2835.07	1363.31	1677.07	1091.92	1128.02	169.957	555.293	330.525	1128.85	1284.39	1705.76	1894.9	838.381	1048.24	632.954	2656.29	1218.45	1601.6	715.32	1718.52	1088.89
565	0	0.0943235	3250.22	0	0	6.64093	40.6308	4.11037	0	1.73244	880.056	4.7569	0	0	153.246	0	230.793	0	0	0	176.628	44.6295	1670.72	171.155	0	248.248	54.3236	10.3508	339.22	103.718	1959.64	0	0	0	30.2873	6.13605	874.203	5491.83	17.996	14.1178	9.30935	0	173.025	385.923	0	8.62467	16.1545	1496.74	699.934
566	0	27.2948	191.408	61.2509	2001.5	97.5209	0	100.583	212.55	31.5181	0	0	73.5886	59.0236	0	0	51.1332	423.938	49.4247	132.057	48.0204	41.0162	0	90.1772	24.2457	114.646	18.0186	0	360	272.439	194.097	58.6065	2170.19	0	0	116.049	0	62.0243	231.581	0	2370.9	187.945	0	0	0	0	0	0	65.5091
567	2002.5	2367.03	3038.77	2397.88	1375.47	1714.27	3047.6	1838.3	4933.48	1444.38	3873.18	4520.85	9927.88	2240.21	2649.56	1427.79	3291	3439.37	2957.32	3999.14	3446.79	2722.75	5071.46	2987.72	2068.06	12928.3	2500.69	2795.6	4296.03	3333.36	2969.28	3023.27	2514.37	2241.81	2539.53	1393.67	2545.01	5436.82	4210.71	5777.34	2052.09	5446.62	1447.75	3631.92	3517.67	4486.7	4082.71	4070.05	1948.68
568	287491	291878	298316	289530	316927	305513	315229	322106	263828	274967	307293	260470	306424	298341	305470	325063	320464	274137	274138	287750	310733	261417	292415	299529	326485	287618	275751	269971	271499	252384	320276	283751	286413	301013	275378	309817	266670	289515	261793	237136	295943	234886	276424	280914	299163	215654	256788	293992	238713
569	0	0	0	0	0	0	0	0	0	0	0	0	0	0	0	0	120.585	1647.42	51.385	0	0	0	0	0	0	0	0	0	1488.37	0	0	0	0	0	0	0	0	0	0	224.103	146.096	209.545	330.884	0	0	0	249.07	0	0
570	3872.98	5909.65	11446.8	5256.37	3936.99	1282.48	8887.12	5332.76	6302.63	6809.79	9647.41	11871.2	5337.88	6969.16	9884.6	3720.81	3403.35	2569.18	5832.53	11648.4	7800.94	9665.15	10415.6	8425.38	3106.86	4058.16	11287.5	9969.53	3398.9	11633.1	4110.46	9631.1	6399.78	2759.84	9436.62	11304.5	10252.2	11055.1	10559.5	11438.1	5124.2	17660	7452.76	10164.3	7236.33	16542.2	9340.44	7606.14	8952.28
571	3927.83	6521.7	8968.87	5467.31	7439.18	7978.99	9506.63	7389.37	6380.13	10043	7629.53	7545.42	10448.6	5115.55	8465.72	6448.15	8055.49	7512.63	6748.1	7528.89	6583.95	6518.24	9163.1	7883.33	8181.33	7449.34	5355.68	5850.51	7825.02	8676.3	9570.63	5482.03	6649.84	7716.1	7380.25	10178.8	6087.79	8400.74	8078.93	6915.17	6892.72	8874.93	8744.04	7965.79	8486.46	4503.6	6816.63	9001.46	12625.4
572	0	6090.75	9350.36	3313.17	2798.06	0	157.208	62517.8	110254	44061.2	2020.11	158.989	32043.5	3948.99	0	28448.8	262.703	454.022	673.758	2579.61	137.674	158.079	1897.32	0	29418	30476.2	46475.8	1.72322	345.989	122104	505.558	4709.34	4349.29	0	2549.37	73836.3	3909.23	11957.8	7907.95	428.755	3282.18	128184	70135.1	0	99.1224	1073.87	3876.8	269.525	4008.3
573	1413.01	1817.08	1177.85	1702.94	744.57	2578.93	669.356	1239.72	877.222	661.975	963.329	1293.62	339.302	1121.36	1443.7	1119.62	815.735	896.006	871.813	517.953	428.877	1327.02	963.104	1218.89	817.744	482.16	841.049	1196.59	951.954	1364.16	1060.36	867.039	798.05	2824.87	315.672	1727.95	2284.04	1361.5	2030.58	924.571	690.953	1332.01	1160.3	1058.59	1199.52	1363.14	431.216	1192.45	1480.69
574	862.202	987.125	971.647	832.145	1388.96	917.794	978.149	1051.8	992.113	1479.78	1655.9	2695.57	976.604	1002.45	2212.09	830.487	1996.7	1155.72	1814.83	1299.93	424.706	1906.9	1591.09	1743.4	1138.76	562.947	1358.78	1046.37	1220.88	931.26	1433.32	798.259	1172.08	769.712	1299.76	981.64	566.812	2082.72	697.173	3716.73	1411.43	1413.71	933.935	1552.42	278.939	2558.83	1568.07	1356.33	374.189
575	1243.42	2371.63	1003.54	3316.3	1962.55	376.443	2020.34	3183.19	1723.24	2750.7	1957.37	2509.72	988.916	4026.48	2358.03	899.003	892.818	3074.64	1150.44	1265.82	3590.07	1204.39	1939.33	2320.18	1052.18	1191.92	3365.71	1513.94	2830.49	2409.22	1237.04	4814.48	2300.29	675.789	1163.24	2200.65	2399.98	1207.46	3758.14	1621.04	2146.18	2519.46	2372.72	2387.16	1858.75	3308.94	1357.19	1653.09	1221.47
576	3401.41	3580.61	2453.27	2931.83	3522.68	874.993	4471.17	3527.62	4368.74	3122.92	4634.56	6087.75	2397.31	6626.99	5017.49	545.674	1558.77	6635.3	3575.98	1924.12	4228.93	3106.93	4473.12	5163.17	2389.75	1677.99	4172.88	3563.04	5500.53	6078.73	2229.97	7315.38	3468.13	989.771	2267.47	5171.06	4362.57	3318.64	5001.91	5890.49	4414.04	5747.58	6482.6	6543.97	5884.08	5543.08	3155.42	1776.2	3371.56
577	503.401	580.489	1753.28	555.481	431.508	682.377	956.134	1128.91	918.407	697.963	522.078	893.632	500.133	478.169	611.528	538.945	727.914	1030.86	543.083	835.579	682.305	404.256	564.714	867.114	851.484	507.248	1396.23	802.372	920.961	993.09	1237.71	803.839	1090.21	392.537	907.58	1373.71	850.753	1334.94	952.402	718.911	1220.79	985.571	1271.84	1355.39	1142.65	936.39	764.303	1407.01	660.889
578	4292.09	7925.97	4118.26	7371.26	8942.26	2695.34	5632.24	11990.4	6210.62	9441	5461.39	9621.79	3567.11	15306.5	7659.35	2864.19	4354.42	19128.7	5029.33	4241.14	10233	5110.6	7234.65	10197.5	2859.39	6489.15	10466	4929.87	19768.2	9105.7	7889.86	15253.7	11179.2	3053.54	3960.92	12519.1	9264.91	4468.44	11020.2	10232.9	13367.2	8220.03	12487.8	8682.02	8302.03	11561.8	5235.01	7666.82	6987.29
579	2292.19	12722.6	1778.96	480.347	11805.1	1497.63	3173.1	2973.3	26945.5	21302	3000.65	876.55	6059.1	5101.92	5288.49	5286.75	2207.59	2794.89	1189.16	913.889	3171.86	911.648	3539.53	5474.19	5663.16	5299.08	24208.2	2918.18	3268.71	32805.8	1600.68	5514.46	12381.8	1205.81	1091.93	2696.54	492.9	1322.27	14203.9	840.357	14912.4	32509.6	3560.14	4932.83	4711.7	431.368	972.666	2288.86	300.4
580	0	0	0	0	0	0	0	0	0	0	0	0	0	0	0	0	0	0	0	0	0	0	0	0	0	0	0	0	0	0	0	0	0	0	0	0	0	0	0	0	0	0	0	0	0	0	0	0	0
581	6105.39	14486.7	5460.88	15696.7	0	11145.3	1555.92	5333.48	6447.13	143.968	2748.06	3943.66	0	1346.93	426.7	5342.18	822.57	2300.08	6959.32	0	2963.11	3806.03	1025.66	1636.89	5381.31	587.995	791.317	8638.41	1858.2	6803.69	2882.23	1125.72	202.965	11936.9	0	4194.1	18410.6	7577.02	16671	5536.51	0	5979.24	2552.82	2131.02	3566.88	3694.41	0	3522.72	20750.6
582	258.829	1723.11	5995.26	364.505	7268.68	904.855	2515.76	4583.74	14071.2	1147.84	6543.05	150.681	264.318	214.361	2199.72	2744.81	5752.09	1803.55	3980.88	3681.62	3077.67	2717.84	6605	2205.71	1204.67	5228.14	3527.68	97.6726	4420.14	20478.9	7156.72	923.954	10611	1104.86	3658.28	5197.97	2157.22	11216.4	2610.92	1829.14	19823.9	21804.2	7144.45	3177.95	4888.99	3922.75	5197.94	10034.5	3317.18
583	4030.83	15488.5	7514.85	16999.1	0	10910.5	695.49	5396.41	5329.35	0	2665.24	4085.62	0	115.296	0	2713.29	1742.38	666.676	5568.3	0	2013.59	7792.03	3404.74	0	5023.44	0	0	7480.05	1032.34	3961.26	940.073	636.354	0	11181.8	0	6638.5	19612	5857.34	19410.3	3260.97	0	4351.91	8592.99	52.2894	1577.01	7009.83	0	1167.16	15048.6
584	0	32.7864	67.5709	160.033	392.658	243.769	436.215	370.507	520.07	157.905	678.816	464.34	521.431	497.741	479.978	673.777	249.413	371.907	355.174	1319.08	1090.34	643.733	702.136	769.224	938.561	604.888	408.335	876.117	576.585	601.939	1289.59	417.891	772.004	874.04	891.486	918.646	568.289	420.201	668.394	1724.3	183.223	812.635	893.522	594.075	2143.4	681.958	1863.31	327.65	1137.33
585	5129.65	3993.36	3800.63	5829.43	4236.69	4854.78	4062.47	3293.26	4971.63	4081.31	4595.19	4026.49	3385.81	3961.29	3862.06	4656.77	3669.63	3264.14	3390.7	4249.71	4940.72	4037	4393.43	4383.99	3460.17	3136	3603.31	3143.9	3082.2	4625.25	3449.91	4299.71	3614.03	2673.11	3172.17	3326.66	3416.63	4342.68	3696.42	2986.89	3136.85	3348.48	2070.58	2864.2	3256.45	3335.82	3380.98	2977.35	3730.06
586	0	104.448	219.834	68.4793	254.88	2.82682	170.437	945.456	3560.9	1088.22	36.5536	0	838.622	270.844	46.2302	645.826	27.2237	36.3417	0	247.761	146.721	0.146432	35.9071	0	855.177	563.076	1281.61	0	117.056	2016.83	64.3911	198.388	331.348	1.29219	270.06	1170.2	55.906	308.593	49.99	26.9863	224.311	2309.98	1077.77	2.45886	147.097	0	144.712	23.4251	84.8886
587	19321.2	20541.2	18763.7	20207.2	20994.4	21105.1	22247.8	21782.2	19992.5	19452.1	21586.6	21916.1	22277.9	23053.9	21839.1	23926.4	24978.4	23361.3	20827.6	22663.4	23510.5	24078.7	22759.8	23319	22022.6	18619.8	21045.2	21099.6	23906.2	22298.7	27663.9	23448.7	24461.9	26064	23574.6	27788.5	23295.8	26990.2	23098.4	23077.9	28264.1	22819.5	26119.1	24245.2	26815.9	22674.5	24457.8	25735	23677.8
588	17419.2	41656.9	15770	21314.1	35535.3	17300.1	7918.16	24093.6	12656.5	29224.2	23989.6	26301.6	10687.3	19057.3	15699.8	9854.73	22039.1	71189.1	34038.1	21564.7	9711.44	34860.7	26803.1	15858.8	9958.19	11418.5	27354.6	20007.6	72820.2	15157.6	30761.9	26941.6	36418.9	17273.8	26399.9	30134.9	31025.5	18958.9	58777.7	28570.5	40897.7	18818.5	29701.3	13488.2	10017.5	25590.4	25685.1	32424	31216.6
589	665.238	1041.85	1746.92	971.796	1971.73	1199.81	1360.67	1667.17	2679.26	2114.7	1538.76	1948.04	695.553	2191.75	1068.18	1248.18	2970.09	2755.16	1530.45	2071.51	1049.49	1386.83	1209.74	1215.96	872.84	424.781	2726.08	1061.18	2844.3	3370.35	2421.44	2731.18	1557.38	1581.24	2457.73	2516.31	1053.7	2364.38	1434.89	2281.99	2062.15	3472.19	2483.54	1007.01	1348.4	2084.11	2686.26	2679.13	929.581
590	8510.93	11533.1	6107.48	8307.67	7995.15	3616.55	12945.1	11490.4	13543.3	9598.52	10547.3	11162.8	5035.43	16137	12748.5	4324.03	5251.71	12940.3	6958.7	6690.23	12132	8613.43	11650.1	13561.1	6239.55	5471.14	9092.98	9834.32	15574.3	16434	8713.59	18089.2	10751	3269.35	7683.03	15090	9408.64	7914.45	13378.8	12105	12155	17826.6	14204.2	15669.5	15297.1	13294	8271.15	8240.7	11233.3
591	1387.48	0	73.9819	15.8571	40.8417	0	10.109	77.4446	90.512	8406.82	0	0	203.76	0	501.323	0	109.429	2.60365	137.889	0	40.0129	84.3591	0	292.086	13.993	21.6886	7597.89	476.029	43.2554	150.639	84.1399	33.5026	110.326	30.4145	137.125	0	1.90172	103.868	64.8032	25.6405	652.855	44.722	27.4473	274.724	0	20.7482	0	6.97087	0
592	346.786	2715.95	327.947	51.635	1883.3	226.57	477.951	612.42	4955	3609.49	428.705	156.419	976.848	792.598	1019.63	667.93	412.674	472.902	149.691	145.662	275.77	223.455	387.214	1345.2	801.508	850.416	5227.2	440.515	457.997	5575.91	224.889	900.152	2212.59	283.273	107.131	492.783	106.033	105.843	2182.74	163.843	3129.92	5420.36	457.046	861.537	810.431	61.5913	201.134	338.179	42.7322
593	0	0	0	0	0	0	0	285.213	0	0	0	0	0	0	0	0	0	0	0	0	0	0	0	90.3441	0	0	0	0	0	0	0	62.5146	0	0	0	41.0664	0	0	0	0	0	0	24.9625	402.121	0	0	0	0	0
594	11558.8	10993.8	11830.8	13069.9	13587	15297.5	12196.9	10814.1	13922	11427.2	10806.2	13275.2	11776	11257.1	12307.6	11378.4	11490.8	12213.6	12940.6	16596.8	13452.9	14157.5	10458.6	14851.5	10905.4	12331.8	15081.5	14089.5	13271.5	14729.9	13909.6	13307.3	14796.5	19694.7	16471.3	12341.9	13448	17157.8	13622.9	15101.8	14458.2	15728.9	13528.6	14612.9	13764.4	12923.7	16947.4	13958.2	15158.4
595	24685	15980.8	25081.2	11079.9	18044.7	25773.6	14612.1	26359.2	30569.5	33928.8	19394.9	22854	14825.3	27433.1	22660.5	27940.6	98395.1	23276.1	24894.1	44619.6	20103	22829.6	19930.5	27349.2	31517	13169.5	41758.9	34409.3	26125.9	34366.7	112780	29500.3	21275.6	33573.4	50778.3	30070.5	15281.2	31008.4	20938.4	21585.9	27816.5	33450.2	27513.5	26387.6	21124.1	22523.8	51430.4	115666	14792.3
596	539.07	2379.26	1412.44	2433.22	0	6373.11	374.298	1383.69	1667.69	246.067	341.798	1899.4	0	514.681	1548.25	668.043	487.529	1057.36	2188.43	0	701.237	1866.5	150.128	2677.65	1456.12	0	1115.46	1483.06	1982.21	2366.95	901.521	1145.29	0	9648.41	0	2615.53	8349.09	2771.74	6394.88	890.734	0	2668.17	3757.72	1394.06	561.483	2235.33	519.753	2255.91	7241.47
597	6610.14	5776.76	6023.54	7954.21	3958.99	3649.64	6540.89	11642.5	10875.6	7172.41	5889.22	14730.2	7716.35	9321.14	9777.58	9047.97	9044.82	6804.93	7452.95	4618.2	5642.12	5760.3	5654.43	12237.3	10706.9	5978.86	10205.5	6342.5	8246.37	10919.8	9679.82	8496.17	3712.67	3171.71	6820.42	12522.8	6210.35	6679.45	7312.3	19200.5	3721.6	11464	10727.7	13003.3	6669.76	13650.7	6545.15	9681.66	7327.7
598	56004.3	55037.5	60237	55521.4	60356.8	60419.2	58665.5	57008.7	55782.8	53303.6	55902.8	57789	60368.4	58134.5	55950.7	57311.4	61536.2	61094.7	63719.3	62324	57791.4	57352.3	56453.6	54578.4	63472.3	57227.3	56199.6	60692.1	65396	59791.2	64736	61456	65524.6	65441.4	62219.3	63831.3	57681.8	65454.3	57206.3	57006.9	63684.7	62474.8	63484.8	59090.9	64824.9	59348.3	63967.9	67224.1	59412.1
599	169.097	185.647	101.704	161.964	47.9299	152.049	67.7757	165.511	242.106	117.16	351.436	75.2687	185.572	177.778	117.419	2.1306	142.764	33.5425	192.344	175.958	82.0339	43.849	317.196	353.356	170.301	204.756	410.032	218.812	130.301	224.059	129.623	111.653	153.021	87.1661	150.737	189.236	171.879	238.147	174.69	172.489	200.128	208.531	60.8123	414.859	78.8095	184.741	73.4209	136.316	188.243
600	8597.81	11125.4	4956.02	8439.1	8867.14	3745.71	11894.1	14131.1	14228.7	11901.4	10098.9	11847.7	6719.25	17276.1	13010.3	5269.6	6081.38	13769.1	8301.21	7262.12	12024.6	8471.94	10545.2	14881	6947.85	4982.76	11662.4	9502.38	15586.1	14473.1	4967.27	15719.9	10570.8	4941.19	6251.23	14852.9	10055.5	7898.15	12928.7	13617.1	12679.3	13293.6	14496	15417	12752.3	14014.9	7288.64	5495.35	9736.92
601	0	778.691	0	631.213	118.215	430.498	0	0	0	0	0	179.859	0	0	243.106	0	0	0	510.211	0	0	0	0	950.129	523.884	0	0	322.295	0	369.216	206.949	0	928.399	1535.21	0	2115.02	954.05	0	259.677	0	857.323	0	2345.46	2110.5	0	728.643	0	915.069	2515.48
602	307.693	0	0	2771.37	184.381	0	0	243.045	7953.57	198.184	1397.07	4248.56	0	1877.45	0	0	2067.5	0	458.227	174.944	0	0	2455.79	0	0	0	933.073	715.184	0	10659	1467.94	1579.76	0	0	0	14.8138	1863.09	0	0	4124.13	598.086	10045.8	363.399	0	0	3373.85	0	916.354	1659.04
603	52.9583	218.745	600.892	422.466	1223.7	804.514	185.832	1327.12	609.169	948.707	955.464	588.971	306.436	372.341	3192.55	1679.01	1570.99	428.169	688.987	480.142	192.64	548.797	767.428	2289.64	957.164	389.65	1514.6	395.711	540.132	520.964	3042.6	405.746	539.095	651.45	405.918	1252.63	624.426	971.937	303.214	565.804	1254.13	841.731	1900.87	3492.14	147.163	673.248	267.871	3355.4	497.931
604	3009.53	3573.13	5305.54	3863.43	3416.39	2711	4155.12	4394.23	4999.6	6720.97	2964.64	4526.79	3608.59	2388.97	3106.24	1592.57	4559.39	5089.8	3083.61	2489.22	3632.79	2475.8	3911.63	4043.52	4377.29	3795.16	4673.2	1629.2	3502.49	5706.01	4838.31	1394.15	3845.97	2751.28	2316.02	4151.43	1155.73	4423.38	1075.89	1608.94	3420.3	5147.14	4780.65	4347.03	3542.6	1983.28	5331.85	4754.15	3559.03
605	442.815	0	0	0	0	0	25.4984	887.477	1500.57	0	989.3	721.165	0	147.651	186.149	0	1032.14	0	552.786	0	345.48	338.04	207.154	0	0	0	104.634	1336.08	0	807.107	1473.66	556.637	0	0	55.0493	1446.19	0	46.0329	0	1235.52	0	1115.22	1107.09	258.479	78.0267	1111.38	0	1432.09	0
606	2726.39	3537.96	4770.26	2986.28	5625.08	3599.69	3386.53	4997.87	8335.41	8220.2	3606.21	6074.97	2039.27	6708.97	2607.98	3707.06	7762.13	8517.58	3934.93	6367.42	3389.12	3992.51	4056.08	3283.3	3023.78	1754.9	7581.81	3345.4	8358.4	7947.96	6615.86	6454.53	5571.26	4169.23	6720.26	5829.46	3217.84	7062.65	3930.95	5998.79	5310.73	7591.38	6007.22	2937.31	3527.57	5881.54	7715.83	6727.01	2913.65
607	2327.76	2862.17	1754.72	3051.6	0	2801.18	443.184	1398.63	1506.22	1257.84	879.69	234.659	67.9456	298.319	186.617	1267.18	634.303	711.717	1062.4	0	677.853	1017.71	612.286	245.612	270.096	0	447.638	1769.39	973.19	1308.02	826.88	109.234	0	2489.59	0	941.4	2659.09	981.78	2642.9	399.493	0	564.062	987.933	0	0	768.665	113.021	211.092	1934.83
608	2985.7	1187.51	2526.4	1860.13	5340.4	1469.4	1664.58	1450.28	1933.43	1314.51	1802.05	1440.88	1752.86	2095.78	17373.6	953.384	1105.08	2140.45	2657.06	1758.81	2604.96	3598.67	1504.21	22054.7	1193.06	2553.85	2002.68	2878.15	2859.13	2368.74	2265.77	2218.94	5504.04	2818.57	1137.82	1816.78	2104.74	4898.56	2927.91	749.474	4965.05	1452.74	1352.95	21676	3506.65	1847.16	2365.79	2353.41	2073.9
609	1573.29	1952.71	2007.61	2293.28	2158.53	1411.82	1830.55	2048.63	1853.91	2116.5	2501.75	4532.21	1531.17	1720.8	3917.25	1756.14	3261.39	2597.4	3590.64	1796.48	976.299	2938.7	2599.45	3363.58	2376.25	1035.94	2242.88	1960.37	2628.8	1909.95	2828.02	1506.79	2234.7	1187.34	1969.79	1192.46	1044.44	3604.5	1495.93	6298.17	2635.47	2456.58	1714.94	3142.13	493.992	4684.45	2233.19	2705.03	719.66
610	6263.6	11058.7	10231	13163.1	4017.01	17168.9	4528.5	7439.76	6438.59	6078.15	6805.16	8101.35	2896.95	6152.75	9529.48	9766.69	6951.31	7359.88	8643.38	2188.38	3950.14	9158.32	5801.02	10870.4	9433.91	5179.43	6034.77	9504.34	9684.3	11974.4	7133.45	6606.73	6762.44	24453.7	2686.95	9346.31	19415.3	13583.8	15247	11040.9	6648.38	10033	10410.4	12261.4	7092.86	10555.4	1998.82	7395.17	15514.7
611	7209.44	8570.68	5508.78	9748.65	5902.26	2597.25	13105.7	8122.93	10710.7	4175.61	7806.95	10379.6	5694.43	12854.2	7519.88	5953.4	3987.24	6351.36	5498.07	4602.48	10855.8	5145.71	7292.29	7722.67	4717.2	5888.85	4600.58	5838.79	5275.6	9324.44	4726.25	11681.4	4696.37	2599.58	3682.32	6900.01	8656.48	3744.8	8366.68	7073.14	5953.6	8203.09	7782.31	6440.2	10718.8	8294.88	3951.72	4107.86	6297.89
612	9.15835	0	92.9186	250.14	1.50087	0	114.789	0.250083	333.914	0	70.3827	336.96	34.4967	153.204	319.987	0	0	93.996	27.5169	7.42548	278.575	66.0861	6.92113	128.044	48.1405	68.7298	31.3036	2.80667	198.655	225.442	0	252.994	125.759	0	64.0054	1.93043	107.781	463.539	8.22438	0	218.273	0.0314219	19.9567	0	28.4805	1.33031	9.09727	0	167.777
613	1684.07	0	0	135.756	2116.66	259.623	117.483	8974.74	4570.69	1483.84	2992.17	160.074	1181.41	216.926	7748.13	6177.9	2954.25	1896.37	171.899	190.45	0	0	2340.94	7564.61	7948.45	774.405	1680.61	3329.85	1573.65	3503.28	4072.94	463.792	3259.29	1244.12	50.0271	12022.1	0	0	0	0	3309.82	3718.06	11513.7	8361.73	0	285.356	0	3760.06	559.616
614	5429.49	10552.4	5523.31	11255.8	3094.39	15853.2	3980.11	8064.23	5166.14	4892.05	5966.6	6107.29	1981.59	5060.72	8795.14	7444.3	3975.11	6172.8	6747.34	1822.57	4729.91	8187.31	5636.9	7565.48	8469.53	2406.56	5315.41	8768.87	5822.02	8164.85	5284.22	5889.83	5753.87	19101.5	1710.07	8235.27	15646.9	9149.43	14127.4	6119.65	5318.2	8710.89	8168.74	11239.1	7449.66	8100.28	1576.89	7294.14	14726.9
615	2871.36	3502.04	23164.1	1308.72	91.0989	170.347	840.803	3218.7	1245.95	335.521	940.568	928.091	222.839	427.176	1287.44	86.0844	498.193	1530.84	2212.31	584.983	740.638	2369.14	429.479	1521.4	0	0	1883.38	4407.78	1654.36	1912.23	1043.51	516.88	0	293.004	1480.68	4614.89	1994.66	27516	5552.51	1205.21	185.03	3966.74	4659.33	1844.74	1057.17	1733.88	3307.95	2148.44	4456.03
616	126182	106232	130509	133650	200771	186252	12755.4	977.448	1662.96	134875	115953	3804.7	172360	75779.4	119547	112288	106475	93227.4	149574	8202.15	8078.08	128551	116548	128453	108263	141507	149718	131203	93241.6	707.864	111554	57171.6	178118	180900	6338.43	678.994	106438	126741	85025.2	2671.77	179946	1627.98	142.3	117783	13140.6	2977.3	7012.8	103981	95628.9
617	19126.5	18864.2	19221.8	17620.8	19394	31763.6	22223.4	25967.8	73472.4	21171.7	43488.3	20204.7	13683	15088.5	29433	23573.7	34829.8	64475	15096	20172.3	21498.1	15086.7	45535.7	30487.7	22900.2	14252.1	21598.6	22710.6	72111	84566.2	39774.1	16222.2	20549.6	37362.5	24141	31194.3	20689.8	23647.8	21024.3	20699.1	21121.3	84563.5	33330.7	31040.5	24917.4	22347.4	23490.7	38004.2	19085.6
618	4567.68	3862.63	3653.71	5189.02	5213.99	4307.51	3584.35	6475.61	6455.89	9585.2	4067.11	5127.71	5978.38	7244.24	5390.17	4812.48	5255.94	7171.62	5905.74	4882.14	4119.5	9210.34	4827.18	5969.7	3250.9	6546.32	6917.19	5634.63	10980.3	6125.18	5753.77	7457.37	5223.89	8435.36	5670.49	7095.31	6911.75	5570.61	6427.42	6943.43	6109.84	7539.74	6630.55	5695.48	5462.54	9025.11	7661.11	6550.15	4452.61
619	21591.1	20170.2	11944	27984.1	24138.4	29820.6	19703.5	36386.1	12082.9	11335.3	28250.8	53186.8	18500.4	23686.5	29557.6	28572	36530.6	31555.7	32349.4	44382.7	39474.4	27675.9	29937.5	48537.4	37408.5	31276.1	23705.6	39458.6	36745.5	19091.3	48093.4	33125.2	38969.2	57150.1	54991.8	34914.8	48915.9	27807.9	55697.1	49639.8	45159.3	22810.2	41150.4	42238.6	38223.6	62862.4	54702.7	50821.3	42893.2
620	1136.9	1431.29	1457.26	0	0	682.601	92.1406	268.698	1036.3	2996	827.531	457.392	679.465	941.698	1936.49	2056.27	5500.47	1431.76	2160.42	7665.6	256.992	1115.09	949.468	922.732	1474.69	0	3221.72	3128.49	1478.42	1506.36	5301.72	925.318	787.124	1469.15	7932.9	1598.49	0	1120.27	1414.57	1269.66	940.545	3021.22	652.266	2491.35	393.217	265.82	6411.21	6220.14	501.62
621	7806.35	10556.3	5336.78	9753.45	6114.87	2639.55	10890.7	10015.8	11827.6	8885.22	10802.9	10121.8	5562.49	13930.4	14994.5	5136.92	3969.76	10702	6684.59	5485.05	10623.5	7629.68	8845.15	15616.2	4496.6	5347.56	11685	9114.71	13190.3	13590.4	5217.68	16688	8838.7	3191.03	7863.92	14095.3	11368.9	6848.46	12798	12693.4	10557.4	14347.6	15031.6	16953.8	13642.9	12995	7191.94	6115.49	9990.79
622	0	0	0	0	0	0	0	0	0	0	0	0	0	0	0	0	0	0	0	0	0	0	0	0	0	0	0	0	0	0	0	0	0	0	0	0	0	0	0	0	0	0	0	0	0	0	0	0	0
623	1.5858e+06	1.48213e+06	1.65322e+06	1.53124e+06	1.5144e+06	1.65007e+06	1.61466e+06	1.50922e+06	1.63963e+06	1.37498e+06	1.6289e+06	1.52988e+06	1.65685e+06	1.54341e+06	1.52703e+06	1.66702e+06	1.60124e+06	1.35765e+06	1.59781e+06	1.62324e+06	1.64941e+06	1.58074e+06	1.63958e+06	1.53233e+06	1.6728e+06	1.63052e+06	1.39031e+06	1.62675e+06	1.40596e+06	1.67326e+06	1.70388e+06	1.47803e+06	1.40022e+06	1.75621e+06	1.65393e+06	1.56476e+06	1.54738e+06	1.78071e+06	1.43148e+06	1.49887e+06	1.38166e+06	1.67122e+06	1.45627e+06	1.62061e+06	1.73155e+06	1.48063e+06	1.65088e+06	1.64384e+06	1.48618e+06
624	1852.56	2027.85	2654.34	1772.44	2766.78	2056.24	2095.68	2628.4	2743.34	3352.14	2160.54	2240.67	2244.13	2258.7	2515.29	2741.17	2625.63	2361.2	1742.21	2397.8	2193.97	1510.84	2082	2698.74	2099.67	1767.05	4321.32	2589.82	3127.53	2696.9	3423.25	3249.27	2628.51	2142.58	2512.72	2930.09	3511.22	3581.1	2861.15	3427.49	3274.36	3952.31	3102.9	3044.84	2831.97	2983.98	2281.67	3710.71	2720.13
625	441.954	608.845	399.806	155.934	108.463	54.4735	241.421	355.474	1383.24	330.431	691.461	373.325	306.54	50.3239	252.231	20.1064	397.562	61.8942	373.507	75.2087	417.046	81.1142	716.754	190.856	35.2062	347.589	191.465	298.438	0	1043.69	505.047	148.406	0	0	337.341	356.631	59.0659	480.192	518.623	691.837	242.011	647.258	868.783	648.368	1149.57	562.396	1029.77	147.323	183.091
626	0	0	0	0	0	0	0	0	0	0	0	0	0	0	0	0	0	0	0	0	0	0	0	0	0	0	0	0	0	0	0	0	0	0	0	0	0	0	0	0	0	0	0	0	0	0	0	0	0
627	1684.87	1301.3	2661.92	964.728	2072.27	1097.55	780.721	1384.69	1056.66	1096.74	1637.55	3311.01	1070.35	826.517	2668.48	1863.9	1560.94	1280.6	1956.78	1446.72	186.137	739.229	1239.07	2398.68	590.854	683.524	698.378	317.157	1033.98	335.7	1624.22	523.197	470.293	415.941	1327.88	697.351	230.856	1343.92	298.586	2468	571.388	302.824	691.038	545.092	150.35	1822.83	995.856	588.587	77.5222
628	1832.27	2386.25	1446.64	2144.79	2467.58	1811.94	2895.61	4185.73	2302.76	1185.77	2286.56	3206.18	814.886	3696.8	2474.88	1310.43	2058.52	3249.99	2021.98	2317.24	2937.46	1943.52	2587.02	3736.2	2662.25	1352.59	3849.02	2735.67	2671.56	3803.48	2861.54	4849.39	2503.86	1856.71	2900.33	2942.63	2866	1776.48	3561.56	3581.39	2350.54	4085.5	3230.57	3810.93	1546.22	4288.12	3825.26	3087.67	2733.79
629	2778.01	2948.43	2213.88	1440.96	3798.13	2812.44	757.787	1293.03	1422.45	3872.3	3532.18	583.755	4101.11	2337.97	2131.26	1942.78	2997.41	3715.57	2326.59	1635.01	823.335	3080.5	3023.28	4295.7	2336.67	3413.54	4755.44	4011.54	4842.87	1324.74	4610.12	2475.16	3150.48	4370.88	1654.75	1205.17	2852.35	3828.66	4090.29	1217.78	6183.62	1928.62	1211.62	3223.13	1817.45	1213.95	1653.48	4308.25	1879.38
630	0	0	0	0	0	0	0	0	0	0	0	0	0	0	0	0	0	0	0	0	0	0	0	0	0	0	0	0	0	0	0	0	0	0	0	0	0	0	0	0	0	0	0	0	0	0	0	0	0
631	1551.46	4251.59	5555.85	5264.65	3553.38	1663.42	5381.84	3784.9	6613.07	3149.96	6343.81	6122.65	7264.26	6848.44	3002.27	3526.87	5369.2	6973.77	8154.58	9269.28	7851.15	6092.58	4931.86	3916.37	4761.28	8081.3	3255.83	5310.34	5716.1	7388.62	6939.2	7073.21	4968.85	3292.95	10458.8	4760.37	5419.53	7231.67	9425.37	7449.82	7538.45	8358.11	3069.54	3026.17	10319.3	7681.08	10779.8	7078.2	5195.35
632	280.03	342.469	537.296	351.161	364.253	187.357	282.443	420.149	599.785	672.918	460.238	451.25	289.583	391.389	309.128	221.561	294.836	584.235	284.439	387.827	396.796	407.982	382.276	483.337	392.846	506.755	651.764	300.673	607.6	699.164	538.541	229.028	677.006	328.516	363.215	499.805	202.776	566.41	281.925	249.963	553.925	659.607	708.639	476.082	565.445	570.121	634.149	452.937	471.573
633	801.604	1950.71	0	2024.99	0	599.375	50.4288	323.297	355.981	0	270.826	284.176	160.998	206.303	0	0	73.5568	88.1728	169.111	0	226.774	0	692.438	0	792.211	0	0	385.156	63.0801	1917.82	0	140.325	0	2113.41	0	430.516	3411.09	1655.91	1835.19	650.852	0	1950.47	0	0	763.325	0	0	145.148	8344.62
634	13920.2	30058.5	29635.5	29547.9	0	29764.2	1162.92	15207	9662.1	3343.32	4445.21	5746.2	4540.22	7081.04	207.958	19697.1	16806.4	3658.38	6907.72	683.91	3003.56	2119.42	7917.81	0	19633.5	3560.36	3234.2	15494.9	6133.11	12837.4	20912.4	5864.68	0	39793.6	0	21207.1	41455.1	40162	36630.1	7137.93	0	10806.6	17422.2	768.264	2554.76	3883	529.097	24219.1	40162.5
635	0	0	573.805	213.053	0	0	247.325	0	216.359	0.125025	0	0	0	189.285	0	0	0	211.262	199.786	0	340.268	325.5	0	0	0	0	465.89	0	202.337	0	0	0	1.34733	222.962	0	0	0	837.415	0	164.647	6.80832	0	0	0	292.636	0	0	0	0
636	9152.45	25597.9	15541.6	16673	16191	12441.7	24458.3	17497.4	19032	16081.4	13734.4	10957.9	24652.8	10645.8	17754	10667.7	21720.9	15673.3	12733.7	9770.22	31356.4	11449.5	12530.8	16134	13171.2	25455.7	17480.7	10849.7	15435.8	18302	26903.9	11719.6	17881	13979.8	8696.29	19563.3	15969.1	15134.5	28471.6	13291.7	18235.9	20531	17891.3	20277.5	32013.6	11136.4	11046.1	26854.6	16369.4
637	7181.36	9918.06	14908.8	12223.6	9371.59	8215.68	8696.6	17635.2	12393.8	14566.9	14560.1	18280.9	9694.52	13011.8	16704.9	16164.1	15058.8	14147.7	18008.1	17415.3	5974.88	14153.2	11921.8	15821.9	15650.8	7620.82	10646.4	7308.31	14127.9	10836.2	13444.1	10171.3	7700.33	7241.26	12531	13783.1	6998.18	14927.7	7492.3	25175	6823.3	9193.04	16098.1	11397.6	5318.9	22480.7	13266.2	18559.3	5972.89
638	223.132	140.671	110.334	85.2733	0	54.7772	86.7638	83.8743	112.44	70.761	103.197	31.985	0	0	0	0	0	57.9274	0	0	72.9714	0	0	121.216	142.366	0	43.2812	92.6491	41.9759	178.405	0	52.2367	0	105.616	0	116.534	269.112	238.909	290.546	81.194	0	133.52	98.0916	0	104.416	27.7036	0	32.0467	149.299
639	2900.26	3955.77	6224.64	3336.53	4634.25	5849.35	5915.07	5338.28	4748.54	6192.33	5472.47	5070.12	6829.27	3393.31	6696.74	4669.09	5075.18	4746.62	4460.12	4965.51	4723.43	4566.99	5364.21	5881.93	5830.09	5189.23	3906.87	4406.85	5354.09	5141.43	6996.17	3814.4	5385.76	5682.56	4765.94	6397.24	4679.53	6064.95	5504.36	4783.35	4527.75	5939.62	6013.78	5454.07	5390.84	3146.28	4461.33	6018.33	7982.78
640	0	1646.11	1324.11	0	5113.36	2304.96	138.767	752.638	23711.6	8185.87	1191.88	4819.04	2162.76	8753.86	14832.1	421.041	4369.27	4552.61	1580.11	241.132	279.935	824.121	1049.75	14812.7	125.781	1237.14	8523.18	222.403	6342.45	24683.7	5594.35	8241.67	5488.91	3018.89	81.5642	707.473	91.0115	2390.93	2533.38	5593.36	6640.75	27387.1	1180.05	16970.7	184.736	4424.23	253.549	5301.98	50.2747
641	18061.6	0	0	0	0	0	0	0	0	0	0	0	1642	0	0	0	0	0	0	0	0	0	0	0	0	2588.06	0	24451.7	0	0	0	0	0	0	0	0	0	0	0	0	0	0	67.3642	0	0	0	0	0	0
642	539.354	299.965	610.672	426.996	2473.84	679.035	586.443	1386.28	1474.7	1416.63	3255.47	124.218	1219.69	1392.64	1186.55	1130.08	663.01	1161.05	601.967	94.3643	437.757	651.899	3070.97	1783.12	1040.79	1466.34	1422.34	640.179	843.049	1041.64	971.655	1918.09	3092.19	903.512	952.736	1365.38	1166.18	473.575	830.332	467.876	2768.51	1627.68	1205.13	1915.29	1107.95	275.441	611.702	1549.03	936.402
643	2065.2	3960.03	2272.74	1775.77	1808.17	1114.25	2296.93	4013.59	3656.53	2572.86	3438.16	2394.4	1664.17	4167.9	5386.01	1135.57	1074.67	4160.55	2317.85	1665.92	2086.04	1786.51	3475.27	4339.96	1064.62	1519.66	3169.61	2760.76	4304.46	3989.35	1281.96	3753.19	2471.62	989.484	1720.06	4250.84	1608.17	2127.78	3728	2870.21	2025.54	3149.99	3708.63	5148.61	2466.98	2209.7	1524.9	1145.78	1777.47
644	59779.3	77458.4	39926.9	84787.2	43610.8	21573.3	96041.5	66989	99025.5	43216.7	78583.7	76868.4	60004.8	119586	75453.2	50870.6	34214.2	46866.7	47935.6	39958.7	92457.6	50643.4	76535.9	73081.6	55235.2	61663.9	49302.4	67331.3	47365.5	100237	41454.4	121581	48841.4	20824.5	39770.9	71416.8	88787.6	44650.9	92578.2	73925.8	53196.3	87776	77706.8	65644	104951	88757.9	40054.6	38368.8	85092.6
645	1627.35	2586.11	5145.75	3085.75	2134.92	716.206	2217.61	1974.99	1959.12	3640.38	4064.74	7253.42	1955.61	3320.72	4911.86	1204.13	918.132	969.014	3416.13	5882.15	4791.67	4208.49	4415.43	5070.84	1159.86	1404.34	4764.12	3581.77	1298.9	4516.6	885.671	5053.65	5514.34	541.442	6716.42	6401.92	4826.06	4376.22	4368.27	5398.72	2321.43	9080.21	3568.33	3102.8	1894.29	6385.84	2033.94	4674.63	3192.02
646	1543.14	4331.31	2639.07	4382.86	3489.43	2959.29	4133.89	4219.74	4728.19	2812.07	2362	5224.77	2692.3	4153	3631.37	2587.57	3475.16	6001.4	1828.44	4500.5	2836.87	3641	2819.88	2238.98	4055.21	1938.31	2516.32	4105.86	5287.83	2591.51	2051.6	4502.3	4113.99	5083.36	4164.35	3905.79	3550.18	3895.29	3679.35	5088.11	4994.37	2761.35	4851.13	3607.58	2665.81	5902.53	2285.87	2790.67	3459.69
647	83773.2	101165	48357	76761.5	104155	51035.8	79644.6	130388	137403	111171	102319	186739	74484.9	148539	159822	82621.2	56953.5	123391	100478	63377.4	77931.2	101566	100537	148966	86032.2	60916.5	101199	96499.4	131415	147151	65672.1	154265	107897	47276.3	65399.2	152009	83977.1	50945.4	95978	204670	109621	145118	144782	163624	84083.5	185162	64741.9	61120.5	83658.4
648	1058.35	1124.61	1406.06	1078.48	620.73	1248.44	1569.05	1193.7	2334.66	1030.75	1032.71	1380.27	791.472	543.924	1586.55	987.49	1307.12	3173.72	1526.25	1814.44	1720.43	1437.43	1283.88	1602.4	724.729	1011.79	975.731	1532.66	3316.9	2060.82	1929.07	358.48	639.522	1407.4	2277.31	1207.85	1295.61	1354.94	1254.15	1400.26	764.747	2448.29	1233.94	1723.35	2093.8	1340.08	1512.76	1570.14	1643.16
649	0	0	0	0	0	0	0	0	0	0	0	0	0	0	0	0	0	0	0	0	0	0	0	0	0	0	0	0	0	0	100.492	0	0	0	0	0	0	0	0	0	0	0	0	0	0	0	0	0	0
650	0	0	0	0	0	0	0	0	10802.8	0	0	0	0	0	0	167.171	0	740.011	0	0	0	0	0	0	84.8924	0	0	0	538.512	13584.5	0	0	0	0	0	0	0	0	0	0	0	12288	0	0	0	0	0	0	0
651	1734.27	2778.68	447.351	2825.21	1120.72	727.021	4591.83	2666.09	3948.88	2516.97	3516.81	2681.46	1515.23	3726.73	2576.46	1326.94	1898.27	3163.78	1760.99	1966.98	3751.96	2559.78	3721.91	3822.74	2339.93	1323.3	2818.15	2808.69	3942.55	4526.14	2251.02	5309.13	3390.11	1996.82	2860.24	3875.04	2926.63	2179.61	4401.35	5543.2	3987.21	5630.36	4391.47	3829.65	3931.19	3370.02	2137.55	2333.96	2920.88
652	6065.26	6130.66	2673.98	7128.79	5912.38	2995.59	5114.85	11223.8	8964.26	2562.8	5479.98	10298.9	5731.9	15735.4	9204.6	4286.97	3794.19	6666.28	6178.31	3448.08	9773.42	5267.34	6008.53	16125.7	5097.07	8520.52	9297.8	5408.84	7633.27	10270.1	4846.16	17916.9	7062.4	4940.53	4478.03	8951.05	10678.2	3326.49	10763.1	10885.9	8021.69	5413.88	12921.8	11068.8	8957.68	21881.6	5104.52	4406.42	5998.12
653	152.789	222.692	188.063	146.376	231.953	147.72	165.409	376.992	418.468	392.857	198.235	318.593	73.6384	509.29	65.3813	207.583	269.399	442.666	241.68	426.758	162.761	321.295	141.716	262.722	159.075	86.656	559.181	201.219	483.344	396.399	248.235	260.367	378.068	225.025	352.196	338.676	202.114	332.368	252.261	294.057	332.483	305.156	177.423	159.915	195.133	353.946	400.207	218.586	198.455
654	1535.69	899.596	1067.56	984.611	1289.66	2347.29	1495.07	2891.53	1143.51	3056.09	1870.43	2974.8	1479.71	1994.69	2397.33	2493.19	1831.16	2546.17	2518.68	2193.44	1741.1	3098.21	2353.03	3118.66	2842.38	2403.01	3161.64	2653.4	2464.13	2740.72	2896.9	2385.75	1948.59	3436.31	2834.86	5458.13	1610.91	2682.78	1471.51	5000.11	1882.78	3006.08	5065.06	3997.52	1749.93	5124.43	3313.32	3027.05	1999.56
655	2947.32	3015.08	875.66	2486.35	2404.74	1216.46	2919.57	4253.39	6177.18	3623.7	3902.2	5677.91	2195.76	5836.28	5166.6	2177	2380.68	3968.09	2996.56	2985.73	4803.14	4189.68	4137.76	5585.91	2537.76	2245.26	5152.44	3943.82	4192.7	7113.13	3286.93	7275.88	3747.55	1671.03	3830.12	5693.9	3327.54	1179.39	4915.88	7846.62	3714.26	7273.97	6351.29	6236.96	4771.67	7340.19	2810.5	2762.74	4352.2
656	160.506	223.398	76.5715	212.669	0	41.3519	34.7405	57.0238	152.978	0	114.175	219.654	0	46.5663	0	0	0	44.3295	163.824	0	0	107.605	49.9509	0	153.749	0	0	249.371	26.9639	129.643	0	63.5125	0	259.668	0	195.82	875.961	144.737	0	60.5642	0	107.207	96.5476	28.5314	0	115.669	0	110.879	215.702
657	1523.8	1378.96	642.73	2277.56	816.385	314.434	2417.55	2461.3	2152	919.996	1746.7	1841.2	1035.66	2708.65	964.059	941.781	763.035	1187.43	1060.9	902.446	2023.08	1249.72	1875.35	1579.35	1296.37	992.177	1683.42	1468.98	1112.59	1980.49	972.364	2685.67	1085.83	447.267	885.657	1901.01	2689.47	961.4	2295.22	1906.79	1291.19	2030.46	1744.74	1637.61	2614.59	2250.57	833.506	769.076	2048.79
658	0	0	0	0	0	0	0	132.023	0	0	0	0	0	0	0	0	0	0	0	0	0	0	0	0	0	0	0	0	0	0	0	0	0	0	0	0	0	0	0	0	0	0	0	0	0	0	0	0	0
659	612546	546352	303189	317001	488286	400577	651967	545944	383251	481563	506869	601334	604012	517098	259809	512847	462686	675375	374985	396871	591737	255288	448773	318980	441269	556861	467406	656604	595395	290270	342135	340265	384779	371847	339930	387017	284969	269366	383722	478274	419389	263624	259177	243506	399170	323890	259794	292342	287506
660	0	0	0	0	0	0	0	0	0	0	0	0	321.482	2291.3	0	0	0	0	0	0	0	0	0	0	0	0	0	0	0	0	0	4447.33	0	0	0	273.69	1149.95	0	0	583.284	0	0	127.478	0	0	0	0	0	368.781
661	7058.87	9834.05	5158.05	8163.69	4928.18	2937.96	11425.2	10524.2	10975.8	8704.99	10386.9	11273.1	5039.19	13607.6	12818.2	5112.63	5275.01	8969.21	6693.3	6228.17	11605.9	7136.79	10353.7	11899.8	6111.36	6223.97	9492.88	10039.8	11756.5	15005.5	5329.03	16097.4	8302.47	3190.85	6305.38	13821.6	10060.7	7288.77	11583.3	13703.1	8722.7	11269.2	13190	13835.8	12072	13944.8	6169.22	5927.94	10608.9
662	1644.54	3791.48	799.432	3081.39	0	4172.06	601.105	1561.19	1245.13	158.313	949.942	1463.59	405.908	1105.37	1205.36	1409.51	497.918	555.603	1813.26	0	311.999	2196.7	1385.38	1880.35	1606.42	275.894	0	1949.66	441.152	1901.16	1018.75	2053.28	594.317	7764.88	0	3063.07	3601.9	1747.85	3411.15	951.936	1182.32	2945.22	1961.77	2226.38	844.612	1999.07	277.029	2233.82	5904.78
663	106.173	0	0	58.9949	0	0	127.153	0.078112	1.51728	0	0	0	1.81808	0	0	18.8581	0	53.8157	0	0	0	0	0	0	12.2271	108.201	0	0	71.827	0	0	0	0	0	0	127.124	0	1.17713	0	141.002	0	0	0	0	117.531	69.6856	0	0	0
664	12.1607	1953.61	6114.64	1320.34	3629.24	416.833	603.756	15645.5	36120.3	11504.5	1127.5	921.975	10646.4	2440.24	202.841	9107.96	152.6	389.272	616.469	2547.83	1143.45	1078.69	657.832	160.225	9239.22	7937.78	17337.8	76.9145	1209	29165.7	386.817	2180.8	4766.18	154.011	3043.41	19028.3	2816.64	5268.28	1301.36	696.36	3527.44	25731.8	7902.28	29.3276	1290.36	774.6	2260.69	584.695	1875.87
665	0	0	0	0	0	0	0	0	0	0	0	0	0	0	0	0	0	0	0	0	0	0	0	0	0	0	0	0	0	0	0	0	0	0	0	0	0	0	0	0	0	0	0	0	0	0	0	0.264582	0
666	0	319.296	235.483	82.3781	0	1337.87	0	0	462.51	0	0	210.517	0	0	0	222.568	140.298	86.0329	601.869	0	713.319	761.729	0	467.995	882.892	184.014	160.623	443.511	77.4182	136.314	0	318.632	0	1657.58	0	372.894	1247.96	300.882	912.021	77.7344	249.397	397.469	1146.56	119.197	370.533	9.35116	0	0	1225.09
667	1526.03	1961.44	1923.27	2475.42	2177	2736.78	2535	3083.57	1970.6	2001.45	2647.22	3417.69	2642.71	3797.01	3012	1928.9	2509.95	3310.74	2957.68	2083.27	3372.99	2930.27	3118.94	3669.93	1831.45	3449.17	2720	2351.56	3287.27	4094.24	3313.79	3300.87	3167.12	4520.48	3397.71	3448.23	3337.15	2963.44	2868.89	3009.65	3303.96	2917.01	4496.43	3139.72	3716.89	4804.54	3462.1	3890.66	2360.01
668	401.798	1081.83	1331.31	1260.48	529.502	1703.79	760.175	1402.15	2262.07	230.309	2022.87	1100.92	0	813.583	1300.88	1648.91	1485.46	2016.64	894.495	1073.48	1194.99	663.75	2427.1	1608.2	1026.86	682.501	810.469	933.405	2764.33	3655.57	2048.82	834.825	245.089	3203	1183.14	1490.65	1447.06	1373.15	1520.52	1047.01	555.527	3780.86	2208.2	1148.32	1421.77	1369.26	1010.83	1586.64	635.554
669	498275	693701	402964	455631	470548	235340	605956	703890	594958	659035	642452	534044	352058	929186	940691	301145	241895	744558	423557	302583	583786	418133	607269	960362	315501	335659	669387	531631	783715	639954	275485	965809	490315	233655	315119	761939	465962	438891	717071	552733	505641	618049	729477	951541	621731	552362	315366	269011	447016
670	58.8583	55019.2	91.0958	0	0	0	6.93482	0	0	0	0	0	0.306474	0	238.73	0	36.0172	104.293	0	174.754	0	88.9196	37.5942	73.8983	0	146.544	0	0	172.75	191.644	207.552	167.744	101.263	137.225	0	0	0	38.3118	61719.4	0	148.488	157.656	376.008	0	60.7313	72.4078	183.709	0	345.603
671	3385.39	12009.3	7508.58	12483.9	658.456	10681.1	1399.79	6324.51	6226.1	862.719	2071.97	3817.49	1358.44	1262.28	2581.99	4160.39	3824.89	2026.66	6155.22	247.77	3457.49	4780.81	2913.79	2083.7	4828.83	281.61	2083.53	7166.43	2175.65	7073.88	4520.32	2442.74	418.388	16407.8	663.061	4759.51	18607	9738.7	17801.2	4688.13	789.266	8544.87	6173.42	2940.54	3797.67	4557.38	1249.79	5401.99	13108.8
672	0	111.275	151.288	0	220.36	0	153.129	1536.4	628.543	495.931	0	0	0	519.473	0	0	141.434	495.741	0	0	132.212	0	193.235	0	264.442	0	791.66	67.7121	1068.81	619.476	473.851	453.252	136.259	0	106.02	2460.93	246.337	0	524.306	103.4	273.7	1420.15	1885.3	80.0115	275.13	154.895	150.296	300.997	106.905
673	4258.81	5665.02	3837.69	4309.73	5487.98	2759.02	6291	5282.91	4125.98	3417.62	6607.42	5234.73	5286.32	6051.96	5992.07	4739.54	4560.78	6272.06	3607.16	6561.25	5619.14	5344.59	5271.48	6122.48	4835.01	6191.65	4606.12	6439.78	4063.69	5775.26	6469.84	7171.44	4579.68	4102.58	6759.17	7685.93	5859.55	5866.53	6140.5	4970.07	5866.21	6887.44	5300.01	7306.27	6264.38	4769.64	6724.1	6774.85	5779.99
674	0	0	0	0	0	0	0	0	0	5281.25	0	0	0	0	0	0	0	0	0	0	0	0	0	0	0	0	5744.25	0	0	0	0	0	0	0	0	0	0	0	0	0	0	0	0	0	0	0	0	0	0
675	3797.66	2620.41	2296.72	1280.68	3560.6	2304.15	2645.64	2854.23	4639.52	3077.72	2608.88	3945.57	2409.01	2145.01	2778.47	1120.98	4542.41	2763.21	2497.45	3222.21	3450.96	4498.33	2175.16	4174.96	1195.33	3235.72	2378.57	5028.62	4524.73	5078.97	4090.79	2977.47	2659.06	1701.51	3178.32	5276.59	2829.25	2520.36	2649.82	5764.72	3778.79	4199.07	4549.37	3805.06	2987.71	5301.05	2046.88	4446.14	4429.75
676	210.992	3133.63	0	1246.19	2001.92	24.6188	40.5607	1287.07	0	1214.86	1210.24	897.2	300.494	275.737	0	0	801.672	5015.6	1122.92	834.122	0	2508.24	1652.42	217.347	14.4975	0	1292.28	1272.55	3638.03	96.9135	1409.58	1135.3	1569.43	288.318	1219.5	1120.48	1266.27	314.197	4249.93	1240.31	1743.25	705.869	1060.68	499.816	332.384	1094.72	1327.67	1299.62	1905.59
677	12576.5	17518.9	14979.5	13005.8	17347.9	18879.8	13588.8	15684.3	15722.8	15025.7	15997	16432	18098.9	14973.6	11858.2	17058.8	16205.9	15387.4	17402.1	16317.3	16690.9	17517.2	17557.5	20566.8	17007.7	17630.3	16716.4	15387.9	18442.8	17337.2	20107.5	18344.2	17583.9	20954.5	18873.7	18648.1	16288.9	18549	18253.5	16018.9	13591	17736	12070.2	19063.6	20307.6	16256.5	18876	17776.3	19406.6
678	11456	13219.1	7724.28	11611.5	8274.42	3860.79	16073.7	11293.1	15457.7	7904.55	11914.3	12983.1	5619.57	11947.5	11025.2	5133.99	8429.49	6183.49	7282.95	9574.97	12658.5	6571.06	10021.9	9444.74	5027.23	5478.91	6789.32	8163.48	5658.44	12670.7	8012.61	11044.1	7199.21	2823.69	7613.28	9994.04	7384.06	6631.41	7911.37	8756.82	7334.3	13896.8	10266.5	8444.64	11334.4	9670.05	8077.37	6316.54	7754.35
679	194.386	46.1404	1256.35	188.339	89.8405	64.7819	76.1311	101.436	36.8862	45.0192	175.241	119.409	0	150.713	89.2147	34.7387	296.627	309.944	78.2004	134.642	110.995	78.5112	317.812	114.347	26.9798	121.153	162.551	88.9498	545.431	54.9256	416.911	228.419	48.704	90.7355	124.668	136.1	278.374	1458.54	369.768	93.2773	39.0346	89.5765	38.6658	189.273	54.8917	184.428	77.5024	653.461	420.574
680	64223.5	77776.7	75964	84269.2	73323.9	77991.9	89260.6	93655.1	88311.8	65891.1	97237.6	111307	102724	100362	92543.3	81565	85179.2	94097	99803.2	104864	110326	105575	114284	113206	101808	112077	94851.3	108163	110620	115947	109841	125710	107966	116537	123144	134585	129275	121969	117407	146173	120266	128237	136824	137666	144777	148780	140563	128793	135069
681	148.976	1183.88	537.071	1775.01	273.98	498.902	734.102	843.269	963.939	520.557	1662.78	254.05	1220.75	813.248	463.98	1003.23	685.087	636.198	1773.9	489.725	463.716	662.16	938.199	844.643	1160.42	1595.61	1026.34	1698.8	1354.47	1410.74	429.996	925.822	1194.36	1582.44	288.776	458.076	1100.23	1807.93	672.548	1294.46	777.167	917.925	1231.26	520.868	1618.38	1141.08	1234.56	718.204	916.373
682	1610.54	1595.01	1718.84	1738.54	2171.89	1234.96	1970.58	2066.65	1591.05	1510.11	1902.24	1539.57	1859.09	2299.12	1768.44	1830.53	1636.91	1746.19	1744.37	1792.63	1916.69	1799.33	1519.14	1813.22	1822.74	1477.45	2161.07	2206.63	2198.88	1653.4	2042.65	1971.64	1577.36	2063.64	1943.11	1926.52	2125.09	2466.73	1853.88	2065.12	2497.66	2207.36	1864.6	2099.29	2251.01	2861.05	2756.46	2640.91	1929.4
683	36875.3	33519.8	56590.7	36413.8	33929.4	34705.6	32621.4	62355.1	43679.2	50178.5	46841.6	68088.2	35944.6	45220.2	54386.9	50027.1	54989	47290.5	59870.3	54891.1	27653.4	59374.1	45376.1	54864.6	60055.3	29938	48729.1	34920.3	51317.3	45720	57091.1	41970.7	34891.4	33313.6	53045.6	65150.3	34603.3	54003.8	28500.6	77106.3	38814.5	43292.1	62116	58576.7	28167.1	80861.9	60284.6	59968.8	33999.6
684	76.7516	620.543	3178.6	557.925	266.31	0	204.035	7511.4	24925.2	8417.25	1523.38	2390.5	6101.61	569.639	328.522	5046.66	94.0535	1064.11	176.084	605.352	202.516	217.699	880.974	140.423	3793.76	12513.9	10913.4	348.773	958.549	35380.8	175.216	1241.32	891.293	30.214	1344.71	10718.2	523.565	3623.55	1430.65	1480.2	1118.01	24605.4	8338.71	213.664	301.716	2060.2	543.179	177.433	458.581
685	74399.2	73313.8	149084	104611	101542	75062.6	63558.8	118663	173403	161007	99313.1	84406.9	80678.4	86363.3	87006.4	72711.8	146271	195300	99772.6	94614.5	68453.6	99823.1	103777	94651.9	79170.3	77415.2	182010	85518.4	209785	200169	171240	96978.3	119700	86191.5	108451	141374	119847	184806	84128.3	93737.4	131473	216261	146382	103749	82127.3	101776	116032	191056	132285
686	427.268	0	0	0	1383.3	0	0	0	0	7883.49	0	0	634.301	0	0	0	0	0	0	0	0	0	0	0	0	199.986	6421.41	1354.68	0	0	0	0	399.921	0	0	0	0	0	0	0	1487.57	0	0	0	0	0	0	0	0
687	0	0	0	0	0	0	0	0	0	11543.7	0	0	0	0	0	0	0	0	0	0	0	0	0	0	0	0	11553.9	407.457	0	0	0	0	518.139	0	0	0	0	0	0	0	747.396	0	0	0	0	0	0	0	0
688	405.004	4440.49	296.382	1788.2	1262.93	0	1922.29	5222.97	599.511	1602.78	1086.55	1584.98	0.872158	2874.94	1614.15	230.126	0	5032.65	590.181	0	2035.75	538.789	2805.32	1928.88	0	0	2222.59	737.215	5040.02	1534.19	0	2685.51	1112.56	0	0	1274.09	792.86	769.91	1757.61	1400.92	2045.56	1175.51	3715.83	0	1076.64	477.907	10.3403	0	560.795
689	6790.23	8286.92	8634.2	9538.63	10546.1	10810.6	10546.8	9805.16	10020.6	8568.23	9467.64	8063.64	9688.66	9344.49	9349.79	8253.48	10492.9	10082.9	10429.3	9506.03	8798.14	8949.95	9588.29	10004.4	9750.84	9812.81	9367	7898.68	10144	10631.8	9974.5	10362.3	9632.92	10124.4	9542.67	9197.04	9058.53	10386.9	9181.39	10470.2	11845.9	10146.1	8794.56	10232.5	11405.2	7220.04	10648.9	12184.7	8066.59
690	6876.04	11274.3	7577.07	5360.57	6777.8	4037.78	8179.22	14245.9	10915.7	9930.97	12210.2	9329.89	5507.87	13848.7	19321.5	3800.83	4278.02	14015.4	7114.98	5912.25	7195.35	6060.54	11448.5	15968.7	3254.67	5158.39	9675.88	8479.46	14728	11619	4616.58	13616.6	7376.69	4015.8	4977.96	15223.1	5060.53	7626.24	11170.4	8196.88	7063.4	12305	13096.5	18725.5	7680.81	8610.24	6316.89	3660.83	4877.24
691	0	0	0	0	0	0	0	0	0	0	0	0	0	0	0	0	0	0	0	0	0	0	0	0	0	0	0	0	0	0	0	0	0	0	0	0	0	0	0	0	0	0	0	0	0	0	0	0	0
692	6786.34	6454.47	3752.69	9198.86	6587.67	3266.14	8617.43	6660.98	11188.8	6435.93	8948.85	8976.7	4804.61	11303.6	8299.73	6836.63	4082.1	7460.62	7536.78	8051.7	7176.98	7935.87	8818.06	6983.35	7831.08	5806.59	6406.94	8151.26	9160.31	11997.6	6177.71	11446.9	6829.38	4447.65	9213.48	12004.4	7707.39	5786.27	8972.44	12048.9	5962.66	11881.2	9813.38	9244.98	10969.2	12806.9	10643.1	6953.8	7486.56
693	140.076	615.944	1626.97	277.228	979.771	836.356	483.453	2357.6	5901.08	21614.1	2741.96	818.324	77.0755	984.98	185.556	118.602	375.688	2429.51	985.519	585.466	378.504	1041.79	2840.36	149.124	273.088	80.919	23630.8	239.71	2853.9	3864.23	427.71	509.283	2380.02	1526.55	605.169	2706.44	472.198	3134.3	955.663	1170.04	1946.28	5116.01	2293.88	158.481	478.201	1503.6	1137.07	909.041	363.936
694	0	2358.25	897.966	1335.78	0	885.185	0	154.97	0	0	0	0	0	0	0	0	0	0	0	0	0	0	0	0	407.416	0	0	388.426	0	0	0	0	0	1541.24	0	0	3297.49	508.989	6549.69	0	0	250.097	348.554	0	0	220.45	0	0	5104.13
695	1788.6	2077.17	1592.13	2481.03	2318.56	1898.69	1519.45	2514.12	1450.11	2343.86	1751.06	1754.25	1525.01	2258.99	2197.56	2154.78	1903.47	1781.31	1311.78	2854.28	2369.2	2032.86	1918.49	1940.52	1654.17	2052.94	2077.23	2368.24	2041.4	1804.16	2581.32	2303.37	2419.25	2171.87	2281.59	3299.07	2335.12	2390.84	2304	2243.13	2937.69	2284.17	2228.92	2107.2	2838.61	2619.19	2802.2	2985.23	2660.07
696	19035.6	372485	932248	292944	762470	62055.3	229636	3.13634e+06	5.58922e+06	2.6904e+06	206163	165090	2.02282e+06	559674	51666.2	2.4105e+06	97481.6	283884	176362	624328	246915	172479	211897	55169.2	2.67139e+06	2.10928e+06	3.02988e+06	21527.3	315844	6.17422e+06	114821	627170	903819	75136.9	684760	3.75055e+06	369300	1.17531e+06	461405	198717	1.00156e+06	6.56892e+06	3.76799e+06	64116.5	300267	207664	757339	127783	405705
697	312.899	1459.7	813.829	2876.07	0	601.695	0	419.726	597.696	0	605.82	171.715	0	0	0	0	673.975	284.686	0	0	0	678.991	0	252.987	754.223	0	0	328.219	0	263.997	615.842	180.526	0	2404.67	0	1081.25	3575.59	820.636	3038.96	572.062	0	673.483	601.782	0	0	1520.46	0	341.809	3128.67
698	466.983	255.728	381.139	388.416	548.133	339.002	249.198	216.188	1478.88	348.598	0	0	288.441	290.037	543.163	534.018	717.409	3040.39	3065.65	3777.45	340.555	1988.58	0	0	0	452.771	126.19	168.9	1911.01	2339.4	371.125	262.661	144.082	818.369	4836.88	358.529	213.912	550.696	1038.17	0	350.476	2234.52	251.724	0	254.539	252.555	4067.24	701.877	318.826
699	16314.2	7229.83	6402.97	5041.14	7623.34	5776.62	6059.41	29155.9	5885.04	6029.16	9368.65	13770	11485.9	5395.52	5692.93	6571.14	10429.4	18272.3	12376.9	11555.1	6943.12	10953.6	10354.4	5940.72	7439.83	10061	7572.76	25601.3	21446.9	9291.75	14708.3	8260.94	9721.92	10542.9	14019.6	40849.5	7500.87	9531.98	9599.97	17320.9	12077.5	11106.5	38908.8	7872.5	8812.81	16833.4	15342.5	15786.5	8169.74
700	1064.46	1942.23	2506.68	2421.8	1274.86	2765.09	4441.8	1855.22	1872.91	3284.39	2320.47	1815.76	2488.69	3237.97	2921.25	2303.15	2909.5	2020.04	1503.16	2627.77	2507.89	2761.74	3326.41	2958.96	2311.27	3308.91	3324.04	2143.11	2474.92	1790.67	1896.84	2400.31	1919.59	2634.62	2921.56	2791.98	3000.51	3231.92	2695.28	2593.14	2074.94	3505.27	2873.9	3541.5	2422.9	2084.95	1386.62	2369.3	2245.52
701	17330.1	27771	17878.9	31878.8	15236.2	12829.1	22403.3	7833.71	31242	32446.3	23244.6	17031.3	24170.5	28654.4	32666.8	23909.5	25878.8	22246.4	21602.9	11313.7	16509.3	19061.8	26801.7	28958.7	26892.9	19733.9	38693.6	25590.1	23787.6	38468.8	27492.4	29624.1	20671.3	12607.4	16776.7	19673.4	41089.3	30670.5	32300.5	21481.7	22270.7	44854.3	14445.5	39724.3	19159.2	18520.9	12387.4	28731.3	41181.7
702	66.5213	79.7053	0	73.3886	98.7692	103.536	0	1340.57	66.1423	262.875	0	99.0969	0	1045.46	2687.31	185.513	72.4722	540.131	262.335	0	208.798	294.26	0	2508.19	200.898	159.53	227.808	63.2959	929.397	163.507	0	1895.29	249.164	420.277	0	2391.56	146.225	160.969	288.402	115.7	1086.7	125.483	3016.32	3453.48	104.262	270.785	123.644	0	226.767
703	2352.3	3349.37	2000.43	1503.11	0	2279.18	932.793	2170.56	1117.01	493.482	706.325	736.48	285.708	800.679	718.615	1893.78	914.755	405.033	957.639	92.2475	931.842	1758.98	1277.25	1565.67	983.114	623.757	81.5062	2013.99	145.793	1922.49	1727.43	139.552	0	2881.03	0	2049.34	5564.46	2090.6	5621.79	1115.45	0	406.681	1688.06	654.942	618.255	1559.74	0	1328.04	1863.9
704	0	0	0	0	0	0	47.3718	64.6028	0	42.6871	0	0	0	0	0	0	0	0	0	0	0	0	0	0	76.6683	0	0	0	0	0	0	0	0	0	0	0	0	0	0	0	0	0	1.79695	108.89	0	0	0	0	120.637
705	1290	1757.12	1395.51	1297.38	2173.32	2073.51	1594.26	1993.57	1276.9	1485.86	1463.39	1587.57	1346.12	1977.96	1862.34	1882.06	1605.13	2176.77	2214.12	2868.52	1770.86	2289.57	1667.35	1571.62	2281.8	1643.54	2085.89	2075.77	2632.55	1901.36	2459.42	1754.15	2503.54	1896.46	2152.67	2479.69	1943.95	1876.36	2016.62	2024.08	2700.63	1973.14	2558.9	2218.69	2655.26	2222.05	2686.31	2768.34	2025.87
706	3434.71	4726.64	6663.26	2927.41	5300.73	1411.5	2955.63	8178.95	2884.32	8199.29	4372.38	4836.86	2259.06	4784.57	3408.74	1890.3	3493.28	3409.47	3335.86	2657.13	3512.98	1635.2	2822.87	4598.17	2064.94	2536.24	5888.18	2946.47	6536.13	6284.16	4998.55	6574.71	3955.84	2677.86	2258.98	6748.97	3982.4	3795.93	6048.24	4746.84	4324.83	5032.97	6565.56	4847.53	4253.64	6180.46	3887.08	5421.29	2355.72
707	1760.69	2093.76	1866.83	1919.25	1355.48	1141.94	1771.69	1126.92	1609.9	1568.63	1735.5	1434.02	1218.44	1480.1	1226.55	1601.01	1113.09	1348.86	895.004	1351.66	1591.29	1297.11	1162.11	1350.16	1544.95	1012.29	1172.09	1265.15	1158.62	1079.22	1563.72	1627.17	1168.54	1498.7	1612.85	1331.95	1036.83	1310.88	1422.75	1279.6	1278.59	1572.7	1264.59	1011.5	1474.12	870.706	854.009	1200.77	1468.46
708	892.441	3026.8	3838.96	1028.66	1316.28	1937.17	2058.9	1224.01	3851.42	5278.8	2480.06	736.483	1798.61	2014.97	7820.92	4397.29	2702.45	1663.08	613.772	1656.74	1351.51	538.011	961.649	6187.7	3408.05	3785.47	3527	1495.1	2136.86	2197.34	2951.07	3165.28	3755.04	3440.98	2004.54	722.223	4065.31	2332.26	3213.56	1081.84	3006.72	2282.7	3069.55	4048.93	1982.64	316.922	1206.67	1530.44	2427.1
709	601374	602864	605509	417936	593967	372245	670606	700321	1.22573e+06	969306	645127	296748	1.05875e+06	825084	426365	454484	596261	321328	676019	494312	701763	712236	671079	445316	493755	1.01593e+06	1.02688e+06	769556	348070	1.33314e+06	710942	890682	667715	437467	550957	800678	509363	677282	768779	332734	706375	1.34894e+06	787564	456574	768579	320968	553461	739641	512906
710	1272.23	2297.76	1808.72	1438.95	3493.89	2242.76	2909.81	2913.15	3291.24	1824.08	2265.05	2607.99	2786.43	2448.69	3560.17	2488.95	2282.84	2314.23	1884.4	3015.94	2725.12	2764.88	2705.5	2432.04	3450.04	2435	2488.13	3311.25	2568.75	2202.28	3743.38	2240.6	4070.67	2131.9	3743.99	3846.66	2793.18	3643.67	3459.99	3210.61	4784.06	3282.21	3263.04	3864.78	4348.76	2417.13	4037.62	4849.35	3740.9
711	864.499	5557.2	1659.58	6834.03	0	3084.49	254.04	2035.36	1477.72	0	0	979.131	0	148.982	139.044	1571.08	0	508.126	1724.21	0	129.617	337.717	0	0	1831.24	0	0	1586.13	1110.05	2525.91	897.493	301.59	0	4507.78	0	3237.15	6661.22	2773.11	7983.19	2500.2	0	3131.62	3713.75	0	429.984	849.245	0	939.409	6922.1
712	377.918	288.055	406.576	345.596	430.123	164.995	338.276	382.689	389.238	510.157	278.673	441.051	270.916	418.009	289.197	207.929	413.015	424.984	141.732	452.261	290.986	261.836	445.596	599.59	335.047	291.844	596.098	304.662	599.374	683.043	549.855	439.825	344.592	385.253	507.729	533.218	486.844	613.763	436.493	357.415	489.143	781.288	632.323	631.367	419.757	367.81	787.665	740.589	391.856
713	356.142	466.076	106.191	953.065	0	287.058	87.8353	100.752	83.3045	55.7425	69.2367	154.924	31.9233	158.994	39.5543	176.972	0	60.4573	273.997	0	100.777	370.403	8.00537	6.42475	39.6343	0	37.7593	172.752	36.705	74.6857	58.3612	0	0	200.555	0	223.979	485.549	113.138	479.2	52.4184	0	0	145.519	0	0	196.288	0	27.8952	442.065
714	3448.56	2789.96	3715.27	3912.17	8230.69	3074.98	3752.16	5825.31	6590.72	7999.88	10104	863.785	7939.18	6889.28	6292.07	5293.45	4677.57	5075.58	2770.55	1354.77	2345.63	2586.4	11291.1	7847.2	4910.55	5940.61	7093.8	2884.62	4917.46	6617.93	6504.78	6524.14	10495.6	4345.47	3366.42	6145.6	5502.29	3163.81	3921.17	1264.57	11851.7	6699.26	6557.18	10001.7	3191.02	1316.37	3930.2	6533.42	5172.2
715	944.669	749.492	2231.83	1491.86	694.229	326.491	1375.57	1991.54	1771.37	2678.28	2868.69	2607.69	1940.42	837.345	1463.89	788.141	2171.61	1593.93	1211.28	712.349	901.818	1076.9	3886.45	1181.63	554.952	2584.23	4563.54	1257.06	1612.33	2352.41	2511.91	1606.97	359.937	573.369	1858.52	2058.38	1958.98	3662.42	1825.4	3062.06	1254.16	3139.27	1947.84	3142.26	1472.74	3648.28	1863.08	3314.19	2391.19
716	154.967	161.867	210.871	146.517	205.193	152.964	20.0769	298.161	124.843	205.078	298.29	143.388	500.416	212.662	90.6385	64.908	146.322	86.3192	125.626	208.501	172.638	108.906	263.126	302.562	318.5	760.275	344.271	156.451	259.034	83.2085	145.204	322.448	103.949	152.653	119.251	390.3	234.721	175.499	185.5	219.008	236.71	129.509	383.422	402.5	209.872	76.5974	391.715	126.505	152.146
717	2504.86	2005.31	676.447	1314.63	2021.14	638.162	1887.05	3024.21	4364.56	1311.11	3073.37	5759.58	1001.37	4757.91	4292.07	1481.28	1172.16	2031.09	2117.38	1704.69	2406.68	3216.27	2301.8	5400.59	1432.86	1201.19	3117.82	2395.7	2367.32	5872.78	1549.57	5625.8	3128.9	1109.2	2292.76	4023.88	1923.36	665.034	3044.55	5934.44	2441.67	4018.74	4054.28	5247.83	2320.43	6845.29	1331.44	1890.55	1778.58
718	102.072	1482.95	67.9693	128.084	379.643	0	508.39	607.743	233.167	1558.91	679.717	50.2266	118.92	981.131	774.858	297.489	404.725	1542.1	119.859	182.847	370.827	48.0189	368.369	727.307	134.557	46.1876	1265.98	819.09	1590.25	721.152	834.643	1038.98	226.752	172.409	0	904.369	708.699	201.104	1443.85	129.315	137.724	566.789	1118.49	1209.09	596.405	162.209	239.463	170.54	275.384
719	1004.87	4645.64	1178.84	2277.06	3101.72	454.994	1804.03	4802.35	2200.07	5165.21	2911.99	5099.87	394.637	8322.71	4060.31	173.51	1270.21	11373.3	2272.82	1774.86	2736.04	2072.73	3109.65	5024.48	1139.15	251.701	6738.69	2043.7	11196.5	3024.06	1984.89	8376.74	6066.11	707.847	3182.36	5883.36	4260.62	2093.93	6959.98	5222.09	6058.57	2847.99	6294.12	4828.67	4519.36	6226.9	2341.48	2740.97	3175.93
720	1652.6	2189.75	4474.66	3071.54	1743.12	433.845	3343.18	1591.16	1733.79	2252.74	3491.33	4616.09	1558.2	2751.36	4427.98	1562.63	1063.2	1367.41	2564.59	5499.1	3705.16	3998.42	4035.72	3258.73	1186.08	1293.2	4865.62	3863.64	1143.51	4457.6	1305.79	3775.29	3813.97	858.645	3430.66	3954.16	4303.3	4543.37	4548.62	4064.8	2243.71	5819.14	2439.81	3090.12	1963.34	5416.48	2001.66	2993.33	3322.93
721	1491.07	3730.05	2148.21	4706	350.769	3544.09	1556.6	2919.51	1028.96	984.488	1674.25	1403.85	517.085	472.033	247.245	1461.92	1360.63	1137.28	1902.46	1204.11	1260.39	2842.12	1811.17	529.133	1635.65	529.354	652.386	2869.65	1387.05	2715.85	1462.87	1618.06	136.211	3430.23	339.576	3413.69	9280.98	4024.37	7927.4	2680.73	417.593	3082.95	2875.73	374.597	2049.55	2360.37	308.694	1642.03	10379.5
722	51.8551	308.742	749.595	360.812	1172.79	112.706	257.478	3555.53	6190.63	4287.88	266.897	462.543	2616.85	892.626	79.3211	4587.47	52.8202	300.373	354.554	477.037	319.51	314.275	285.392	102.794	5193.19	3141.24	4404.23	1.838	757.062	2176.59	63.7544	995.578	1640.85	96.6509	840.488	3607.67	334.804	2201.99	682.038	508.198	1718.13	6768.33	4751.97	173.404	531.256	453.709	424.979	75.1765	453.887
723	57.0876	269.246	90.4932	293.39	20.2358	266.874	20.789	32.1997	179.252	143.541	114.06	144.849	148.513	68.6053	174.256	184.174	260.612	130.09	205.883	0	45.0604	231.101	141.953	135.924	206.655	63.7008	198.898	214.05	202.893	203.552	253.176	176.39	48.3391	592.45	0	178.547	436.938	154.841	367.867	188.716	233.388	73.8808	47.9198	324.626	82.7866	255.825	0	183.373	319.432
724	3650.54	6659.48	4574.2	4823.94	5373.67	1438.09	6938.84	7399.4	7611.96	6592.56	7057.31	6695.93	3115.37	10120.3	8167.55	3987.25	3278.74	6695.53	3553.9	3248.64	7749.75	4311.89	6392.8	9401.51	2655.23	2455.94	7649.14	5844.84	7654.39	8664.36	2355.96	11589.7	5606.59	1237.35	3602.45	9498.11	5799.08	4851.51	7659.79	8380.86	7445.25	9057.98	8069.42	10843.3	9154.86	9334.04	4479.76	3948.8	7696.55
725	5826.58	2405.13	3599.73	4518.54	3797.56	4133.64	15155.7	1199.29	7279.57	5529.53	2759.06	5454.5	5683.34	3369.03	10044.3	5102.06	4102.25	11492.4	11319.2	4007.24	13929.1	10087.2	3541.27	10467.4	4506.45	4872.26	6902.04	9389.56	13854.7	9118.1	4302.7	3060.98	3428.94	6467.72	2715.64	2162.77	4603.9	4360.01	3462.61	5474.63	3903.19	9850.24	2017.1	13001.2	17438.5	4273.87	4171.58	4543.04	5373.26
726	927232	898712	955333	911901	982717	963335	960406	952393	992263	978252	981724	982067	983030	992044	1.02209e+06	958971	993989	1.04617e+06	999083	962874	974430	1.02999e+06	961170	973987	976678	970425	976291	993404	1.09758e+06	1.01874e+06	1.04016e+06	1.01914e+06	1.05783e+06	1.01808e+06	1.00696e+06	1.03032e+06	961142	1.04185e+06	949103	1.00424e+06	1.09978e+06	1.02943e+06	1.0468e+06	1.01684e+06	1.04999e+06	1.0451e+06	1.00549e+06	1.01554e+06	930210
727	3225.88	2270.76	1504.2	2795.56	2130.44	821.828	3152.31	2860.05	3495.57	1093.77	2635.47	2939.09	1237.88	3739.71	2432.7	1436.19	1726.58	1658.9	1342.14	1939.29	3068.7	1598.98	2013.54	2491.43	1103.56	1280.5	2347.66	1978.78	1189.71	3095.89	1826.97	2827.73	1596.38	635.983	2361.16	3027.32	1883.8	1411.47	1934.31	2284.28	1905.73	2397.26	2428.37	1470.04	2338.41	2436.62	1588.66	1572.84	1648.18
728	4185.05	7603.8	3468.55	4583.43	5972.04	2373.65	6710.5	9512.71	9445.72	5554.8	8034.91	6301.4	4533.89	11912.6	10137.3	2588.87	4076.92	10354.6	6085.54	3759.74	6518.15	4343.23	8174.3	9640.45	5461.51	2551.8	8716.83	6314.39	10153.8	11832.2	3741.87	13935.6	6166.28	2375.49	4099.54	10306.7	5712	5697.2	9565.47	9128.79	7413.43	9794.07	11701.6	10425.4	9190.51	9182.73	4801.81	3924.94	6664.43
729	3767.23	4138.96	6393.11	3189.08	3738.48	3946.29	3429.34	3007.15	5299.02	5118.68	4098.72	5984.52	4695.09	3885.56	3068.48	3758.42	4047.7	5476.87	5072.95	4188.53	3387.78	4577.5	4203.65	3057.52	4208.05	3631.86	3515.52	4363.9	5629.8	5324.53	5848.58	3815.87	3762.89	3331.7	5218.83	4303.3	3571.07	4704.32	3456.45	4230.92	3722.35	6473.68	3342.15	4398.86	4062.47	4114.53	3795.13	4030.81	4008.05
730	2079.9	6136.41	12106.7	3375.5	5886.34	3854.64	6209.03	5723.63	5958.34	3229.72	7360.92	5710.56	6126.11	7074.91	3321.6	4580.41	5213.89	3509.7	5774.94	5127.9	2714.43	5715.95	5092.27	5860.53	6185.82	7130	7878.03	4952.17	6003.36	6165.68	4657.25	5887.28	4977.36	7990.26	4267.68	5693.11	9101.53	6184.51	6468.42	5597.23	6410.16	5071.24	4086.25	5300.43	5951.09	4941.69	7943.72	7016.45	7436.98
731	88.1178	847.791	476.616	1119.25	708.553	74.5543	1602.56	426.609	1540.24	552.479	826.351	509.829	476.964	1478.62	602.152	404.502	206.284	12.5841	702.984	479.164	1087.22	116.187	709.658	985.609	435.913	742.358	887.801	299.882	777.425	1181.58	430.445	1791.85	1102.66	80.1187	593.735	833.43	1444.36	483.292	955.235	1536.15	705.473	1248.41	1176.86	524.702	1346.53	628.116	701.785	827.032	1507.3
732	7222.22	10091.4	3833.28	6416.02	7324.73	2728.37	11637	10914.8	11856.6	8966.37	8960.77	10274.3	5405.6	13198.3	11082.9	7066.29	6457.07	7779.68	5579.84	7813.82	12664.6	6845.51	12838.6	11448.5	5882.19	5428.37	11042.9	9126.08	12079.6	16390.7	7457.81	15688.3	8706.06	2856.6	6750.87	14652.3	10971.7	8242.15	14422.6	12626.5	8494.88	15160.1	14625.2	12966.6	14617.3	11642	7421.61	8410.57	11018.8
733	770.475	909.327	1054.25	900.941	610.292	923.605	1354.02	1301.08	1335.2	2192.91	1639.42	975.177	906.162	1435.63	934.796	699.944	1228.2	2025.77	1476.54	1079.49	1361.71	852.952	1326.09	1745.65	1500.99	1814.56	586.101	289.456	979.134	2776.82	1413.98	273.601	1062.01	853.696	939.531	2352.24	495.302	1495.73	282.553	665.031	1640.69	887.648	1924.57	873.164	1376.24	1780.82	2069.76	2214.58	2102.48
734	3968.42	4266.67	2848.12	4300.25	4023.97	1146.48	5579.26	5145.08	6997.41	3362.25	5736.46	4992.59	3040.46	6271.88	4946.48	2820.49	4210.57	3026.81	3243.69	3254.81	6868.64	3014.81	5312.62	4755.21	2585.99	2806.49	3678.04	5283.1	4412.52	7462.6	4786.48	6695.12	3813.85	1512.98	3318.81	7085.86	4879.22	3276.42	5384.8	5624.96	3998.82	6935.21	5590.69	4408.23	7984.3	5776.15	4880.27	4521.6	5840.68
735	0	480.229	2397.3	352.912	1553.43	0	40.9368	5360.34	13477.2	4622.98	227.787	52.3889	4550.94	1138.03	35.2862	3152.47	0	50.8922	268.559	878.675	52.2686	198.548	0	0	5015.67	3344.32	6487.79	67.7394	384.814	10947.8	0	1104.85	1418.06	0	1327.95	8618.17	744.721	1712.8	392.118	81.9061	1678.37	12665.2	4180.34	0	237.774	155.026	1242.52	245.41	266.125
736	2558.47	2707.66	760.306	2189.95	1563.69	456.463	2134.73	3563.96	2995.17	2009.57	2947.77	3630.86	1652.08	4554.15	3397.55	551.612	506.847	2840.29	2395.21	915.297	3864.64	874.154	2773.14	3995.66	783.212	1122.85	2914.32	2562.25	3598.77	3580.4	1072.26	4935.4	2334.12	834.362	1039.19	3630.36	2495.1	1697.28	3023.17	3663.5	2429.92	3538.93	4159.24	4519.75	3370.26	3798.22	1756.72	1354.6	2086.6
737	63796.5	55996.5	63768.1	61968.5	67062.6	62594.4	60793.4	68294.4	64490.8	61399.5	68461.1	68096.5	64825.5	70116.9	67512.3	70101.5	68592.5	77138.1	72825.9	67917.9	68080	66325.7	65990.1	72831.9	73702.7	65250.4	62669.8	71818.2	82970.6	72013.7	80118	70038.5	73816.4	70461.6	74973.6	81492.3	66932.2	74421.9	69815.8	74447.5	84493.1	76034.1	77316.3	76479.5	81805.1	73959.2	76669.3	83078.2	73414.6
738	828.615	0	1967.46	868.798	0	0	0	0	0	6033.33	0	449.414	2477.16	2336.04	1332.74	1052.12	2038.56	1967.71	1220.71	0	334.305	2175.14	1409.6	1420.26	2021.87	488.062	8921.65	1113.37	929.469	0	3223.01	6132.56	244.102	0	0	144.412	5154.13	2610.48	0	0	0	0	0	2257.55	1707.56	593.13	0	0	3369.66
739	2232.38	524.155	2694.79	221.42	1597.7	1473.72	0	0	0	2492.56	1797.05	869.556	246.043	723.119	2088.02	998.142	1236.14	1690.38	5625.56	0	444.153	6763.9	783.35	1091.83	1460.44	735.773	1930.96	1371.63	1987.07	463.33	2119.33	627.044	2360.46	2363.12	34.0076	0	503.606	4781.23	1837.95	1122.23	2412.79	0	0	488.252	203.095	1538.37	0	970.799	426.812
740	0	328.147	0	0	0	0	0	0	0	0	0	0	0	0	0	0	0	0	1444.5	0	0	699.159	0	0	0	0	0	0	0	0	0	0	0	0	0	48.1096	650.698	0	0	0	0	0	0	0	0	0	0	0	0
741	0	0	0	1112.47	402.49	1063.4	452.539	392.617	0	158.53	580.303	901.814	259.492	0	0	1365.38	776.284	1156.81	339.907	1211.73	991.085	1509.93	969.285	1652.66	898.448	0	0	1355.26	1750.98	257.971	702.845	195.836	1653.88	1797.43	2461.8	357.104	813.629	300.316	995.505	1420.86	841.113	0	423.093	1627.35	1308.46	1556.32	1868.61	1628.89	1283.5
742	12623.5	7750.95	3654.24	519.982	0	0	4342.15	13186.6	9539.8	1835.44	16619.3	15616.7	5104.91	9018.28	269.201	0	11121.2	0	6965.83	3267.79	6004.85	526.616	15835.5	3900.76	0	5703.03	12945.6	17770	0	17639.9	15392.1	14714	0	0	5075.46	13536.6	336.096	15652.9	15748.3	19214.1	0	14051.2	7115.11	4133.6	8462.44	4366.08	3795.76	15617.5	1296.03
743	1477.55	1654.84	1279.41	803.277	1539.07	338.948	1704.99	2186.16	2192.81	1822.9	2147.39	2805.78	916.966	2859.2	3229.65	1050.61	862.801	2535.79	1218.58	966.819	1502.59	1530.09	2080.78	2126.47	948.367	789.588	2139.25	1474.16	2553.44	3320.79	800.075	2919.11	1782.38	154.526	1435.71	2828.73	1583.85	1355.97	2226.35	2793.44	1583.46	3195.8	3379.13	4110.66	2309.28	2578.82	1665.81	820.493	1748.59
744	13.5021	610.714	4423.69	473.527	1783.82	0	198.915	9042.27	17177.3	7613.38	530.5	76.5412	6435.16	1321.46	0	7924.34	0	616.367	335.846	1587.48	1022.11	443.008	188.797	0	7962.84	4582.05	10291.4	0	299.824	27643	30.2368	2474.5	2337.84	0	2765.95	12091.7	1005.46	3748.48	1166.59	565.28	2713.92	24835	8997.75	109.523	1360.91	639.652	2538.48	397.726	1798.89
745	0	0	0	0	0	0	0	0	0	0	0	0	0	0	0	0	0	0	0	0	0	0	0	0	0	0	0	0	0	0	0	0	0	0	0	0	0	0	0	0	0	0	0	0	0	0	0	0	0
746	1854.91	370.876	236.18	225.896	0	133.017	0	0	0	0	0	0	921.174	372.385	0	0	562.45	2946.76	1605.22	0	0	1037.99	0	0	0	899.977	731.159	1082.58	3242.98	0	788.048	491.289	0	256.586	0	0	191.726	433.463	859.315	0	312.194	0	0	0	0	0	0	835.606	304.671
747	238.813	1657.94	337.056	1092.24	548.341	706.766	984.768	2660.99	1176.92	700.486	996.01	917.774	156.397	1816.95	2149.05	845.174	392.728	1570.62	461.386	713.815	1427	995.007	1348.38	2420.63	864.513	217.016	721.316	98.0797	1644.2	981.914	433.725	2214.01	415.069	799.913	569.657	4123.94	1293.26	973.496	2356.26	1110.82	829.872	1476.68	4350.69	3189.36	1572.25	1073.56	770.523	637.431	1560.08
748	1641.73	1851.53	1076.62	1624.48	1673	437.745	2645.05	2309.35	3075.07	991.916	2261.54	1842.71	1150.99	2687.91	2025.4	1073.1	1815.55	952.025	1285.46	1206.13	2683.67	1085.95	2133.8	2217.12	800.637	1257.82	1462.64	2005.48	1477.96	3274.47	1941.62	2724.99	1466.9	556.01	1421.69	2584.73	2208.22	1226.99	2487.34	2042.33	1369.84	2286.95	2531.01	1920.25	3346.63	2218.19	2004.99	1919.5	2270.52
749	256.992	1717.18	5315.43	1259.55	3499.55	2014.41	1112.77	5737.77	13617.6	53966.8	6986.67	2647.11	284.501	2725.64	1332.16	432.232	1611.28	6486.57	3285.51	1567.95	1002.02	2557.24	8203.7	510.969	1317.7	434.507	61986.4	864.158	6833.04	12169.8	915.586	1707.35	5646.5	4351.4	2681.01	9595.3	1228.99	7802.57	4294.2	3718.92	5551.15	15455.7	7692.57	1455.02	1233.64	4347.06	3628.75	2191.22	1240.31
750	2.95529	0	3.13577	0	0	0	0	0	0	0	0	0	0	0	9.73622	3.47567	0	94.7152	12.4244	0	126.057	0	19.2203	57.135	0	130.797	89.0483	4.57833	0	158.077	0	0	199.535	0	0	205.842	1.33113	27.8086	86.0243	13.3428	112.767	586.872	0	1.3759	239.27	0	0	125.686	77.64
751	93.4308	752.305	994.78	139.827	726.878	24.5245	420.132	3749.34	4308.64	1793.22	159.548	174.53	4783.79	242.258	141.701	2188.17	57.9355	379.829	69.124	652.51	200.793	0	416.747	220.414	3519.69	460.117	1869.71	43.9521	343.475	1701.56	45.2712	203.625	455.806	0	324.872	2756.76	44.5329	660.665	497.276	473.207	469.053	6749.13	3404.58	56.1102	300.209	790.837	679.327	81.6969	80.3679
752	7984.2	18412.9	24833.6	32087.9	16437.8	27051.5	18992.1	18782.1	11045	17002.2	23372.3	20121.2	28733.3	26678.1	29224.6	25601.7	26428.4	19112.9	13697.6	12680.6	16675.5	23702.6	24673.4	20099.5	12389.5	15945.2	17947.3	16537.6	17128.1	27363.1	26050.1	25085.8	22134.4	26065.2	19263.5	22238.1	24456.6	29019.9	24790.3	21349.8	28839.8	26133.4	23240.4	25539.7	20452.7	15483.6	18304.3	22648.1	26221.9
753	1425.19	1511.55	3722.03	1727.14	1968.51	1783.59	966.501	3564.74	1414.71	3595.37	3151.95	6693.59	1793.72	1994.21	4344.63	2282.96	2928.85	2768.54	4475.87	3724.84	1015.66	3428	3014.56	4443.91	3480.01	1433.26	3425.38	1829.09	2877.44	2592.15	3616.33	1343.88	1922.68	1889.91	3329	2440.99	1316.98	4013.92	1107.79	7004.18	2351.7	1577.83	2806.42	3206.05	884.2	6782.96	2386.16	3682.77	914.057
754	29041.3	38722.1	43663.6	32494	40284.4	44199.9	43584.8	27788	26129.4	21387.4	32130.4	21647.1	42930.2	23105.4	17626.8	31115.8	27452.3	20622.5	32443.1	26101.7	36290	30147	22088	15437.1	30033.9	40319.2	14596.4	12502.7	17760.8	16111.1	24505.7	17513.9	31362.3	33393.4	22025.2	17377.6	21932.6	25528.2	19620.8	14896.4	30398.7	15131.9	15542.5	12155.1	32393.4	13407.2	20741.8	20811.9	18137.6
755	4163.42	4189.61	3594.14	6091.03	2657.42	8589.27	5134.89	2750.81	6689.22	7862.43	7238.05	2640.99	6006.18	3428.49	5085.04	2932.27	2575.25	4906.19	4734.36	2525.79	3528.48	5258.59	8485.71	5437.19	3065.57	6533.02	6723.69	3212.18	5147.88	4448.67	2314.4	2125.88	1062.1	9319.51	3024.5	2412.48	4778.29	4310.37	2257.67	3107.18	3473.42	3393.33	2972.79	5330.94	3934.41	3116.8	3181.55	3300.3	5997.84
756	2399.77	1890.16	3314.48	1747.76	1444.87	1924.16	2302.75	1613.86	2290.9	1959.6	2550.3	2128.97	2043.72	2041.56	2254.47	1499.34	2144.38	3816.97	3509.49	2590.21	2270.41	3152.37	2300.7	2828.03	1990.16	1734.77	1394.99	3025.62	3249.24	3527.87	3040.76	2400.41	1429.32	2552.39	2935.25	1611.1	2037.7	3648.78	1935.29	2067.19	2158.18	3388.3	1989.85	2217.68	1947.67	2926.6	1967.42	3525.49	1566.93
757	255.438	0	487.978	710.546	22.2653	310.576	0	0	6659.07	0	0	0	1909.03	4328.09	567.796	462.527	260.384	759.491	0.0119993	556.496	344.506	1052.04	0	267.014	424.568	1132.4	0	484.309	0	8196.32	294.907	3031.3	0	1746.83	0	635.99	1218.73	1556.59	308.78	0	289.323	10133.5	158.579	0	193.106	154.21	0	629.156	1332.18
758	259.92	543.858	0	1071.93	0	810.565	0	682.723	0	116.011	0	275.647	0	199.311	0	0	0	0	892.698	57.2088	178.121	155.828	122.308	0	243.924	0	0	421.998	371.696	319.444	472.817	184.834	0	2252.81	0	1272.53	3103.87	1797.93	3237.79	333.937	0	544.854	834.746	0	155.564	570.738	0	198.383	5452.69
759	102.03	0	2390.9	0.229111	0	0	0	0	0	0	262.295	0.0341	0	355.405	0	0	2218.07	228.698	0	0	6.30295	0	54.0809	0	0	0	267.5	0	8.67868	0	2609.77	0	0	0	272.36	179.578	0	2415.16	0	0	169.713	5.13404	0	576.533	0	0	754.257	2822.18	0
760	8315.64	25053.3	8175.59	21365.6	31784.4	2277.11	18767.6	27650.1	19230.2	23410.1	15937.7	25660.7	3661.29	37698.7	17056.8	3066.98	8857.07	45914.2	12185.5	17466.1	20465	11297.9	15426.3	17537.4	5691.92	3264.57	32594.8	10444.1	51246.5	20685.5	14101.4	37757	35135.2	3599.07	18814.2	31467.9	24842.9	11935.9	32345.7	28044.3	34281.2	20275.3	29913.5	18045.1	22965.5	29685.1	17791.9	12287.4	24799.2
761	238.725	450.259	0	664.463	0	909.506	0	420.145	0	0	153.002	0	0	184.722	0	389.097	185.076	219.442	436.109	0	0	562.22	148.036	86.5983	501.944	215.78	0	345.521	0	0	202.981	0	0	3323.47	0	746.439	2750.55	476.081	3021.09	943.153	0	1280.9	557.973	217.215	125.62	326.602	0	483.235	5232.18
762	42.3617	1947.21	2181.79	1080.56	3059.4	634.07	1120.72	9314.09	9989.97	9142.44	630.868	1516.05	4332.98	1977.22	409.622	10116.3	276.63	1579.58	1000.62	1671.44	969.385	1150.28	1896.47	522.969	9782.81	9008.81	9882.32	143.695	1923.37	6676.4	1051.93	2782.38	3129	515.044	2523.33	7996.93	1646.73	5904	1194.17	1263.44	4369.96	11152.4	12022.6	668.156	1648.13	755.159	2046.12	965.743	1723.63
763	177.585	1736.65	81.0329	676.781	0	793.97	124.324	346.491	195.762	0	0	154.042	0	130.04	0	158.702	212.029	272.933	541.905	0	146.104	361.235	131.561	0	366.247	0	0	1183.96	232.1	1049.72	841.49	414.599	0	2257.31	0	1900.68	3588.35	812.176	2885.91	2017.85	0	1227.32	1758.99	0	372.497	1472.41	0	675.738	4448.53
764	33.8916	1218.97	2.35138	39.9833	0	89.9949	250.555	706.657	49.3843	325.581	87.8941	80.6975	13.4707	709.471	2063.66	158.282	156.436	1914.08	0	0	322.351	153.153	65.9866	3003.12	176.81	26.9879	610.717	0	1737.85	28.9885	131.393	866.597	171.821	280.659	53.6166	1112.48	166.435	91.7079	2224.94	56.3006	234.586	160.99	1047.05	1665.97	333.131	214.908	0	162.13	91.2664
765	5835.82	3664.47	8077.55	6351.45	6147.36	3735.89	7794.78	8370.12	7034.67	6672.33	8466.21	7548.66	8690.8	7337.24	5148.73	6391.12	5565.71	6708.7	6031.15	7669.14	7514.02	5245.35	6583.57	5327.44	7410.74	4261.56	5143.62	6986.63	7585.93	9256.65	6568.14	5024.07	6231.69	5280.01	5256.91	6003.8	5511.35	6530.39	4823.64	5825.34	6884.93	6017.49	4868.94	7761.43	6006.58	7681.02	4749.48	6557.7	6484.72
766	35767.9	35716.3	50176.9	42047.7	28530.7	20671.9	40716.5	37823.3	29688.3	57071.4	64913.2	44171.1	42852.6	35378.2	32641.7	21793.5	48541.9	50326.1	38108.6	37842.6	42416.8	33110.3	65177.8	46092.6	27554	42736.7	60957.7	43909.6	55658.7	33645.4	44840.1	40293.1	30640	24778.2	45608.3	30274.6	55731.1	61824.1	42278.1	53833.8	35185.7	35281.6	41844.7	51922.2	62103.3	57752.2	44656.8	63019.9	65185.3
767	455.616	1206.74	1072.4	2439.67	0	423.083	189.578	216.379	0	716.574	220.957	192.864	184.679	222.241	0	618.994	0	983.867	1611.08	0	61.4015	2123.84	1014.56	210.678	0	137.755	1659.46	1275.35	2179.74	150.246	0	0	0	1635.99	0	290.007	1907.49	580.11	1497.11	1285.32	0	622.408	431.042	137.22	846.577	477.02	248.851	0	1614.97
768	57136.7	58889.2	55911.4	43481.3	44800.1	56033.8	46661.3	47674.9	69842.1	56730.2	53491.9	51637.9	85554.6	42663.6	67818	46909	62279.9	70181.3	53266	59263.2	44344.6	51461.3	49349.6	69084.8	50204.4	79501.6	56475.5	55735.8	71799	74102.7	67854.2	38642.4	44400.6	58514.8	61165.6	51679.8	44065.7	55811.7	57586.6	52408.6	48043.3	75344.1	48898.5	72814.4	51170	54689	61127.7	67982.6	44299.6
769	7185.55	6789.17	13906.2	10958.8	9547	5963.3	6002.79	11930	18509.9	15076.2	9960.37	7104.74	6238.73	7228.34	6912.4	6691.28	15389.7	20182.5	10251.4	9145.86	6816.25	9209.95	9559.78	8679.31	6538.86	6553.06	17387.2	7840.66	21517.2	19927.3	19678.7	7980.66	11003.1	7492.38	9712.95	14200	9971.81	20089.4	8579.61	8697.77	12473.1	21838.6	12103.7	10631.6	7352.48	9590.51	10149.5	20710.1	11012.7
770	0	0	0	0	123.61	0	0	10026.9	46651.6	5787.49	0	0	1561.51	18.1396	0	3518.49	0	14.8484	0	0	0	0	0	8.14965	8447	2023.38	10725.6	0	0	68246	0	25.0677	0	0	0	14900.2	0	262.714	13.6486	0	0	79144.5	16685.3	0	0	0	0	7.73628	7.61295
771	232.845	1872.35	616.782	932.815	3366.29	308.591	1361.8	2088.61	1606.63	1303.06	1946.04	3360.47	0	3535.64	1483.62	530.924	797.937	3973.17	1393.16	1162.24	1429.53	747.015	818.681	1650.96	409.152	191.972	2509.4	613.913	4897.91	2015.55	1382.16	3626.53	2660.1	160.489	1385.41	1329.19	1754.02	365.314	2595.7	2548.59	2685.3	836.336	2398.96	1276.85	1406.7	3350.63	475.59	979.912	2302.43
772	2989.68	3571.56	3182.31	3057.44	2982.74	2813.46	2347.69	3831.02	2763.48	4322.57	3491.36	3124.05	2824.45	3982.64	3523.66	3578.96	3102.74	2768.85	3034.34	3496.78	4585.03	3004.6	3656.23	3037.8	2849.05	3108.29	2797.89	3581.75	3407.28	4037.59	4356.73	3667.17	4110.58	2905.65	3998.31	5257.03	3215.58	3715.32	3813.23	3953.51	4830.26	3670.63	5289.82	3585.33	4942.11	3408.13	5341.95	4996.75	4965.87
773	1300.85	206.905	62.8067	0	0	0	118.673	632.387	13325.7	883.768	439.189	0	506.174	0	0	687.218	0	332.996	16.8016	180.253	0	0	117.951	0	979.876	582.914	1002.43	1383.22	133.883	20863	0	23.1234	0	0	279.021	2684.62	0	54.7891	115.415	114.149	0	25315.8	1190.72	0	5.78464	143.252	324.25	0	0
774	659.219	1111.12	349.567	829.302	621.029	332.293	622.51	1832.11	1222.41	1260.87	757.137	2375.42	489.901	2325.42	1546.34	777.422	407.11	2076.81	1080.24	561.758	784.951	725.346	724.892	1851.84	714.304	715.046	1349.67	1007.46	2062.82	1812.8	544.768	1807.6	721.824	497.862	644.57	1310.55	940.839	480.559	1075.11	1778.09	1051.22	1337.91	1514.21	1739.59	640.093	2925.49	618.324	334.976	342.854
775	112.836	340.844	103.724	42.5714	184.712	40.9337	0	22.6155	231.486	48.501	152.593	455.688	768.847	20.459	0	53.9853	97.3637	216.415	78.1084	221.636	297.887	0	279.019	266.371	202.343	783.421	121.608	291.746	311.789	292.003	379.971	121.632	104.059	90.3638	292.719	127.117	171.514	183.127	250.207	234.611	89.9906	598.128	60.6884	389.611	74.5212	477.062	86.8839	373.843	122.185
776	763.382	459.819	123.723	527.895	299.358	202.109	575.151	588.473	872.284	203.84	668.855	763.344	271.915	1581.08	501.819	351.052	206.857	491.587	496.483	460.425	599.836	480.488	669.664	1091.75	525.953	427.627	864.529	708.019	476.481	1051.13	364.316	1068.15	421.883	434.624	347.326	818.646	784.064	194.64	807.034	1049.61	367.246	725.641	1010.02	964.328	905.862	1216.79	317.913	376.414	643.839
777	253.138	1169.88	254.789	813.201	0	494.907	132.925	280.48	0	161.477	0	362.398	176.028	0	0	0	438.753	0	758.746	0	495.389	907.149	214.173	147.952	630.53	142.164	0	1256.19	598.405	497.47	430.526	673.09	0	689.201	114.235	437.442	3017.94	967.725	2281.16	1186.97	157.005	810.924	476.392	102.021	794.874	264.829	119.86	433.107	2309.59
778	9706.1	12372	13794.6	20710.4	15611.1	25482.1	23648.6	29111.8	12542.8	16325.7	36820.5	44120.2	35180.4	28909.4	29587.8	27669	24943.8	24775.7	31008.6	32395.1	35487.5	34337.2	36799.6	33102.3	33932.3	35722.9	17173.8	27284	25204	17715	28012.6	38670.4	22327.1	36348.4	38959.6	40336.6	37434.6	37605.4	26359	53807	29854.8	21695.1	42573.8	27124	45774.5	54767	35953.9	26634.6	41977.7
779	2742.92	6212.48	2294.99	7980.82	0	3870.35	0	1285.75	1273.95	177.507	891.488	768.837	218.02	288.702	0	791.563	0	1371.44	1936.47	0	392.298	3759.26	520.804	0	2379.52	483.228	230.995	4946.21	967.704	1785.17	1076.02	1046.8	0	7001.81	0	4193.64	16235.9	5708.23	10799.3	1836.96	0	4279.21	5486.23	0	1545.9	3589.01	0	825.6	15144.5
780	6827.43	7427.63	6353.81	5223.49	7063.82	5548.87	6532.38	11274.6	10018.3	5173.4	7768.68	10981.9	10532.1	10488.8	7863.69	9276.28	10794.6	7208.12	9398.71	9299.38	6275.24	8688.65	7275.84	8588.07	8305.4	6121.87	11020.3	7841.67	6287.74	8916.42	11272.1	10529.2	5139.95	5231.07	9687.98	13960.3	6057.39	9548.36	6962.99	10583.3	5294.82	6691.2	12730.1	8850.72	4706.36	8378.74	9168.86	10770.8	7191.84
781	250.619	728.254	310.397	652.299	234.72	383.842	522.628	0	336.553	503.229	407.088	162.772	1084.13	166.174	884.772	1369	482.642	358.234	334.871	211.009	982.029	179.627	448.23	1262.04	2612.5	738.942	617.601	97.3023	270.604	315.268	327.633	113.614	236.793	411.315	295.823	549.561	585.083	645.112	915.618	59.9556	452.114	533.349	397.506	576.193	1167.37	52.1899	130.578	665.003	347.895
782	0	934.787	2773.38	1473.16	4267.03	0	1764.03	0	4048.66	898.014	5253.62	2869.79	0	2037.91	8887.97	0	0	0	2439.54	3007.06	2508.57	2209.9	5362.33	11107.7	0	261.858	766.912	0	0	5310.62	251.968	2125.77	5927.18	0	2513.12	543.93	1789.8	4349.12	1494.09	3734.71	8110.44	6749.55	0	15154.2	5275.2	4784.96	4767.17	558.993	2206.74
783	530057	535551	493024	333125	262492	202873	465729	580824	548805	438177	616506	585584	497367	560403	345573	300692	545674	241292	482762	425835	487313	388593	618611	437969	308730	480471	573260	582253	268964	587914	582194	590143	297043	237831	468839	659832	391045	591101	606930	627338	326267	610231	553872	493023	533734	542377	492476	635626	384369
784	613.729	927.795	1290.1	606.5	472.294	747.574	1747.46	1122.79	2346.65	756.069	697.151	648.743	511.098	372.209	1319.85	601.479	1036.89	2709.9	1374.68	1713.81	1659.93	1208.83	1251.52	1160.78	431.761	846.106	820.552	1072.4	2972.02	1707.3	1955.87	468.789	503.56	1340.22	1914.81	873.58	737.106	965.592	962.949	1078.9	759.429	1473.32	1103.08	1082.73	2156.19	914.503	1532.54	1944.79	1647.97
785	5091.08	3696.46	3372.99	3038.6	140.745	3756.52	336.499	1762.22	2534.4	683.398	2248.8	2475.21	798.646	1351.36	1446.31	2811.37	1679.31	1575.75	2357.69	0	1700.76	3142.84	1393.92	1825.98	4227.19	1979.08	1707.97	2817.88	2188.4	1623.83	2498.43	2028.01	1088.89	4633.74	1019.65	2436.83	6183.92	3256.84	4591.73	1605.74	738.469	4658.67	2839.82	2019.94	1600.13	2730.53	444.218	1736.87	8262.89
786	5051.15	8832.35	6160.3	4275.18	7323.13	6516.6	4302.53	10718	4611.12	5664.58	6627.51	11741.7	14570	7485.95	8414.37	4134.73	6250.37	13188.7	5958.54	4238.97	4745.49	5831.74	6070.06	6714.16	5102.21	14601.1	7290.5	5845.22	15266.7	6701.08	8498.47	8415.78	7524.09	7548.17	3477.95	11272.5	5965.93	5877.18	8022.35	10651.7	8987.83	5909.89	12553.5	9408.24	5974.2	12051.3	3368.31	9288.98	5894.5
787	1336.2	3148.04	2410.52	1375.45	1722.54	1701.49	928.206	1396.8	1476.69	2847.52	1185.52	620.097	940.35	2235.5	2571.25	2484.73	1295.19	994.979	339.894	1484	755.473	574.711	644.448	3749.26	1513.06	1126.65	2214.05	784.056	1487.76	2704.19	1892.97	2415.5	1308.36	2670.27	1517.95	851.902	2836.94	1990.86	2548.53	873.342	2365.45	2452.32	1589.66	1568.16	1150.46	777.363	1657.68	3129.34	2180.66
788	0	861.833	2060.32	1463.13	3219.05	1981.97	0	0	0	3119.9	613.716	0	1669.72	0	446.444	0	0	0	955.445	0	0	3312.1	974.822	705.585	0	851.111	638.592	0	392.617	0	0	325.333	0	1594.26	0	0	642.05	998.524	0	0	1865.46	0	0	516.857	0	0	0	0	0
789	14675.8	20376.7	18488.7	19562.8	18243	19239.1	22178.6	20328.5	22034	16727	24840.3	27537.4	26196.3	22091.7	22746.6	18774.7	20804.2	21388.5	24115.5	25961.8	24404.9	24374.4	27830.5	24512	24455.1	25846.4	20660.6	25405.8	26589.5	28353.1	25668	25966.9	25955.8	24477	28084.8	35408.4	29797	30732.9	27104.1	35065.9	27815.5	32953.1	32232.3	33303.2	30982.6	34100	32503.8	29984.4	30670.2
790	232.093	309.799	282.971	0	78.6959	1249.66	0	0	0	0	0	0	563.948	0	0	1456.55	1191.25	729.266	0	0	0	0	0	0	903.967	593.37	0	189.781	180.597	661.469	1988.95	0	251.133	1041.15	594.54	0	0	0	0	0	0	365.962	0	0	0	0	1303.45	1092.05	0
791	6400.16	15380.9	25881.8	7195.95	55540	7998.49	15264.2	43798.9	115754	32568.4	192081	20804.7	21874.3	3883.56	5630.02	2206.17	101894	20258.6	10618.2	7889.33	15697.4	10191.3	185449	6482.69	2649.94	23395.7	36803	8992.79	25386.2	123257	114982	5550.86	62953.3	9768.78	9233	50767.6	7260.57	34786.7	15916.8	21480.6	69271.3	129224	51259.7	7942.37	20836.5	22046.2	10502.2	115738	9245.36
792	25601.1	8299.09	9331.6	12851.5	9754.88	12272.4	24395.6	4089.06	14505.3	20829.3	7743.58	16213.8	16668.7	11117.6	23179.6	14526.4	13650.4	25612.9	28317.3	8141.41	26362.4	30635.5	7506.4	25705.1	17496.9	19147	21265.7	31034.4	28873.7	14800.5	13780.8	9703.76	8170.66	15636.3	5127.92	5763.21	12865.8	8485.52	12912.4	13365.7	7375.77	12556	4709.35	25187.7	32410.1	19084.1	9259.94	13614.2	12362.6
793	18997.2	35731.4	16475.4	10677	27734.3	17298.6	16213.2	17438.9	34382.2	49664.6	18995.8	15293.7	27514.5	19904.1	20660	29862.7	19333.1	26046.2	15111.5	13024.9	15891.6	16068	18719.8	19390.1	31725.5	27459.3	45253	18967.4	26720.7	33662.5	19468.2	19592	27232.4	20197.8	12008.4	17027.7	11718.5	15612.5	36208.2	15123.9	30293.2	32500.2	18981.5	21613.9	16365.5	17356	13786.8	19714.8	12505.7
794	280.261	82.5982	200.61	159.918	116.342	178.044	143.466	152.493	158.79	291.652	149.109	181.804	191.264	150.347	119.256	119.906	173.619	401.843	304.221	73.4817	108.379	140.912	184.436	208.334	144.226	193.492	165.036	188.524	339.787	226.366	182.907	154.122	274.625	118.575	144.352	347.51	115.63	195.239	127.292	271.42	209.471	251.468	158.886	176.354	240.988	345.389	92.7296	110.523	134.486
795	1514.39	1454.68	3508.21	2884.63	1103.01	350.032	1875.06	2344.99	1920.49	2257.89	3869.86	2107.32	2014.4	1302.98	2825.46	1023.94	2544.43	1788.42	1480.55	1937.51	2151.68	1407.69	2190.9	2394.29	861.293	1728.84	3506.27	1488.83	2581.61	2462.46	2313.27	2261.79	1072.84	837.137	1694.98	3357.14	2970.14	2283.13	1664.53	1480.01	1390.19	1912.76	2103.62	2504.25	2195.77	2766.59	1675.6	4262.14	3279.63
796	169.008	1009.43	2280.43	358.278	633.04	17.2196	253.534	5197.76	14228.8	5695.5	816.614	1156.86	4581.54	580.477	206.951	3970.87	95.7461	803.106	65.7918	624.714	238.978	113.926	1055.07	180.432	5111.24	3291.04	6284	150.481	964.255	13413.8	118.439	671.58	759.65	2.67576	903.53	7384.43	314.286	3037.95	995.267	924.291	682.092	11211.1	6194.33	174.432	198.328	1500.07	454.951	113.863	367.857
797	105.634	492.389	351.13	322.827	271.144	206.469	253.257	286.966	613.021	176.702	483.359	340.676	953.508	187.725	367.01	0	118.394	345.306	130.097	407.812	322.785	105.977	364.301	307.977	387.561	1673.62	194.233	304.641	116.995	542.952	202.753	339.885	263.893	344.446	464.253	223.513	311.848	356.991	565.301	555.542	29.6321	283.255	465.06	286.772	614.475	396.53	373.72	338.49	177.107
798	35.8742	379.639	366.319	311.147	642.93	432.335	343.898	114.586	208.153	209.898	405.188	290.462	431.467	388.277	610.67	11.6192	68.9067	641.885	293.721	169.531	142.5	237.746	240.848	238.017	136.251	876.108	139.839	103.575	648.572	636.533	54.3287	516.684	385.552	478.64	0	318.46	560.089	381.061	328.479	342.128	559.411	361.117	423.613	334.037	228.222	824.742	225.636	233.072	547.895
799	8600.12	17394.4	5448.17	15640.1	17087.5	5024.75	16075	19219.2	17081.9	18653.1	14679.3	26313.5	9090.27	27620	15750	8879.86	9640.26	35422.5	11432.3	15824.4	17502.4	10153.8	13055.9	18421.4	10091.7	8074.25	22292.5	11435	35492.2	14788.8	14178	34241.5	22490.3	5898.6	19195.6	24510.2	21648.9	9936.43	24425.5	30601.7	24895.5	19121.1	23360	16425	22714.9	32371.7	20457.6	15746.1	19917
800	3969.01	7247.55	427.078	9937.7	19566.6	11840.8	10064.2	3103.56	9054.64	3870.31	6212.43	31134	7832.04	12035.8	8353.85	2453.36	2125.99	7326.7	1723.9	7442.62	11019.9	2848.62	5131.84	9621.49	4355.87	8906.74	7728.55	5086.6	9621.73	9282.33	2072.62	14514.1	22685.5	15274.4	8743.96	5042.55	12574.9	610.591	7618.02	37357.6	25676.2	11704.8	3927.67	11665.8	14416.9	39879	8404.8	1106.95	13052
801	41.9742	629.857	1090.1	182.027	0.314221	140.768	0	47.6383	1057.54	1538.17	0	0	58.5571	19.6491	2253.76	327.599	267.883	4247.47	64.7349	1285.6	43.4596	73.4624	28.9991	1873.38	182.654	0	1629.44	264.44	3226.9	1150.7	0	0	0	0	320.88	210.839	576.106	2450.47	451.616	25.9853	267.761	772.933	3.85775	3570.96	0	121.79	1213.05	493.33	39.946
802	886.565	1403.35	761.663	1207.99	1455.68	2368.97	1806.94	1530.19	5061.21	1938.14	2180.73	1047.9	509.77	239.225	2302.59	1864.15	3049.35	5129.21	724.425	1527.01	1333.15	825.638	3321.52	1316.42	1776.95	1056.63	1907.33	1997.09	6043.35	7809.22	2997.55	451.318	800.124	2429.81	1879.82	2695.94	1338.37	1800.75	515.251	1208.97	1348.76	7185.07	2910.23	2622.04	1621.52	1330.13	1790.45	2648.91	1192.44
803	477.058	4915.97	1618.52	508.699	1688.03	265.053	383.706	575.738	4077.91	5462.35	810.333	278.742	1005.85	646.661	939.01	802.599	674.778	1251.43	228.629	403.829	455.739	384.496	1183.63	433.052	1431.19	1222.7	7214.41	1116.36	1884.35	4272.69	1253.97	320.925	3006.65	662.13	469.238	686.208	143.941	2331.43	3172.96	318.731	2808.1	5963.24	470.53	510.637	313.285	713.943	1056.94	1815.33	611.821
804	0	602.411	1410.21	444.355	1301.91	48.0938	635.479	4787.87	9192.11	5323.65	179.659	60.1404	3604.82	844.821	260.286	3971.75	139.626	292.339	105.391	1283.07	618.555	0	212.488	103.409	4636.25	2485.5	5926.11	99.9379	406.3	16345.7	104.189	1448.93	1138.26	90.1726	871.913	8032.2	318.213	1877.97	187.452	232.248	1598.76	15998.8	7567.08	159.344	392.826	74.7879	873.312	183.277	771.584
805	0	0	14.3428	3.71554	0	0	0	52.1691	436.446	42.6641	0	0	204.844	0	0	184.201	0	0	0	0	0	0	0	0	128.18	47.7626	439.047	0	0	819.889	0	21.3383	0	0	29.3699	135.953	0	0	0	0	0	829.319	114.478	0	0	0	12.053	0	0
806	2170.68	1598.44	2492.46	1986.92	1956.03	2548.07	1924.45	2421.78	3086.55	2738.1	1999.15	2250.37	2312.01	3132.1	2271.08	2726.66	2623.95	3309.37	3139.42	2653.7	1986.39	3042.37	2394.03	2635.64	1983.02	2792.63	3073.39	2588.39	4898.28	2797.08	2714.69	2940.55	1823.08	2381.86	2847.2	2590.14	2356.94	2559.86	1716.13	2259.67	2204.17	2335.87	2446.68	1636.14	3460.93	2623.89	3269.66	2544.55	3097.57
807	2386.07	2515.33	1877.75	608.495	276.473	625.844	1934.57	1165.62	2697.53	1192.15	2227.82	2538.77	6554.74	1110.04	1329.69	753.234	1433.98	1542.62	1980.12	1825.94	944.76	1034.36	2297.88	1776.46	1202.74	4885.26	1488.83	1347.6	2253.07	4440.8	2231.44	1032.4	1414.58	1068.68	2767.95	470.409	1604.59	4670.73	3785.12	2838.41	977.873	4696.62	1764.67	2645.93	2599.76	3014.66	2562.1	3105.01	1727.64
808	1014.79	2441.05	440.681	560.47	1740.97	101.116	205.564	285.576	190.26	229.909	269.225	725.268	2325.22	10110.5	491.932	59.2524	4079.79	561.12	330.496	612.209	109.196	233.947	222.432	259.087	256.027	2367.96	204.981	1005.58	451.368	403.423	4708.59	10102.3	2466.95	152.837	467.244	353.74	363.685	407.77	2219.85	459.127	3359.46	187.913	531.158	362.686	258.993	345.348	263.355	4769.31	345.859
809	1553.72	1573.28	1646.94	1800.15	1688.88	918.01	1110.51	2033.86	2771.3	2319.78	1539.37	908.811	1420.33	1514.49	1360.47	1073.79	2842.59	3480.83	1627.47	1633.41	1242.39	1865.15	1316.53	1302.57	1097.44	1341.28	3068.93	1246.83	3374.5	2266.66	3880.96	1269.85	1552.14	1657.71	1451.44	2316.7	1505.19	3454.29	1280.55	1619.75	1722.51	4163.15	1883.05	1891.46	1396.01	1770.98	1941.83	3265.12	1655.62
810	317.088	710.4	156.957	517.855	429.656	113.032	348.895	688.162	643.081	644.417	561.206	554.485	263.798	1122.3	539.943	256.617	258.041	718.562	504.569	453.777	772.152	341.567	429.85	670.854	331.117	328.804	610.785	462.388	667.605	537.133	398.023	1066.51	349.665	313.675	390.243	657.106	748.84	300.806	737.135	443.118	658.608	495.632	366.804	237.285	599.238	669.123	316.668	202.804	426.834
811	1376.1	1429.08	991.712	1819.88	1286.15	182.484	2754.84	1900.45	2622.6	2378.46	2999.59	3572.12	1085.91	3504.76	3370.04	907.422	996.259	3142.17	1849.43	2721.1	3087.49	1439.56	3632.53	2504.7	2149.53	892.179	2330.13	1717.88	2278.3	4553.85	1808.73	3653.67	1718.89	1046.96	2041.3	3433.4	1859.4	2258.26	2930.58	4651.11	3665.76	4180.89	3035.52	3879.42	2960.06	1909.17	1451.9	1904.85	1927.88
812	2343.27	2322.3	1807.52	3879.35	1424.85	4233.79	3427.91	1661.22	3478.9	3959.63	4402.57	1456.04	2985.98	1725.08	3060.93	1742.92	1531	2719.95	2724.02	1355.7	2110.03	2961.67	5465.7	2926.65	1622.04	3125.03	4400.56	2300.46	2723.42	2248.8	1530.31	1293.81	572.746	6608.16	1656.67	1116.78	3473.48	3033.88	1066.2	1753.77	2354.46	1997.18	1560.39	3196.93	2015.46	1519.23	1887.14	2093.25	3854.76
813	4774.19	6566.21	675.237	12130.5	21489	14037.2	11593.7	4571.53	10884.4	5813.03	6695.73	36911.7	12325.2	15973.7	9828.84	2340.37	3353.91	9870.92	4188.08	9256.02	14419.7	3973.18	8048.43	13888.4	4764.48	12956.3	9574.48	8230.95	11579.6	13904.2	2343.72	18106.4	29137.6	21491.3	13179.5	6445.87	18396.4	1566.37	11598.2	41599.9	39237.8	15489	8124.24	16269.5	17544.6	46520.3	12828.3	2922.71	19678.2
814	5317.21	7908.09	2922.56	5894.06	7980.65	2783.37	7449	9085.94	10483.2	7215.55	9282.45	8683.25	4203.25	9849.6	9456.89	5120.89	5463.84	8853.2	5238.66	4839.94	7901.07	4825.89	8206.83	8886.99	4338.42	3550.39	9335.5	6499.85	11916.7	11137	6373.65	14293.6	7660.07	2946.05	5181.89	12921.8	6047.7	4838.98	8845.58	13805.4	9134.18	10784.9	12004.8	11019.1	11267.1	13057.8	5990.56	6814.75	5850.82
815	2002.11	3140.18	2975.77	2283.95	2476.98	4660.53	3195.75	3121.4	3689.21	2346.71	3781.58	3865.07	2138.64	1838.1	2956.8	2079.8	3109.15	3516.84	4669.53	4614.54	4630.33	2116.19	2092.75	3870.19	2494.39	1707.13	2969.55	1923.48	1904.54	2371.92	4225.75	1870.88	1890.94	2929.25	4526.98	5253	2492.91	1752.9	2723.71	2895.28	3831.8	4884.23	5083.44	4790.92	5713.19	1963.19	6814.22	4311.55	3771.91
816	0	0	0	0	0	0	457.224	0	0	1198.3	0	370.291	0	1307.05	159.527	0	156.078	0	0	18372.5	0	0	0	0	0	0	2633.97	0	0	0	171.715	1165.09	115.049	0	18286.3	0	337.725	0	0	380.171	188.207	0	0	135.018	251.727	163.393	15524.7	0	0
817	873.664	2146.59	919.197	1821.5	0	2855.75	334.167	1322.25	1271	0	245.693	456.381	356.389	462.436	175.174	1277.3	691.714	445.932	1351.85	0	0	1739.38	656.893	552.917	2834.72	404.129	261.473	2043.49	498.113	1526.34	642.225	660.398	0	4272.68	107.112	1657.73	4214.15	2150.95	2821.62	1274.94	206.677	1295.23	853.172	819.877	459.822	1422.78	0	728.522	2091.09
818	3307.92	5772.27	3452.87	6095.33	4905.97	2599.95	6131.89	6048.03	6600.47	4935.51	6615.07	5536.8	4404.88	8278	4392.36	3803.12	2780.91	5191.33	3780.35	3754.08	6513.89	3442.58	6262.98	4943.93	4437.14	2909.77	3871.55	3249.62	5036.6	6091.61	2193.89	6932.69	4477.65	3522.98	3506.39	6182.26	5786.91	3404.76	4902.15	4851.11	5069.36	5721.84	6093.32	4654.72	5694.78	4260.19	2880.94	2383.11	5377.59
819	4741.18	12002.6	6191.86	9262.41	11394.5	3597.57	9708.33	14100.5	9723.08	11214.7	11804.2	16484.3	7740.91	18636.3	14730.4	4656.01	3981.64	23337.3	8816.71	5807.01	10434.7	8670.89	11060.5	13784.7	4049.71	6011.73	14441.1	7882.95	26235.8	12848.7	6615.41	19197.5	16730.5	5030.27	6126.35	16850.9	12421.7	10864.4	15667.4	17601.8	17308	13641.4	16987.9	17031.8	15525.5	16558.5	7974.79	5363.09	13396.5
820	5422.24	944.895	4802.67	9179.75	1117.08	3770.23	5102.96	2286.5	1092.86	29778	5596.66	6215.44	7000.33	11110.4	7056.7	7725.99	11241.3	5668.56	9117.06	1102.15	2034.79	7403.9	4908.39	5499.07	9743.04	7378.44	34137.6	5949.06	8987.12	2761.64	13959.4	10427.8	991.558	3919.37	2334.16	3802.73	14287.8	9100.85	2235.77	7310.72	2385.36	4120.64	3314	9485.51	7922.34	1217.96	1004.51	16385.5	14297.5
821	149.809	6828.79	17202.3	7399.77	17712.2	835.729	5133.96	70998	101668	59960.6	3251.09	2572.49	46350.6	11507.8	988.394	64387.5	1481.09	7177.41	2536.4	12883.1	5523.19	2796.21	6085.47	1024.94	58421	54636.5	59631.8	225.537	7333.26	152833	2566.37	16056.5	18130.2	907.361	16011.6	88458.7	5614.36	27166.8	11996	4474.34	26335.3	184687	117657	954.123	5183.32	4464.87	20845.7	2166.65	8623.13
822	1305.82	1380.66	3446.18	2036.09	2008.53	3371.58	2546.2	2039.05	6331.72	2418.64	3959.42	1702.89	4439.58	3047.17	3129.86	2254.82	2331.43	4708.97	4682.84	1743.83	2762.47	5336.71	4935.28	2463.7	1681.14	3440.83	1781.09	2640.17	4752.48	7118.29	2330.11	2900.51	2702.54	4280.28	2173.93	2685.32	3083.48	3946.16	2690.24	2528.61	3375.44	7563.9	2858.48	3351.6	4016.04	2049.72	2636.05	3109.02	2920.64
823	118634	153189	37164	206558	334990	225452	197683	95536.3	183986	133469	127349	486420	187581	227667	187965	95620.2	77254.1	164643	88666.7	155197	210529	90196.7	125764	186993	109206	188391	144318	127073	177792	202054	84478.9	250824	372663	258490	173971	115091	244110	41215.8	165017	540349	420861	211568	120081	221641	252244	571330	184562	89179.8	253401
824	218.018	705.368	0	1195.09	1672.86	834.474	747.972	175.69	1091.93	685.253	300.532	2736.28	441.658	1043.52	302.587	434.179	191.501	809.627	363.388	724.12	621.646	49.9575	692.721	932.12	308.622	365.062	438.631	120.763	797.609	371.572	459.303	564.427	1916.03	913.143	464.957	655.002	496.539	132.739	480.837	3227.69	1320.79	1068.1	218.754	999.639	892.023	3818.27	617.258	296.039	1007.36
825	138.176	441.631	637.909	206.312	684.004	1499.95	573.062	1480.77	414.698	1391.88	1764.36	2401.2	1215.15	2764.95	2081.51	911.261	2020.72	2091.36	2012	1598.68	1590.35	2886.06	1997.26	2323.93	1482.39	2125.45	2185.49	3285.07	2478.79	1151.54	2497.57	3477.57	2858.93	3204.47	1557.08	3532.94	2016.05	2332.78	2507.06	5171.82	3679.66	1650.99	6974.21	3596.86	2986.79	6502.29	2465.56	2950.68	2344.33
826	2442.32	1874.42	2065.02	348.817	9717.46	700.456	1880.4	3215.86	3073.65	1353.35	831.863	973.679	621.486	1738.9	3076.66	1038.26	2892.01	1131.61	2206.37	2111.6	1546.62	1754.34	884.599	589.422	1135.32	1516.8	1496.57	3205.31	356.41	3122.63	3682.05	797.163	8846.16	2141.25	2908.59	4616.43	1140.01	852.237	2324.11	1451.82	13268.9	4563.06	4129.18	1453.2	1435.48	881.521	2021.46	3307.6	1094.96
827	835.911	1612.34	1205.15	670.141	669.95	756.555	687.921	677.776	897.885	2428.54	706.865	372.717	1255.18	2259.85	3253.16	2387.44	1233.8	717.841	116.205	595.227	623.183	303.16	191.377	2212.66	1902.47	815.463	1721.8	486.646	818.594	2220.56	1411.83	2440.82	1720.84	809.033	967.85	420.974	1817.54	1973.06	2589.3	354	1664.25	1703.2	931.836	1984.02	1141.49	82.5622	249.334	923.113	742.405
828	1059.08	3047.71	104.234	3437.37	4012	3322.93	1917.36	2222.92	5475.86	5026.02	1808.57	3229.26	1571.74	4206.03	2560.44	4068.21	3714.92	4627.35	2913.22	3112.72	1581.07	1486.57	2912.99	3943.18	2902.44	969.68	3510.7	1740.77	4537.98	3108.26	4988.79	2676.73	4537.48	3343.24	3068.44	7069.5	2591.11	4974.74	3825.25	4662.3	3427.38	5835.18	4954.84	3827.59	2502.25	6292.4	2969.83	6243.58	3732.46
829	113.184	631.04	138.991	544.613	1411.78	103.759	814.4	841.689	446.096	1574.79	437.388	1187.79	406.985	1585.55	678.66	360.05	247.243	1776.87	991.865	460.864	1026.33	345.49	340.746	573.282	303.985	512.276	960.412	590.606	898.242	1115.74	727.744	1607.71	1125.47	127.963	559.065	1520.26	1078.85	69.4264	1369.57	637.261	1804.91	649.255	868.657	157.151	845.224	873.922	982.67	292.039	259.928
830	1799.52	1983.76	3932.45	2231.89	2106.29	1487.38	1110.62	6654.69	1559.79	3793.74	1958.39	3606.47	2224.16	3534.81	3492.69	2516.4	3621.25	2846.05	3754.4	3251.61	1406.36	3785.65	2280.79	2792.95	2723.72	1310.37	2994.02	1995.87	2681.94	2215.95	3670.68	1807.41	1759.56	1464.45	2325.1	2942.58	1547.27	2990.24	944.738	3339.02	1665.36	1756.35	2771.41	2328.29	930.03	4222.93	2778.36	3127.16	1128.27
831	167.767	126.878	204.264	128.897	129.147	157.495	242.767	272.592	254.281	256.828	263.808	252.331	178.511	141.001	184.587	172.609	196.83	252.384	167.136	209.151	162.17	126.319	159.859	220.549	268.803	193.08	351.045	108.003	332.586	352.066	256.735	261.081	232.487	115.012	249.565	397.919	157.092	395.382	272.008	129.718	372.079	260.598	303.803	435.758	335.839	226.759	226.244	470.063	272.822
832	4515.42	1791.1	2230.43	1811.87	885.649	1448.2	3244.79	1381.43	1412.76	5919.16	1774.86	2914.94	3151.01	2145.02	4913.47	3002.54	3672.17	4327.4	5088.41	1044.42	2342.15	4699.91	2253.35	3257.4	2835.96	2354.49	5404.43	6068.67	3610.15	1268.41	3891.55	2301.4	1447.36	1508	1599.24	681.153	1797.38	2466.76	1410.62	2705.99	1367.55	965.077	1284.15	4880.33	2214.2	1539.9	782.548	4575.77	1835.99
833	598.809	282.228	279.547	613.502	668.337	340.696	524.853	857.232	991.418	1092.79	414.343	449.532	574.66	404.515	501.404	509.641	733.54	705.03	466.13	588.707	748.325	374.63	780.881	679.479	826.971	645.993	1275.77	697.8	1258.21	1056.98	956.946	405.203	737.468	409.897	750.407	937.018	805.767	1268.01	702.486	704.821	999.726	1121.19	1032.14	1158.47	957.807	966.941	864.805	1073.56	767.428
834	13748.1	16005.3	32611.5	49142.8	45665.4	31986.9	19777	43129.6	70680.3	32685.3	31419.5	23166.1	33434.5	29119.5	34976.1	37485.8	44716.8	121951	22699.1	21479.1	21160.4	25088.8	34759.6	36164	41989.8	26771.9	41317.3	17891.3	132758	72397.8	57929.5	30632.7	59244.8	35417.6	26708.4	58673.6	47450.8	46007.4	19264.5	29921.6	60909.6	87315.9	54569.9	42692.7	27264.2	32200.8	30673.7	61426.8	46499.3
835	113773	116452	96054.9	51773.9	33267.9	20641.1	92571	122554	122675	70679.5	143625	126905	101497	111464	47343.8	47797	106916	27960.9	93195.1	78513.8	96717	59708.8	134793	77335.2	45868.5	83696.8	123742	119891	35076.7	112191	118302	126630	40129.2	26459.6	85892.2	138235	62081.3	120072	127890	124884	36082.1	113853	100034	100860	101063	90636.4	80724.9	111905	56757.7
836	666.653	515.111	751.245	491.425	605.749	869.746	837.095	1051.81	622.475	668.748	770.434	765.147	350.629	877.864	915.283	721.363	653.393	1187.45	49.3834	627.224	895.793	436.496	751.845	982.717	550.287	743.753	1604.24	672.122	1060.87	1503.98	892.623	516.748	709.992	552.407	558.099	878.585	1054.86	1613.77	824.391	538.107	1401.33	1522.73	873.265	1408.5	371.035	917.731	1266.77	1515.98	1280.85
837	524.106	818.848	3626.74	0	413.479	25.9718	429.316	482.317	379.16	2472.78	154.756	832.587	612.933	47.9476	300.531	172.525	1445.33	639.36	360.1	328.209	1457.1	212.958	579.53	252.788	419.403	1073.96	2383.41	1519.91	848.626	641.288	1921.71	167.117	154.606	156.077	930.696	441.177	312.554	3776.43	1520.95	783.318	136.321	1301.29	1085.15	872.492	1126.6	1224.72	4477.92	1084.99	788.83
838	2159.7	1796.39	2196.87	1511.58	2200.82	1870.25	2344.21	2410.18	1212.78	2548.44	2337.19	1629.11	1849.42	1869.72	1763.67	1741.47	2824.55	2500.69	2653.2	2922.02	1673.07	1819.7	1865.77	1773.49	2111.36	1768.34	1696.16	2398.16	3401.79	2593.66	2246.9	2584.92	2526.33	2025.08	1867.16	2200.47	2174.61	1861.83	2825.97	2588.57	2755.63	2415.84	1965.72	1383.69	2379.23	2143.64	2089.27	2228.55	1960.8
839	5269.49	5885.1	6361.51	5228.11	6455.85	5600.39	5927.71	5929.65	6212.5	5717.56	7089.28	6322.56	6253.84	6613.45	7539.19	6499.19	6757.29	6936.59	5415.36	6604.61	5170.85	7793.68	5456.74	5823.51	6699.54	6505.91	6366.86	6071.4	8724.36	7948.87	6796.83	7877.05	7598.27	7636.28	7944.19	8872.18	6868.52	7053.29	5716.24	6660.22	9119.83	7067.58	7139.67	8615.09	7675.18	7371.95	7302.87	9017.94	6691.86
840	1142.27	4417.28	2546.85	1374.76	3679.04	1296.62	1328.29	3861.38	2381.29	3275.22	2879.05	4071.98	3402.75	3829.74	4502.02	4023.9	3777.98	4695.45	4620.98	5072.9	3626.72	3594.36	3558.24	4231.37	3567.24	3869.66	2690.21	4668.4	3999.33	3446.36	4690.15	3759.61	5687.15	3773.94	2485.35	4666.85	2945.25	3359.42	2083.89	2809.5	2820.75	3446.52	4549.72	3638.19	3200.72	3357.33	5526.41	4999.41	2710.56
841	3994.24	13271	13256.8	6046.13	8543.31	6474.92	1305.67	9640.25	37766.5	9337.26	6953.64	1222.48	24079.4	10895.7	12597.3	14542.8	10775.5	22718.1	3285.04	10255	3197.33	839.39	7500.03	13999.4	16333.4	24972.5	12708	3454.56	25892.2	42321.7	12847.3	11794.1	10731.1	9693.26	13143.5	11898.7	8074.39	17844.7	17904.1	3363.38	12095.6	46331.3	11637.1	17270.6	2197.57	2890.1	12118.2	14714.5	8564.32
842	4520.28	5015.08	7935.34	5510.38	12126.2	6210.28	4997.45	10956.6	16532.2	16750.8	6035.17	10331.2	4777.31	8147.49	22460.7	6630.82	8596.7	13308.3	4246.54	5798.06	3894.34	4788.64	5388.65	18011.8	7794.06	4099.57	12900.3	4909.69	13808.8	16727.5	8177.15	7914.75	12466.5	6247.94	6229.75	13803.1	5194.39	7295.61	6030.09	11537.4	11713.5	16383.9	17054.9	17719.8	4953.77	13685	6002.83	7514.37	5775.29
843	31955.5	44533.7	41999.5	61949.5	12133.3	58394.8	20162.7	40868.4	34547.5	13282	28010	28038.9	21583.9	23025.7	24974.1	39589.6	29537	28166.7	35464.1	12592.5	23378.4	37510.2	32080.7	20500.3	53876.6	18918.7	19310.8	43776.5	33105.5	45994.1	39203.5	17102.1	12868.5	83898.1	13133.9	44965.4	73350	52882.9	86331.8	45312.3	16149.7	47424.1	47511.9	26527.5	32089.4	41877.3	13865.4	32328.6	89130.3
844	542458	551778	604373	554422	607260	609765	595800	592463	619029	585499	629240	599172	605458	648948	637546	595271	641060	674025	641258	634500	621583	658392	630763	651587	657687	591288	657412	638756	748258	698016	728656	684139	686607	710185	698692	722853	661579	719681	657356	685274	767387	740135	712289	718883	744957	687723	745644	760152	677031
845	250.412	521.912	928.78	143.366	174.888	0	498.073	481.136	513.842	761.538	1128.5	1123.26	565.359	358.551	1051.39	85.5968	189.327	298.143	542.234	1036.23	620.728	754.089	1005.85	883.525	321.799	412.775	940.948	963.797	532.525	1626.22	622.684	794.278	191.432	115.823	1039.42	1975.58	659.998	1042.12	1645.23	2078.19	112.541	1964.98	1814.58	1061.17	931.98	2252.64	1610.89	689.073	1063.41
846	1608.76	2017.58	0	688.264	586.717	1203.06	2519.38	1694.93	113.98	0	0	1122.16	1216.15	0	0	656.96	0	2352.76	208.053	0	788.124	0	235.039	0	0	0	567.855	1063.41	0	0	0	0	460.626	994.373	170.672	215.024	1086.93	0	0	0	0	0	0	239.229	0	0	0	0	1201.7
847	0	3308.37	487.098	4678.94	346.179	3242.73	0	662.902	532.763	171.177	197.586	540.234	476.285	389.029	959.095	541.926	491.271	202.987	681.281	0	318.328	188.256	516.825	4446.57	919.654	0	541.372	997.656	213.093	2037.37	266.784	728.206	220.185	6500.18	0	535.276	5774.52	2463.38	8048.69	1148.88	302.94	2262.04	794.504	2428.84	0	988.979	0	1237.68	10938.9
848	640622	614109	648368	698244	863669	814122	512814	433749	395923	735626	732887	504043	840369	636038	701695	656460	649466	611771	788415	490363	564951	761900	769893	744555	689232	795218	806054	780849	636065	453013	702790	630258	1.01083e+06	923052	539941	506478	785426	762302	698004	539026	1.06547e+06	462622	479075	762426	614638	498379	529202	686671	734602
849	77.7534	7457.51	22673.9	5641.69	17147.3	672.179	5459.03	78070.5	145828	69326.6	5276.84	3291.19	50738.7	13651.8	813.125	60354.7	1682.35	7937.6	3826.74	16969.9	6117.14	4671.95	3958.57	622.307	73695.5	55116.6	85151.2	245.106	8569.31	170927	1927.6	17229.6	24410.6	806.137	21190.8	111490	10769.2	34878.7	13333	6923.52	28162.2	195041	115292	1139.1	10212.9	7822.48	25709.8	3903.96	14109.1
850	0	1207.76	1015.71	1624.95	0	1828.65	994.99	742.237	0	0	0	1784.41	323.637	566.383	2280.73	2765.88	1062.13	3317.15	1639.19	3805.82	2005.39	2649.02	2343.45	3464.21	3646.47	0	457.188	1845.03	2963.08	0	1395.99	321.148	3633.59	3860.61	5770.69	3309.53	3385.79	978.577	2222.08	8445.47	3213.93	0	1954.81	2315.04	864.444	4788.36	5586.21	3544.45	2052.79
851	447.151	0	1170.95	0	202.293	180.917	150.013	0	0	300.358	4350.33	427.237	195.448	0	0	437.374	226.867	2155.38	0	0	190.296	0	4400.29	0	0	61.7783	64.1156	1102.21	2016.81	0	428.187	0	587.872	0	0	0	0	1428.89	0	120.511	853.666	272.006	0	0	428.13	361.019	0	641.81	0
852	818.935	0	1312.75	0	1628.49	324.141	443.246	549.361	4201.98	0	3156.93	778.919	644.675	367.896	235.941	404.01	2600.02	4276.31	0	908.543	1539.24	0	2117.43	888.079	601.247	602.888	1117.54	774.295	5401.55	8431.88	2252.65	302.959	0	122.314	949.402	677.265	346.718	1216.86	227.977	854.422	362.978	7921.4	564.92	746.951	1986.42	1122.38	1328.22	3541.5	746.368
853	0	0	0	0	448.669	0	0	0	0	0	0	0	9.99878	0	7.02833	0	0	507.622	0	0	107.606	0	0	204.899	0	0	0	0	1215.16	0	0	629.595	345.129	125.681	222.938	138.62	0	0	0	0	0	0	0	106.391	0	0	0	0	0
854	433.915	511.797	785.157	243.204	498.388	223.91	340.589	1201.12	485.219	1060.62	450.866	658.008	331.753	751.889	468.897	268.414	459.93	538.394	416.021	401.163	660.034	263.12	351.388	405.506	322.886	372.117	919.653	283.256	971.693	920.383	564.943	650.315	569.574	348.149	306.633	742.745	673.362	373.795	537.112	682.627	611.907	609.253	863.464	930.201	726.728	1248.44	424.189	706.298	310.614
855	5780.32	5575.58	4895.49	4360.96	6900.15	5125.87	5770.48	4699.71	9612.13	6242.58	6024.24	4708.72	7198.98	7728.17	5530.07	4824.26	5005.54	8761.75	6796.78	6091.65	5742.03	5076.6	5833.64	7210.42	4485.76	5593.45	7694.3	5361.34	9473.98	9042.47	6948.94	7811.12	6635.05	7902.46	6806.06	7729.28	4902.64	6830.87	7628.06	5936.53	6744.82	8271.66	7807.35	6265.72	7059.25	5387.15	8214.97	6497.76	6333.58
856	1376.94	4682.9	224.504	5760.05	0	1651.8	0	429.961	1358.52	16.6674	0	198.95	0	0	0	1697.25	0	110.999	0	0	0	0	463.002	0	3062.57	23.6109	79.3791	343.931	303.467	1077.2	367.652	276.093	0	2658.93	0	1233.02	7789.06	2071.54	7024.45	899.316	0	1240.33	498.286	0	0	388.847	0	0	5226.05
857	1717.12	4883.3	5326.95	5813.36	5483.39	5209.67	5282.88	14523.2	9883.02	6168.6	7403.41	5175.08	6577.84	8023.28	9493.07	6338.66	7218.14	15630.1	3809.26	3860.19	6175.45	5961.07	12221.4	7980.93	3616.67	1965.11	10278.6	3436.98	14717.2	10096.3	11117.1	8392.31	11042.8	5109.92	6976.37	20245.2	3347.48	9787.91	10419.3	9885.51	7090.89	16238.5	19974.2	7894.21	7751.72	10623.3	6999.72	14037.8	2254.87
858	18371.7	10595.9	17560.3	6008.6	11099.6	16747.4	7610.05	15217.2	18806.7	15849.4	10684.8	13444.8	6971.08	16348.3	16415.3	17306.8	52812.7	16023.8	17988.6	40682.4	7976.41	14256.2	12001.3	16840.8	19855.6	6557.83	25763.7	24399.5	19301.2	22674.3	59257.5	15548	14395.5	19629.1	43126.2	17428.4	7713.11	22538.4	14371.9	15933.9	14381.6	20212.8	18331.7	19233.1	8633.52	15726.4	43473.8	60068.8	9326.82
859	79.636	339.818	56.204	68.2712	132.863	44.3988	121.296	203.682	199.716	409.638	317.2	177.033	237.165	259.806	108.798	159.722	222.688	312.299	66.0503	110.254	103.24	317.073	237.405	347.239	175.916	268.231	310.756	11.0973	129.599	307.951	259.544	99.7933	298.726	192.021	90.1989	367.245	70.7333	232.199	55.0767	147.895	226.681	236.006	268.928	413.845	386.777	367.94	291.334	203.762	79.7268
860	188.838	756.28	0	3554.81	0	601.063	0	196.726	763.772	0	0	289.215	0	0	0	476.405	148.704	671.797	1224.75	0	0	1215.04	0	0	838.465	71.7909	0	2078.91	384.463	496.693	0	142.734	212.945	2629.57	0	1085.37	6739.22	1914.89	3653.15	883.756	0	394.555	1291.15	0	599.31	1020.38	0	394.204	5681.71
861	930.273	472.741	211.339	1219.45	0	1159.16	285.929	0	222.509	0	0	235.182	0	230.295	0	293.089	0	439.459	121.699	164.135	0	572.052	0	0	346.68	0	0	1152.38	235.356	475.145	0	152.802	0	1110.94	0	0	5501.24	539.025	3169.81	8.27173	0	1043.72	722.298	0	0	752.608	0	429.87	4376.81
862	2255.22	3088.22	3597.89	5988.78	772.083	8573.29	344.23	3251.27	4109.58	563.332	1151.97	3005.09	741.964	1260.68	1796.58	5115.07	1583.89	1968.87	2104.7	255.232	444.508	2946.1	1186.45	1651.45	4994.15	1068.09	158.461	2447.16	1596.4	1722.83	1122.36	893.166	718.962	9140.78	130.972	3007.53	6651.77	1493.08	3910.1	1467.03	505.55	2605.44	2604.41	1650.81	948.769	1638.98	556.108	1368.75	5853.14
863	168.38	1529.11	0	1648.99	0	852.815	0	347.329	0	0	277.162	101.041	0	0	0	0	0	0	360.039	0	298.672	465.126	0	0	525.217	0	155.511	972.614	633.446	715.158	178.018	242.793	0	2033.17	0	1201.29	5893.97	2233.53	5920.17	1164.08	182.617	1231.99	1596.92	0	1035.36	815.172	0	470.766	6492.15
864	65.5667	128.028	0	113.579	43.8992	138.157	142.166	320.243	780.803	402.551	202.649	333.587	1.31776	383.135	349.496	57.0172	112.631	1602.2	296.384	48.0154	117.256	870.342	700.467	189.99	257.265	363.582	811.675	200.816	623.37	862.504	153.927	826.593	657.705	493.118	319.413	425.038	331.559	293.931	153.05	759.368	435.421	552.742	220.045	652.78	483.244	940.944	151.867	96.7069	425.558
865	0	1601.52	28.77	1425.75	0	3048.55	62.3166	263.817	0	0	199.957	154.401	0	0	0	2512.93	0	0	0	0	39.5457	0	0	67.1048	2600.81	346.746	0	370.641	0	131.426	221.169	0	0	3172.52	0	192.138	3182.17	28.9126	885.985	407.586	0	623.306	451.395	0	0	176.236	0	74.6274	2182.61
866	1945.55	2841.11	828.029	2243.65	2364.77	718.817	3216.26	3044.17	2940.03	1783.58	1408.59	4893.26	2706.23	4976.48	3008.74	1716	1666.8	4256	1844.05	2077.25	3148.41	2418.55	2383.57	2707.47	1655.93	1969.25	2563.98	2176.96	4203.14	4875.75	2202.38	4077.98	3649.32	1243.87	2090.55	3538.15	2953.09	1262.89	4597.33	5087.13	3332.21	4861.94	5051.8	3344.53	4673.12	5025	2858.15	2762.81	3114.68
867	4092.59	3154.48	11877.2	2905.17	5443.54	2989.83	2447.71	6864.06	4647.88	7648.44	5255.14	9539.19	3166.17	3571.61	7809.71	5520.18	8236.06	5611.22	7808.58	5406.67	1710.08	8635.69	5056.41	8483.14	4360.51	2571.29	4364.68	1507.45	4574.77	1702.36	6152.18	1296.98	1818.09	1701.61	4370.94	3683.76	552.234	5949.91	898.718	10694.2	2891.18	1883.17	3530.89	4812.93	879.908	10758.1	5154.88	2787.4	1006.18
868	502.434	0	26319.9	0	0	57.488	782.477	6894.27	162.038	2879	1302.99	0	313.333	6806.16	482.84	0	12605.3	10515	3036.19	1238.72	1909.4	1784.37	1350.14	995.398	0	397.424	2765.26	0	12944.5	0	15342.7	4737.07	0	0	443.494	7518.9	764.633	30063.6	654.045	367.138	0	209.982	9625	571.869	1879.29	638.805	2458.29	15793.4	425.904
869	1445.13	1595.85	3053.43	1668.66	1587.14	1402.67	720.683	4497.12	1490.9	3514.78	2809.03	4507.75	1381.92	2872.41	4019.95	3460.3	3031.13	3030.42	4902.56	4355.55	1332.77	3788.74	3656.01	4349.98	5059.52	1857.29	3402.45	2070.25	4129.33	2829.63	4868.52	3264.44	1378.4	1091.47	3816.91	3784.32	1600.43	4538.65	1218.46	8345.45	2267.83	2719.19	4589.39	4103.39	1052.03	8638.74	4217.66	6664.08	1856.4
870	728.04	3302.32	1170.99	2934.04	46.3164	2538.45	362.578	979.961	694.205	299.331	684.015	1098.88	279.557	785	352.454	1411.12	716.092	650.859	1329.61	49.5631	1106.97	1246.55	1107.18	462.041	997.971	388.987	783.795	2420.33	1575.39	1095.85	408.435	340.529	123.69	3340.42	123.505	1923.18	6483.97	2616.85	6032.79	2199.01	66.2648	2630.59	1803.52	58.8049	1054.44	1956.72	99.4408	725.963	7268.76
871	0	0	0	0	0	0	0	0	0	0	0	0	0	0	0	0	0	0	0	15632.1	0	0	0	0	0	0	0	0	0	0	0	0	0	0	18646.1	0	0	0	0	0	0	0	0	0	0	0	14354.9	0	0
872	640.406	604.386	390.022	125.695	0	0	0	491.378	458.735	637.993	195.404	0	599.32	535.851	1011.83	0	211.987	1059.67	117.924	0	0	214.279	0	2339.56	0	141.007	649.534	556.281	723.736	1241.3	129.14	247.231	163.988	0	0	1017.81	730.852	911.324	392.171	0	492.31	1142.16	696.392	1906.02	0	91.6507	218.765	420.936	470.921
873	2770.69	936.222	1546.32	1251.77	1136.63	2032.13	1686.93	4505.07	2135.55	1026	1643.61	3028.27	1744.36	1757.69	1416.66	1817.16	2161.68	3600.23	2415.09	2070.92	1589.56	2308.59	2121.29	1449.13	2593.49	2788.11	1569.06	3802.34	3446.79	1916.35	1947.31	2008.55	2959.1	3134.57	3378.54	7205.33	1939.53	2812.22	2551.89	2600.48	2842.08	1143.33	8628.94	1971.11	2323.15	4543.36	4062.52	3679.94	2125.42
874	0.000480792	820.633	143.801	1929.35	0	211.722	125.219	435.691	12724.2	3210.58	735.557	151.814	5090.71	1756.97	144.042	0	357.983	1015.07	1583.18	541.235	0	1403.26	518.393	483.018	0	4448.74	4204.69	554.466	1468.6	17142.5	840.283	2976.45	112.549	216.565	0	1679.64	3328.36	123.745	1581.43	405.884	275.156	22437.6	531.206	148.308	163.429	174.448	202.304	1430.32	2518.21
875	101.918	2453.59	6505.71	2120.9	4331.48	97.2418	1244.04	16911.9	40717	11907.6	1001.52	626.15	11593.8	2317.41	224.605	10518.8	396.987	990.44	614.196	4947.76	1644.3	699.16	700.763	204.356	12240.9	10061.1	20022.6	0	1755.24	30941.5	1278.72	2094.25	4922.47	204.151	2609.47	24984.3	3114.54	5291.21	2051.81	1068.92	4121.49	28457	16140.1	89.6593	1339.7	1443.56	2892	529.425	2531.17
876	5552.39	1991.83	2957.11	2096.39	2208.23	3558.96	3001.23	9072.71	3429.68	2144.1	3373.02	5775.94	2946.31	3070.63	2636.4	3057.71	4095.42	6923.87	4476.77	4157.69	2776.53	4229.33	4227.34	2726.95	4676.74	5035.9	2603.33	8439.36	7392.1	3327.25	4064.51	3202.4	5281.01	5586.4	6670.19	15961.5	3750.21	5172.79	4000.61	6127.61	5316.29	2947.68	17844.4	4066.15	3934.36	8533.82	8424.07	7118.73	4382.14
877	1211.08	317.548	766.167	486.163	1000.28	1459.76	668.56	1096.75	1103.33	0	0	4524.62	824.294	938.197	1304.9	1543.76	2081.61	3028.99	1124.69	0	801.715	1797.8	289.205	1523.3	933.755	932.487	0	0	828.485	0	3306.25	1049.25	746.635	1542.89	808.906	384.177	2150.92	834.893	682.413	3894	2156.17	0	1186.79	1818.25	714.203	4998.52	1113.01	3558.96	1850.46
878	3411.13	3225.51	6072.77	2552.24	6466.62	4055.86	1641.9	2871.25	4681.48	6627.22	5099.73	13397.3	1223.09	2051.86	4449.25	5404.2	6217.74	5353.32	7151.6	4996.81	1133.56	7359.3	4295.31	6485.83	3802.82	1280.41	1566.15	805.318	2769	1553.17	3993.72	564.057	777.495	1101.66	3227.84	3635.54	76.8475	3386.31	689.464	12084.5	649.714	1028.95	2793.75	3943.59	195.001	10157.3	2528.65	3159.51	61.8787
879	120.746	221.855	191.754	35.7359	392.152	367.712	457.548	1138.21	247.321	1182.74	666.561	917.779	523.284	1186.31	1754.94	692.72	1029.1	1584.28	1180.5	838.458	733.758	2165.44	1142.93	1792.28	1313.38	1703.15	1041.19	1335.36	2281.81	815.248	1001.2	2115.23	1514.31	1334.82	2118.98	2978.17	1279.87	1595.02	1597.31	2193.61	1841.46	1019.4	4013.31	1947.29	2883.78	4471.2	2306.79	2494.29	1656.25
880	2500.94	5274.69	4466.98	5989.29	2393.06	8246.93	1868.2	3996.11	2863.84	2570.51	1727.65	2922.12	259.462	2514.03	5807.01	4215.74	4121.73	3745.95	4966.83	570.865	2469.99	4977.58	2531.78	5248.82	4163.79	604.013	4711.75	5304.93	4926.05	5229.33	4712.97	3643.68	2719.67	11733.4	844.753	4620.19	7674.24	5970.85	9254.58	3817.01	4093.68	4808.39	5861	8619.39	2279.24	5841.48	1444.72	3152.67	11974.4
881	3724.87	2450.19	2823.39	2497.7	2585.5	3995.8	1817.32	8991	2013.69	2258.7	3165.59	2759.24	2090.55	2983.63	1715.23	2004.19	5126.54	7202.3	3635.22	4331.42	1793.88	3220.74	4013.8	2518.03	1917.21	2918.91	2442.37	8813.72	6857.61	2581.23	5806.55	3429.77	3559.7	4098.11	6449.19	10935.2	2475.35	4116.56	2734.18	5169.52	4032.05	3976.14	9981.11	2684.78	2328.94	4611.21	4278.24	6531.18	3153.19
882	252.851	390.824	567.574	235.716	167.356	134.091	83.1966	22.3674	396.991	347.216	432.822	372.603	981.26	67.0188	331.684	165.051	138.828	236.114	252.14	332.917	245.478	121.363	500.291	190.266	153.107	899.987	282.33	428.327	468.78	500.081	477.878	195.136	127.377	143.934	555.671	137.582	184.642	312.275	351.121	447.072	135.193	525.207	80.1027	325.609	175.375	568.449	436.353	508.716	260.976
883	3830.8	3771.35	6269.03	5772.95	5552.26	3957.2	1883.4	6803.72	3628.24	8695.12	4171.84	3412.59	1603.14	3546.01	6183.9	4208.23	2998	6270	5121.72	3867.87	7159.45	3006.12	4143.38	8727.27	5113.39	4814.82	4774.02	2588.15	4325.16	7263.54	9240.06	1809.94	2600.71	4687.58	4297.69	6232.3	1832.22	5915.07	2781.32	3570.46	5210.64	5356.17	9493.53	5728.94	8623.5	2070.05	7028.44	5468.92	7210.66
884	31005.5	36231.3	34168.6	35370.3	42485	18849.1	45909.6	44325.5	31702.9	46053	42736.7	32989.9	36613	37953.1	34376.2	37364.3	35679.3	39099.6	41918.9	48944.6	51274.7	39896.4	37260.4	42502.4	46011.8	39752.5	45448	41803.7	50331.3	46454.8	45763.7	50309.6	42120.7	22534.6	47544.5	47799.7	45000.7	46007.5	44918.8	41413	51679.9	42336.8	48257.4	48665.4	57110.2	41428.6	47238.5	58258.3	41956.5
885	7915.56	10129.7	8921.75	6454.09	8246.04	8051.58	10422.4	8820.2	8296.48	6689.15	10590.5	10379	9752.66	9093.65	10456.1	10235.6	10755.4	8377.51	9870.5	8987.9	9387.05	9891.56	7923.39	8719.97	8210.87	7250.15	9345.64	10241	9744.95	8357.46	11986.6	11473.1	10886.1	10877.8	8614.61	12123	10098.1	9671.5	9729.17	9104.21	11414.5	10942.4	11113.1	11862.6	12315	9379.97	7278.45	9636.88	9839.59
886	0	1073.58	3074.52	751.878	2559.1	157.157	498.749	9378.06	14656.7	7895.53	673.468	255.225	6360.92	1597.86	143.758	8856.07	123.533	807.586	612.267	1643.49	550.991	465.207	789.721	0	14004.6	6699.6	11545.2	107.986	1095.99	24535.2	444.699	2712.6	3744.71	47.1342	3613	9959.42	1325.03	3108.27	1881.91	730.174	4183.2	26642.1	12205.1	317.328	1134.46	704.695	3385.07	458.652	1677.54
887	272.171	387.51	791.767	744.086	1142.29	481.109	403.407	3288.61	1526.67	172.728	423.791	480.668	800.504	1748.98	498.274	1003.3	460.37	1271.58	814.588	1076.87	309.636	0.847546	582.006	737.538	424.522	1468.98	135.385	559.665	906.427	579.2	339.78	2124.26	2289.22	1277.75	2148.57	2583.65	0	1731.73	697.219	165.028	1449.13	2217.2	4726.81	803.031	248.163	778.742	2849.81	1062.86	403.789
888	405541	335341	802586	369663	276794	250014	330332	529955	531930	675170	493422	636688	310105	227040	354193	380137	543764	760746	739097	559673	347542	723820	501460	360129	445730	318700	698145	430927	847584	583922	617745	245568	319285	289535	609193	681182	427211	930224	391803	700921	358841	611369	653926	439078	429865	754605	702831	715249	470914
889	871.965	633.033	1363.49	1002.33	1299.32	1311.19	930.858	2150.85	2067.24	1638.69	810.317	1280.67	696.251	1200.26	2033.21	1901.66	1936.15	1573.54	2089.52	1181.44	1014.72	907.181	1559.92	1829.3	1139.33	579.752	2289.15	1154.33	1670.86	2203.15	1423.13	1529.86	1954.45	1309.7	1680.7	1754.06	1569.99	2396.68	1547.62	1570.77	1712.18	1535.59	2417.55	1982.6	1303.59	1452.41	2299.05	3197.06	1144.89
890	0	0	0	3295.34	0	0	0	0	0	0	0	0	0	0	0	0	1384.97	0	0	0	0	0	0	0	0	0	0	0	0	0	2350.33	0	0	0	0	0	6279.42	0	0	0	0	0	0	0	0	0	0	2766.6	7528.76
891	8017.56	4265.26	4633.36	1980.35	4373.76	6609.3	4162.69	6300.91	10253.8	9283.05	5113.8	4315.58	3282.78	7168.41	4082.32	6859.52	21799.1	7700.51	10146.8	16841.9	4485.86	7598.51	5331.43	5591.66	6310.76	2285.83	13254	10523.6	10324.4	9746.96	27758.3	10675.4	5930.22	6740.26	18005.9	7661.6	4201.83	6099.2	5318.2	6968.77	5504.8	12068.6	5717.02	7150.48	5577	6196.06	19953.8	26148.4	3385.55
892	0	0	0	0	0	0	0	0	0	0	0	0	0	0	0	0	0	0	0	0	0	0	0	0	0	0	0	0	0	0	0	0	0	0	0	0	0	0	0	9.13525	0	24.6621	0	26.7351	0	0	0	0	0
893	0	0	0	0	0	0	0	0	27.8896	0	0	0	0	57.5801	41.4279	0	0	24.6149	17.9882	0	0	227.829	0	23.96	0	0	87.9725	0	0	33.314	0	0	6.9469	166.766	40.4649	66.7824	70.4163	0	0	102.582	0	0	91.2238	0	34.6091	93.2371	6.11081	11.1878	0
894	0	0	895.783	537.935	526.96	635.31	0	662.38	0	300.056	0	2242.18	173.591	0	342.006	0	0	620.56	196.671	732.828	578.608	348.139	686.12	417.83	598.384	0	160.312	748.753	425.007	0	1198.83	665.985	1300.55	1018.07	1057.37	845.088	725.764	648.387	1210.19	2829.74	1767.11	0	1492.74	806.169	496.864	1589.55	2231.28	1729.04	1896.7
895	2338.03	6874.91	3784.4	7130.9	162.906	5954.48	701.12	505.098	1903.88	964.503	997.177	1825.28	343.315	573.433	476.573	1607.67	1329.52	948.813	1752.78	446.027	657.67	1585.09	2808.78	422.815	1541.22	1041.94	1470.7	3230.52	929.154	2590.88	1570.29	640.916	135.241	4433.29	487.212	3055.8	8467.2	3992.13	9403.79	1929.39	191.476	4111.81	2984.24	1231.89	1863.16	2479.39	141.902	2228.15	8365.72
896	0	262.936	2875.52	1801.4	891.877	874.149	960.977	255.599	317.669	346.845	751.949	1479.54	3709.7	99.2332	20.3608	8.3409	16.6927	865.588	2856.25	0	1591.39	881.683	1093.9	600.768	2.63377	1186.46	74.722	486.815	841.856	0	0	0	1097.69	781.017	0	16.054	0	0	737.571	0	1107.37	0	0	419.165	3.42755	391.904	0	0	883.594
897	2764.97	4934.85	7804.11	2420.92	13756	3282.84	4994.39	11567.5	27303.5	9441.39	45548.4	7002.47	7125.56	960.725	3144.06	1152.52	26295.5	7047.99	3658.92	3290.55	5450.96	4569.94	46563.2	2607.15	1069.06	8476.29	11429.6	3361.08	6987.17	35104.2	30526.2	1650.26	17062.2	4113.44	2892.04	17534.3	3193.5	10591.6	6567.95	8297.72	21325.7	39735.7	15879	3039.36	6905.8	7971.29	4525.76	36608.5	3211.71
898	619.041	695.203	952.45	594.753	915.699	339.373	406.263	968.301	401.25	1096	704.863	2975.28	719.127	719.65	1686.61	1125.7	994.063	899.266	1514.5	918.957	291.093	1119.87	1061.81	1401.26	1216.53	420.037	1236.8	849.082	933.856	1008.73	1387.14	602.151	467.053	552.359	1333.97	585.731	482.81	1254.87	522.424	3034.33	397.372	311.351	1171.05	845.693	252.189	1838.4	548.046	2394.63	281.515
899	2639.73	1165.21	2459.25	1466.52	1912.94	2683.79	1305.51	2429.08	1078.85	1847.25	1536.5	2642.59	1739.07	1499.51	2574.51	2095.97	2240.78	2280.88	1645.57	1023.5	1484.22	1232.09	1252.77	1905.71	1781.93	1561.62	1013.01	1809.84	2161.62	719.834	1399.35	938.56	1547.56	2069.47	1012.07	1842.99	1157.68	1350.75	593.917	2023.47	1959.51	1532.62	2198.8	1179.3	602.597	3095.92	877.95	974.072	762.679
900	197.856	117.434	146.47	194.882	248.53	117.794	144.4	276.429	160.478	243.523	129.012	270.918	91.3551	198.399	187.216	113.914	248.54	223.591	91.153	326.651	146.766	110.238	254.307	301.416	164.826	189.79	376.658	228.131	269.218	417.811	381.258	190.786	291.32	273.46	268.686	299.996	301.578	282.886	214.327	223.269	190.361	514.64	272.654	228.334	329.578	222.236	484.457	362.34	254.967
901	3917.55	5724.89	2320.92	4512.96	6995.43	2802.54	4246.8	6616.34	6234.48	5878.84	6008.32	7533.31	5848.81	8542.76	10143.7	4531.97	3598.53	10270	5906.53	3361.2	4532.43	6057.44	5137.7	7675.47	3674.16	5244.15	6993.31	6186.66	11083.4	8371.75	4940.4	11663.1	8362.13	2754.3	4503.32	9517.85	6012.81	4819.65	7154.23	10212.6	8577.6	7792.19	9039.54	10186.5	6414.72	11778.3	4515.42	3993.58	5598.63
902	3339.64	3216.91	10426.8	3114.13	4623.19	3249.82	2706.6	8485.94	4175.44	6952.03	3649.17	8888.52	3960.73	3512.32	7184.25	5591.92	6439.36	5084.35	5963.69	4701.87	2032.6	7070.05	4655.26	8042.46	3137.53	2723.7	4410.38	1953.04	4243.06	1435.11	5754.26	1319.12	2856.42	1731.5	4834.72	2896.92	917.934	5530.62	1054.65	7792.59	3747.13	1683.57	3184.22	4389.31	876.327	7834.18	4567.51	2350.84	1257.81
903	1022.8	2352.97	5882.9	622.966	2236.48	734.445	519.345	1392.61	6514.98	8242.54	2440.33	237.217	1816.82	425.871	527.646	1882.91	793.623	2127.08	371.915	37.0156	455.845	766.408	1788.01	376.627	2510.58	1866.94	9334.66	504.795	2555.01	5389.09	584.043	567.414	2615.33	390.358	0	3970	443.778	5588.09	3781.98	270.335	2847.37	8599.06	2957.66	435.507	405.78	397.195	0	0	343.001
904	1848.22	1850.81	6363.97	2592.68	3287.62	3580.25	436.403	4450.27	4246.8	5211.25	6323.45	15663.1	1986.18	1308.16	8075.51	4906.9	5778.72	5700.66	8631.34	7495.87	1340.45	8220.8	5571.76	7808.01	5385.38	1596.86	6321.97	1902.27	7306.14	3723.62	8958.98	3858.52	3852.16	4624.19	6652.7	7313.25	1622.09	8948.51	2901.4	15612	5832.31	4760.96	5249.87	11658.2	1456.38	17694.7	8826.32	11189.7	1674.76
905	0	0	12224.7	1190.37	0	0	849.212	13475	211.971	2081.82	1230.18	506.832	1761.43	908.674	0	0	2248.21	20104.7	598.775	2052.73	596.341	1838.19	2994.36	277.035	0	4269.63	2292.86	179.32	20844.6	232.542	4483.96	1194.47	0	0	1552.58	14192.2	241.496	14465.7	0	0	0	484.478	18723.1	0	820.063	194.074	2623.18	4274.71	0
906	0	0	0	0	0	0	0	0	0	0	0	0	0	0	0	0	0	0	0	0	0	0	0	0	0	0	0	0	0	0	0	0	0	0	0	0	0	0	0	0	0	0	0	0	0	0	0	0	0
907	506.674	1689.87	1474.8	343.332	1850.24	3141.01	1728.16	4280.89	1636.85	3455.43	3734.34	6226.11	2943.49	5743.26	5364.16	2581.5	5085.79	5986.63	5046.5	3398.58	4018.66	6818.23	4995.58	6046.26	5348	5788.74	4835.61	6960	7376.72	3955.66	6038.97	7867.89	7583.38	6295.73	5756.58	8556.5	5354.66	6383.56	5361.66	10907.6	8384.39	5907.51	14671.3	8128.64	8285.02	14414.2	6808.71	8864.46	5755.87
908	292.675	823.855	418.333	648.133	698.811	502.983	905.823	1271	594.439	568.802	679.595	1052.39	736.157	1832.62	1478.73	214.912	175.231	1549.44	425.455	254.307	787.664	616.958	624.397	1097.95	511.338	784.578	918.159	223.898	1521.95	718.913	220.785	1535.77	957.892	346.267	297.348	1123.06	738.784	218.768	924.284	974.05	1095.4	444.077	1216.83	968.996	1053.37	1260.24	261.668	355.38	867.468
909	1445.19	688.24	1765.35	1603.06	556.864	351.189	352.303	958.209	1830.43	1093.16	474.755	1994.19	421.67	1716.28	1544.49	554.82	2189.35	1260.92	919.415	1336.7	1340.32	1396.71	1283.07	2025.35	564.305	690.372	1227.41	1440.06	918.516	2002.03	1491.11	1712.08	603.358	367.924	1615.66	1181.81	1122.99	734.004	1025.52	1914.09	664.171	1615.95	2873.09	1828.57	1098.57	1919.01	1795.08	1609.47	1566.75
910	967.297	2633.8	0	2187.56	0	1642.22	0	458.536	1353.18	0	0	242.975	0	0	0	1815.58	384.823	0	0	0	0	552.787	0	0	1037.65	0	0	1659.03	0	1138.61	0	0	0	3291.39	0	439.232	3685.32	728.135	3378.96	628.205	0	1571.29	754.849	0	0	0	0	219.83	3169.92
911	1166.4	2744.13	2339.71	4890.15	296.149	7288.65	262.925	701.085	1692.87	754.342	872.69	3559.02	789.597	2396.51	2747.28	4193.62	2898.27	1568.29	4678.05	0	541.249	3664.55	1659.96	3358.81	5809.17	1039.44	2964.09	3354.29	3239.14	5750.74	2370.87	1248.14	783.463	15154.3	652.631	6446.02	10214.4	5831.7	8272.49	4072.91	2165.26	3573.57	3165.46	3618.65	1557.21	4358.24	509.347	2112.42	9275.9
912	343.316	1515.57	369.639	839.848	903.337	147	723.95	320.485	743.043	962.415	978.653	1101.45	191.161	845.224	429.861	400.108	565.61	1771.76	496.007	509.81	432.797	67.7665	671.443	692.085	511.643	315.465	1172.42	559.882	1263.04	1317.7	808.237	1517.24	1900.74	107.199	789.96	1804.09	1351.25	441.463	1339.53	1429.46	1731.05	1307.53	1332.94	898.22	1172.98	1107.47	620.952	376.596	1185.59
913	196.242	102.596	283.961	52.4963	520.907	116.766	103.937	368.715	288.551	502.355	1000.07	64.8268	427.002	536.865	546.43	387.48	173.028	464.877	106.796	0	117.232	266.587	996.515	308.375	182.828	769.465	375.856	198.763	420.676	204.245	445.361	586.942	1488.09	268.082	343.687	465.902	377.093	211.35	280.38	135.973	860.628	430.809	225.415	498.82	223.897	105.382	80.7327	560.922	305.42
914	47454.9	48980.7	52674.5	49750.1	54082.8	53949.2	50851.9	52243.9	54673.1	51727.5	54222.7	53938.3	53870.7	58074.3	53418.1	50756.4	55875.3	59036.9	55687.2	53592.9	55197.1	57074.8	53520.8	56063.1	57726.8	52122.4	56360.7	56777.8	65141.9	59935	61542.6	57927.1	58093.1	61531.3	62355.1	63807.2	57038.8	60305.5	56952.2	57254.2	63195.5	62681.4	62032	60092.9	62942.3	59028	63572.3	68482.4	59075.1
915	271.562	822.238	764.028	461.12	1043.09	586.793	549.321	992.304	786.117	778.339	908.784	450.908	408.903	692.005	405.848	660.223	982.401	1196.65	365.157	857.025	386.428	276.381	322.419	985.088	564.323	684.752	1245.07	827.273	1371.1	1312.57	1190.22	577.857	1755.12	577.062	619.423	1527.43	775.415	1463.49	514.67	1159.35	784.485	1473.58	1003.89	761.991	823.626	745.969	817.498	1427.11	1014.7
916	725.584	981.47	1367.39	1726.7	1714.95	1503.56	2091.11	1358.45	1919.5	1546.37	1431.73	1086.86	2235.5	1243.59	2117.88	2168.38	1703.01	2992.86	1518.48	1286.71	2029.14	1982.82	1879.34	1639.6	1382.02	2312.57	1633.86	2032.78	2453.4	2627.9	2110.9	2778.17	3310.97	2770.37	1764.89	1736.75	1890.17	2581.57	2709.56	1693.76	2937.78	2458.77	2708.81	2983.79	1720.14	1887.61	2522.23	1564.74	2330.24
917	2740.39	2896.98	4386.34	3833.76	4428.68	4721.05	4983.61	4664.26	4354.04	4029.08	5378.64	6131.52	5151.4	4671.65	4423.94	4143.62	4872.42	4586.09	5469.65	4939.9	6477.22	4996.91	6819.09	4616.2	4382.23	4472.07	4236.45	5564.53	6292.27	7757.48	5049.91	5933.83	5689.58	5851.5	5306.2	6981.13	8480.64	7528.5	6064.95	8807.92	6905.23	8277.7	8724.67	7594.58	6542.65	8430.12	6511.41	6274.01	6150.01
918	1366.05	1669.5	4711.33	669.073	3825.95	954.568	1772.82	5001.51	13180.8	2302.33	18426	2088.92	2587.79	585.766	779.283	0	11203.4	1184.6	538.875	518.148	1417.65	2306.41	7470.77	534.499	223.123	2171.8	3088.06	758.219	1912.19	12565.1	9641.46	388.372	4775.46	440.087	763.135	3256.58	991.089	2402.61	1078.66	1890.8	7173.56	5082.96	3938.58	325.622	2584.66	997.436	508.399	6013.89	369.562
919	398.309	504.614	1009.29	101.125	318.347	95.2335	0	39.9004	0	154.556	347.511	0	662.122	420.632	160.292	7.49772	1619.39	1954	1838.86	99.6337	0	856.099	136.27	160.93	19.3287	765.157	241.238	586.429	1330.15	0	2322.53	190.237	702.349	128.945	264.033	31.6494	498.98	1010.31	260.652	0	960.896	5.29052	47.6337	307.602	0	21.5485	290.669	1557.04	513.621
920	2681.93	2994.16	6550.06	8511.5	7152.37	5631.92	2757.48	6861.47	17018.4	6161.23	4880.27	4858.87	6127.1	7546.95	7895.49	6541.98	8778.28	26575.8	4949.17	3744.99	3243.75	3772.85	5741.22	7156.16	6829.45	3794.37	7343.84	2806.83	23470.3	11602.9	12440.2	4846.06	9771.9	9044.56	4801.2	9471.95	6690.28	7771.58	2870.75	6000.47	9757.9	14568.3	8229.78	7102.76	5518.04	6747.8	2357.9	10808.9	1821.59
921	1309.08	1674.16	1889.27	1300.77	1507.99	1095.59	1270.58	1511.29	2320.86	2414	1441.46	1564.83	1303.17	2187.76	2459.03	2058.62	2269.9	3109.77	2430.18	2158.8	2459.17	2165.29	2628.86	2594.56	2301.04	2621.14	3977.84	1629.84	4027.79	4484.38	4093.58	1929.12	4311.17	2273.77	2744.48	4159.63	1514.14	4087.02	2152.31	2320.98	4739.47	5408.62	4883.85	5365.34	4262.02	3052.21	5154.17	5399.95	3796.1
922	5893.64	9940.41	5684.19	4976.01	7237.18	4203.87	5704.31	7366.97	7714.97	5947.43	7879.03	6394.15	5583.02	14250.4	13610	3416.75	2874.09	11168.3	5373.62	3574.12	5669.58	4987.74	7220.18	12685.8	3754.94	5667.3	9018.57	7033.91	11981	8997.44	3899.16	14803.6	7410.03	4189.42	3843.98	8469.93	5496.1	5481.86	11413.1	6292.7	8023.89	8019.04	9644.85	16021	6889.97	6622.81	4382.51	2855.72	6040.04
923	706.589	3308.6	878.059	1777.89	1902.98	282.849	976.433	2180.37	1972.34	1344.68	1617.93	1609.01	746.508	2472.19	1464.99	230.823	1202.12	2139.74	944.234	815.643	1209.8	739.319	1734.84	1541.99	1053.4	251.76	2247.1	962.73	3530.79	2013.31	789.043	2740.58	3325.89	405.682	1340.33	2581.41	2059.57	560.758	2487.64	2973.77	2247.94	1879.32	2290.9	1407.75	1661.39	1859.39	1250.24	1454.82	2501.34
924	2206.94	2562.27	2208.35	1847.44	2486.62	1730.74	2577.9	1621.77	2074.35	1876.99	2425.02	2354.56	1731.67	2225.8	1662.33	2390.6	1210.9	2108.08	1590.19	1594.67	1273.76	1725.76	1827.93	1215.17	2252.41	1288.18	2007.5	1791.14	2090.55	2043.7	1739.92	1546.99	1824.15	1522.04	1955.17	1877.67	1137.66	1690.33	1916.21	1952.53	1706.22	1798.49	2078.98	2324.63	1958.51	1680.47	1620.48	1311.51	1989.52
925	0.202201	714.01	2080.52	210.382	1201.77	150.061	301.416	3610.91	3164.29	1731.18	378.647	149.251	2381.46	741.307	112.106	2914.67	104.174	46.691	390.368	402.407	215.018	284.93	318.005	182.626	2538.22	1336.75	3099.92	78.6974	552.924	2856.33	96.8661	1212.82	1429.88	89.0316	684.756	3547.89	366.883	518.256	717.368	304.337	1226.14	4885.99	2346.87	226.936	143.928	168.546	722.242	129.43	525.181
926	1074.88	4254.76	6024.27	1712.4	1530.72	2447.84	2225.05	2117.58	5893.2	6549.21	2920.39	1082.85	3689.52	3019.02	8660.76	6592.13	4114.09	2220.26	1317.85	1905.06	1913.58	603.116	1367.04	9159.9	4906.82	4622.74	4537	2382.07	3317.12	3221.97	5052.41	6229.59	6052.59	3874.01	3367.51	1412.08	5877.27	3870.24	6034.61	1492.8	4487.37	3712.84	3878.4	6319.91	2159.04	465.313	1456.83	2686.76	3297.38
927	0	0	0	0	0	0	0	0	0	1522.08	0	0	0	0	0	0	0	0	0	0	0	0	0	0	0	0	2476.8	0	0	0	0	0	0	0	0	0	0	0	0	0	0	0	0	0	0	0	0	0	0
928	0	719.252	0	238.978	0	0	0	658.32	0	0	245.146	397.614	0	0	0	352.407	0	459.193	1111.04	0	578.845	231.97	193.075	0	736.551	0	0	418.006	245.25	209.689	358.557	121.585	0	1048.83	0	937.241	1294.58	179.531	1530.35	1159.32	0	1841.62	972.922	0	1310.78	609.578	207.205	1352.74	2028.05
929	299.729	606.638	264.823	541.21	586.64	169.048	481.663	756.411	572.516	294.691	719.864	451.701	559.196	905.844	580.999	394.638	633.831	1127.11	344.225	758.511	743.253	494.281	584.111	748.718	452.43	309.12	711.83	259.919	980.673	463.334	587.744	1294.82	850.109	226.602	695.132	505.419	1105.69	491.91	1236.83	858.475	1125.78	741.509	894.206	563.147	853.872	1034.74	1223.21	688.9	904.657
930	1458.52	2081.31	1480.88	1199.19	1491.42	54.8544	2100.96	6272.75	4686.32	1584.21	3639.75	2768.21	1039.27	2916.63	2035.77	1248.8	1925.65	1665.82	1278.07	1802.41	2443.85	995.867	2389.86	1789.07	1330.38	1844.05	2159.36	2220.76	3055.66	5682.56	3860.26	3420.9	2499.57	90.1945	2266.54	7732.36	2209.63	1775.25	3400.08	4703.24	2534.83	4360.84	7463.44	1902.85	3644.57	2810.42	2704.82	2664.91	2065.75
931	83974	99485.3	103912	93146.5	113295	116692	92803.8	99355.6	95152.2	97591.4	93925.3	101460	106086	114216	126914	99516.4	95990.6	100305	99500.5	96328.4	91535.3	107115	97039	117532	100110	99382.2	100672	93747.3	105597	99998.4	98934.1	109193	114617	117892	108765	102757	95498.7	104234	104358	104756	131847	108099	109133	128023	100832	104039	111566	107034	100385
932	383.831	2001.66	1170.92	860.223	1330.7	581.027	780.334	4884.77	2546.39	2811.21	1474.81	1687.97	423.024	2780.2	1311.15	833.032	2018.67	3147.65	902.951	431.601	1688.37	1228.78	1180.14	1738	879.967	1024.83	2940.64	308.368	3509.38	2641.61	2564.6	2467.34	2068.92	974.534	1379.35	6444.58	952.017	1897.58	2242.14	2867.95	2008.66	3481.71	5658.35	2504.44	2255.5	2680.36	1363.45	2549.01	857.468
933	780.813	824.828	755.278	489.66	1340.21	3061.88	549.707	1530.22	1571.9	1028.74	1102.63	502.459	868.669	1186.01	1978.42	1103.92	703.357	2832.9	538.487	819.035	544.132	488.243	1265.51	2445.24	1160.35	522.565	1336.64	1350.17	3395.2	2029.46	977.186	1456.78	1611.31	3566.26	759.907	1703.1	744.152	1153.93	835.849	515.639	1473.73	1492.22	2169.63	1878.74	451.474	664.587	835.193	1438.09	723.572
934	125.855	753.165	772.258	1029.95	423.466	292.739	455.99	372.322	316.45	802.189	440.146	260.613	486.097	1111.74	438.888	737.313	466.632	334.483	95.2508	473.779	145.99	271.122	221.711	846.207	461.053	185.205	753.545	390.303	304	1095.44	410.111	995.757	360.062	945.845	372.603	539.055	863.925	788.332	539.896	81.0601	822.867	619.42	187.868	870.119	464.269	199.999	717.555	944.701	827.487
935	21607.6	15307.1	28604.2	7325.87	19636.6	18327.5	8941.07	4769.44	16543.5	19923.2	25881.1	24132.1	27607.2	18682.2	30881.8	23995.1	26814.8	20933.4	27866	11228.6	9291.28	32844.3	32313.3	24842.2	26157.1	28995.2	19361	27680.9	24105.6	35463.1	39612.8	22897.6	22961.2	24857.2	9764.95	10402.2	20152.3	39715	22069.2	26970.9	27755.8	24635.1	6209.84	26640.7	12877.4	36779.6	11765.7	46310.7	21509.2
936	1725.04	804.741	1461.97	1687.54	838.819	2738.59	1831.56	1226.95	1480.33	3461.44	2053.34	907.472	2489.63	1282.91	2208.83	1184.75	1808.36	1589.07	1794.44	779.443	1521.48	2336.48	2873.63	2178.78	975.914	1474.02	1924.98	1256.03	1689	1834.15	684.672	791.259	911.929	3321.63	771.094	1164.22	1649.59	1659.88	974.196	835.041	547.798	3371.01	1783.34	1654.6	1699.05	1409.17	1163.61	1042.78	2324.98
937	144.784	873.549	538.826	2032.65	667.313	946.906	281.37	1500.4	2047.84	1989.89	754.1	995.774	685.644	640.374	247.024	1032.62	1253.41	1206.09	1280.81	769.333	987.898	968.816	799.456	868.094	758.261	1154.85	3487.12	681.394	1700.11	3327.78	1830.95	1654.49	911.615	2408.61	580.715	2165.21	3340.87	1369.05	1305.92	1352.99	1521.44	3476.45	1308.07	626.848	1153.38	808.475	1169.97	2816.08	2456.62
938	5673.42	7971.82	4845.66	5770.86	4182.72	1875.89	8273.24	7748.08	8615.09	3729.71	6844.1	6667.79	3165.45	6558.15	7262.73	2166.69	5504.09	3553.41	4202.4	5964.5	7842.1	4101.42	6099.64	6462.91	1850.56	2604.51	5347.13	5238.72	3967.87	9384	6509.26	7422.59	3497.13	1426.76	5996.51	7184.86	5829.02	6241.36	6320.54	5479.15	4011.74	8464.7	7476.13	7183.76	6953.16	5053.57	5597.86	5008.86	5484.28
939	375.719	0	0	0	0	0	0	0	0	0	0	145.182	0	0	0	0	0	0	0	0	0	0	0	0	0	0	0	0	0	63.7535	0	0	0	0	0	0	0	0	0	0	0	0	0	0	0	0	0	0	0
940	1172.09	4113.66	0	4201.69	0	1350.63	176.022	885.643	336.191	0	314.609	411.353	0	0	0	333.755	0	163.069	403.18	0	0	0	664.788	0	769.831	0	0	1141.23	0	396.687	0	0	0	2569.27	0	0	1767.19	391.249	4180.95	1267.43	0	450.56	0	0	173.495	292.165	0	0	1395.02
941	6623.93	3659.74	6188.52	806.041	3084.07	4241.86	3426.16	4809.86	4631.07	9961.88	3103.27	4181.7	1573.76	2159.44	4269.53	5897.01	18424	5088.11	5858.98	11855.3	3085.97	5097.66	3123.12	3827.16	6104.74	2001.44	10803.1	7245.17	6871.47	5287.22	23426.1	4223.76	2936.17	4620.17	13072.4	5908.12	2475.7	8254.06	4031.08	5737.56	4511.69	5649.28	4809.64	5497.19	3558.88	5123.1	14583.4	22529.4	1633.33
942	830.26	1723.02	880.401	3230.53	198.853	2076.79	368.732	608.194	1089.01	401.782	0	603.704	0	562.674	1119.57	1069.03	233.22	616.009	606.89	53.2683	285.284	870.494	372.867	1397.07	960.035	205.27	318.189	610.361	351.494	503.831	377.166	245.786	561.807	5255.74	0	1431.66	3149.47	774.324	2246.47	562.366	683.329	1590.46	1125.86	1648.2	639.127	765.034	0	703.613	3409.91
943	270.936	424.865	559.393	179.126	58.9884	142.763	123.464	125.728	139.557	354.429	398.065	230.965	172.037	177.956	258.268	225.965	200.161	273.27	311.684	268.234	190.122	197.615	304.92	355.757	95.785	32.425	293.436	31.0124	113.969	470.816	180.792	84.2873	294.016	113.767	349.49	308.266	350.166	350.065	463.312	244.784	193.524	310.918	488.732	308.187	124.542	455.738	462.563	291.571	262.763
944	239.205	207.92	272.418	107.38	157.709	160.725	179.825	155.262	330.984	397.403	184.527	297.656	137.764	197.246	187.318	104.882	382.888	236.896	55.4953	161.963	110.004	174.541	288.85	252.638	140.401	283.85	297.319	246.35	313.449	495.597	337.499	224.888	322.414	218.864	319.724	448.402	257.294	333.132	281.811	191.643	329.36	421.709	338.482	268.822	228.741	207.874	399.286	341.973	204.369
945	459.035	580.93	524.176	697.141	590.963	530.534	423.629	745.609	287.358	716.001	510.287	442.464	453.359	568.316	637.574	482.44	547.872	365.372	253.325	703.233	575.387	523.998	537.366	625.948	455.892	547.816	592.752	648.862	557.238	414.841	601.639	594.252	611.724	507.956	624.315	825.676	574.809	679.86	618.826	657.566	850.582	639.861	487.729	483.886	813.38	736.544	836.691	936.788	984.962
946	101.476	176.863	307.609	366.151	153.165	138.853	196.468	211.68	168.717	264.785	447.121	267.749	172.653	140.214	180.443	58.1233	273.156	142.095	416.654	192.378	319.934	273.859	318.825	200.913	111.591	134.763	354.733	313.536	225.319	138.823	252.797	208.706	66.5609	189.826	251.143	315.475	323.245	242.252	226.346	375.186	171.356	254.427	288.788	232.437	235.369	401.157	200.213	359.845	380.718
947	0	0	0	0	308.169	0	0	0	0	0	0	0	0	0	0	0	0	0	0	0	0	0	0	0	0	0	0	0	0	0	0	0	4060.93	0	0	0	0	0	0	0	4357.05	0	0	0	0	0	0	0	0
948	2580.2	5938.52	2649.98	1912.71	3300.7	2137.95	2916.86	3486.81	4513.27	3128.71	3912.58	4827.65	2369.56	5782.94	3775.47	3406.96	2648.82	5229.89	3808.2	5119.92	4631.48	2575.99	2797.22	3267.65	3451.14	1924.36	2755.85	3403.57	6918.01	6245.78	4244.05	7335.19	4376.72	2250.57	4122.19	4397.63	5792.46	2939.97	5694.41	5301.92	4806.67	7712.08	4855.59	5051.43	4861.26	5119.23	5593.48	5236.99	3538.64
949	648.889	890.184	1172.93	1004.1	683.74	534.254	580.158	1024.72	1033.6	1416.4	640.597	839.527	863.121	565.097	832.801	629.567	829.739	850.462	625.652	285.091	960.341	441.545	927.703	831.247	883.467	681.41	919.625	644.552	1114.4	1296.43	967.211	735.444	1168.76	854.063	898.79	989.771	654.664	1378.22	589.315	458.736	999.482	1095.34	1366.91	884.414	770.475	329.985	837.386	986.292	1255.57
950	6910.83	7016.99	7412.56	8344.97	7724.16	6999.8	7448.83	7758.98	8971.52	8033.39	8116.9	9407.4	8233.6	10158.9	8167.57	6109.77	5518.44	11536.6	9873.19	9196.24	8258.56	9256.06	8369.66	8385.38	6764.79	8331.09	9985.65	7596.55	11481.9	9707.46	8869.2	9330.93	10651	6726.93	8564.35	8685.65	9180.91	10361.5	10409.5	10878.2	9749.06	9526.13	8448.65	9471.69	9022.58	8426.09	11058.2	9873.93	8952.18
951	1274.87	0	0	1478.29	0	0	0	0	0	4296.08	0	2140.49	0	2014.19	1864.85	0	1658.82	800.731	1960.16	0	0	1903.47	0	1033.29	0	930.436	4619.07	725.225	1043.54	0	1901.72	4492.05	0	0	0	0	730.025	0	0	2106.36	0	0	0	1882.99	0	2454.57	0	3891.51	1309.16
952	323.168	476.433	644.885	538.6	1082.23	757.234	674.268	610.456	1496.72	1253.57	728.804	819.505	587.063	303.594	758.062	643.771	1392.47	1186.89	778.797	853.893	538.938	354.993	1197.16	334.767	371.341	119.845	917.674	476.707	1081.31	1375.55	1251.07	1032.28	573.828	862.961	1661.66	1268.16	535.097	1203.36	718.786	912.053	750.445	1230	1708.65	521.13	709.216	814.331	1402.26	1515.55	317.109
953	896.67	8474.25	359.365	9637.02	0	3810.34	0	373.287	0	0	265.672	0	0	0	0	824.309	0	0	0	0	0	0	0	0	1590.57	0	0	3337.44	0	0	0	0	0	4810.46	0	343.922	15158.1	1327.68	13060.4	560.892	0	1088.42	0	0	190.981	0	0	0	17790.5
954	720.253	1094.78	1089.41	1896.76	855.198	747.254	912.669	1249.25	1305.68	2154.41	1126.97	1235.76	999.733	1003.2	1788.03	986.087	1346.28	525.589	876.405	1169.82	1036.47	878.273	1051.42	1422.41	1370.21	957.924	998.825	1567.34	1510.36	1439.88	956.922	1899.82	1464.95	1390.93	1009.39	1688.73	1529.88	1819.21	1866.37	1491.85	947.238	467.211	1782.63	1795.49	1391.95	1740	1386.29	1576.24	1245.06
955	2634.88	10424.8	3928.24	12526.5	0	9517.11	308.008	1935.04	2558.83	246.117	354.808	2810.79	0	0	0	3523.4	160.993	467.497	2151.35	0	247.749	2807.44	954.267	0	2691.41	611.61	0	5702.83	68.2554	3144.86	264.427	0	0	9318.36	0	3149.52	12098	2924.08	15370.5	2288.08	0	2338.23	4513.94	0	424.169	4695.55	0	0	14053.5
956	399.024	965.211	423.389	1324.43	64.7541	1390.71	324.673	532.674	397.423	72.2367	634.828	294.565	376.22	811.659	260.69	935.746	310.561	710.565	322.658	352.737	310.217	348.323	653.421	387.476	953.967	350.897	203.53	979.856	674.708	649.272	674.588	205.164	243.802	1641.26	244.397	785.176	868.986	1229.74	1470.43	862.752	328.633	1110.09	1333.02	418.61	961.396	623.139	278.744	492.252	1617.52
957	47125.1	52476.9	48338.9	11408.5	40067.8	56066	17774.5	55298.6	47530.2	45609.2	23392	37859.7	15892	59853.7	75363.3	40692.5	158313	47356.7	35054.4	86483.8	16630.7	34224.2	26409.3	86130.2	49876.2	17835.2	56157.1	68798.7	53584.4	60381.3	174419	61068	44650.8	67582.8	100474	73601	16249.1	64258.1	62228.5	47092.2	50733.8	58880.1	58089.7	91158.7	24689.6	39777.6	100310	181688	17767.5
958	2078.13	894.787	1993.8	1268.34	2084.08	1292.04	1206.47	1909.78	2112.44	1549.78	1067.46	1428.53	1155.11	1492.38	808.376	2137.62	1664.01	1836.02	1427.33	1987.74	1198.49	2841.59	1247.14	1385.49	2259.13	2168.31	1507.92	1411.71	1706.15	2218.65	2158.53	1698.18	1862	2878.78	1366.3	2016.05	1841.95	3029.98	1863.35	1372.3	2783.77	1358.05	2283.79	2029.86	733.805	2162.68	3347.84	1944.57	1543.17
959	0	0	0	0	0	0	0	0	0	4183.4	0	0	0	0	0	0	0	0	0	0	0	0	0	0	0	0	5483.76	0	0	0	0	0	0	0	0	0	0	0	0	0	0	0	0	0	0	0	0	0	0
960	1323.96	555.439	2129.37	589.761	550.841	913.1	1582.98	2333.52	1226.42	2017.64	1034.76	1646.97	1872.97	3317.75	1806.03	889.291	2375.9	1020.55	2064.62	1761.06	1785.94	2039.99	1522.96	1996.73	450.36	1057.24	1617.56	1328.12	1321.49	1659.43	2586.81	2741.11	1931.64	1718.98	1703.39	3917.39	1440.3	2404.93	1309.55	1681.59	709.347	349.305	1926.77	973.71	1609.86	1835.67	1072.18	1410.78	1269.5
961	2021.1	986.782	629.847	2637.75	1976.37	952.565	2075.69	2568.11	2426.58	1923.61	1534.44	2000.6	787.466	4254.95	2454.15	1978.29	1034.16	1817.49	1353.69	1401.8	2664.48	1415.46	1641.19	2922.63	1330.84	427.221	1594.74	2326.43	1967.51	4871.99	1133.16	4676.71	2613.17	773.88	1647.06	2233.93	2819.03	1178.78	2524.35	3210.33	1766.12	4444.48	1213.87	2741.98	2746.01	3706	1306.79	2024.72	1750.24
962	2834.86	5216.9	5150.08	6689.46	3012.17	3796.47	5750.92	3762.25	6457.01	3294.33	6855.94	4798.43	8225.24	4311.42	6475.09	5907.73	6150.56	6913.19	5470.91	6243.41	6988.97	5902.84	8809.08	8664.85	5306.24	6959.39	6936.69	5128.34	10072.3	7709.2	6647.84	6230.06	7813.3	6424.39	5254.29	7436.3	5514.51	7004.53	5272.12	5405.52	5631.76	10163.5	7507.82	9579.26	8108.05	7501.61	6539.37	5560.36	8669.48
963	572.387	897.215	269.943	0	0	673.524	0	626.191	502.578	524.589	0	758.873	0	441.851	500.778	1052.92	932.396	0	436.245	1019.99	0	0	292.389	455.874	1856.4	0	0	471.479	0	0	1591.68	472.015	0	682.853	2513.03	0	0	0	0	0	0	0	0	488.345	0	342.2	0	1180.17	0
964	883.794	445.77	477.809	878.011	691.783	730.443	1191.13	1049.7	625.523	843.93	586.185	1053.67	953.707	709.164	1179.03	810.571	1025.55	1665.35	1426.07	607.48	806.415	962.327	867.474	1273.05	712.625	1006.68	1087.49	1319.9	1197.4	1088.58	914.403	805.379	1097.5	915.882	1303.55	1594.89	884.059	1239.73	708.3	1661.91	1169.63	2049.35	1069.6	966.413	933.183	1574.78	798.769	616.071	720.125
965	875.523	328.786	0	765.831	695.324	0	0	328.91	268.107	0	582.948	1414.23	0	0	376.816	288.186	1420.31	258.484	576.376	0	395.747	1000.76	0	211.509	0	0	294.22	1334.69	1367.99	0	4047.14	0	2019.37	0	166.902	0	1720.71	766.556	1623.24	720.536	2794.29	0	0	535.693	0	1166.12	321.27	4387.17	1962.85
966	4876.04	3103.61	5345.4	3391.6	4165.43	3907.8	3038.21	4618.38	3740.86	6231.61	5578.9	10655.2	3719.74	4702.45	6823.03	4814.94	5555.33	5549.2	7402.09	5221.2	3031.31	8371.95	5593.68	6136.53	6722.24	2617.99	6655.59	4225.56	6720.45	5393.71	6028.98	3548.93	6347.42	4097.37	6893.76	5193.19	4239.8	8379.1	3894.73	10730.2	5893.56	5851.36	6362.1	9081.14	3766.06	11546.6	7270.78	7195.5	5026.27
967	392.386	587.407	1191.54	725.186	895.811	969.267	828.341	1016.24	1530.85	914.164	608.482	596.941	803.174	1099.68	1270.99	1271.52	1318.02	1091.5	1183	1170.63	491.664	854.55	753.987	1082.94	1043.81	853.539	1338.72	826.72	1240.47	1311.08	1157.68	1269.36	1297.54	1214.24	1269.09	1544.79	1050.94	1349.58	866.09	1030.49	1587.71	1249.63	1264.96	1291.12	1172.36	888.794	1516.04	1649.25	674.969
968	0	0	0	0	0	0	0	0	0	0	0	0	0	0	0	0	0	0	0	0	0	0	0	0	0	0	0	0	0	0	0	0	0	0	0	0	0	0	0	0	0	0	0	0	0	0	0	0	0
969	0	0	0	0	0	0	0	0	0	0	0	0	0	0	0	0	0	0	0	0	0	0	0	0	0	0	0	0	0	0	0	0	0	0	0	0	0	0	0	0	0	0	0	0	0	0	0	0	0
970	0	7327.52	15912.5	5718.86	15076.2	664.742	5672	68655.1	116742	60083.6	3232.19	1661.03	43778.9	11166.7	658.652	57183.7	820.048	5337.06	3400.98	13411.1	4520.41	3547.42	4484.16	128.034	62019.6	51621.5	68088.8	227.278	7033.83	153814	2057.85	14436.3	20991.4	1050.47	18339.8	95375.7	6793.82	29418.5	11433	5219.01	26662.5	187358	115471	1032.81	7825.2	4868.76	23653.6	2067.21	7857.51
971	1055.39	1835.04	570.534	3546.66	0	760.88	0	493.535	0	634.39	0	0	0	0	0	231.164	0	1410.38	5090.97	0	0	7128.05	137.813	0	1203.85	0	671.456	2404.22	3994.04	600.702	0	0	0	2251.88	0	390.754	5093.75	3296.53	6670.98	613.19	0	1482.43	1101.98	0	0	573.529	0	236.334	8199.87
972	1172.21	1135.94	218.091	849.003	1469.1	440.796	730.781	3406.33	1548.93	1216.81	626.251	1566.62	205.426	3240.6	1896.22	432.041	348.453	3862.29	664.858	391.967	1514.01	1254.94	1170.61	2028.14	410.755	394.578	2031.37	829.786	2968.41	858.707	728.99	2621.2	2085.86	780.275	1061.18	2277.4	880.561	231.139	2391.53	1521.07	1649.24	1019.77	1927.04	1476.73	967.794	2829.35	373.364	397.659	724.557
973	1375.25	3506.43	1739.64	3318.37	2120.09	1319.77	4051.54	2972.19	3329.23	1995.22	2333.65	3075.54	2270.84	4390.27	2286.38	1918.4	1729.15	2903.54	1986.95	2459.49	4031.94	2457.51	2879.76	3531.52	2327.46	2719.86	2873.98	3794.6	2972.33	4505.93	2938.66	3798.63	2741.67	1899.26	2123.51	5169.3	4695.7	3095.27	4515	3825.82	4048.48	4029.92	3917.66	3739.46	4673.56	3967.69	2212.59	2455.56	4216.17
974	95.792	269.809	0	347.47	868.819	0	690.991	1124.78	297.852	842.826	808.348	1710.87	1059.62	1320.44	1155.17	277.163	711.465	883.274	910.934	689.348	1092.78	764.012	1114.56	887.709	396.705	518.805	659.23	199.763	1790.04	234.724	766.884	1616.94	555.104	256.264	487.29	1081.33	578.906	753.273	510.861	1565.41	567.927	222.187	1015.99	595.388	476.08	2065.47	923.541	1241.54	94.5747
975	4771.65	4213.72	3478.93	4529.49	3274.5	2175.84	5224.12	5666.97	4533.7	5293.34	6481.35	4903.3	3681.96	7182.8	8720.03	2103.98	2170.63	5271.05	3804.01	1971.48	3968.81	3760.02	5132.51	7077.44	2450.95	1955.97	4279.46	3513.99	5260.96	5208.84	3368.14	6337.1	4701.36	2535.19	4121.04	5291.15	4716.62	2061.6	4448.06	3871.84	5071.75	4506.32	5866.88	6876.61	6343.49	2918.61	2055.02	1852.51	3642.91
976	25.013	174.306	254.021	128.035	343.772	0	355.451	638.243	1355.94	395.13	1161.34	46.0059	501.309	0	0	66.0186	412.184	173.702	135.023	271.813	466.713	52.0308	747.394	79.0976	155.076	372.042	573.242	46.0284	67.5908	743.143	964.075	68.5954	360.617	0	266.882	957.668	110.484	599.044	118.14	0	634.788	1276.49	901.457	171.778	53.9819	296.854	0	399.15	59.9533
977	124306	127641	203703	123197	176781	138238	84968	158724	165411	194723	166679	167362	135822	151239	184274	119571	262234	157168	140254	151327	89816.4	139489	170515	203045	120878	134598	214057	134117	177669	195061	298662	157763	207703	153868	166562	187656	138940	244785	143081	176487	213157	208829	182261	223176	109541	198316	168105	310551	151952
978	3305.43	7365.17	2743.1	4922.45	6998.06	1146.55	5388.46	5914.25	4725.17	6897.86	5403.27	7034.28	1337.74	8633.36	3929.08	3208.76	5475.94	11825.1	4604.44	5166.23	4034.25	3027.09	4848.23	5009.41	3219.68	1782.16	8833.91	4114.78	12612.2	7399.87	6621.54	12125.3	9896.94	1841.96	6422.47	7862.61	8745.35	5024.6	10198.4	8601.85	12298.3	8042.33	7283.33	7650.68	8352.35	10471.7	6668.37	4891.58	9434.09
979	1.03672e+06	1.16088e+06	1.84919e+06	1.09753e+06	1.38312e+06	1.26146e+06	945832	1.68197e+06	1.64556e+06	1.59625e+06	1.05613e+06	1.20983e+06	923602	1.38931e+06	1.42976e+06	1.14456e+06	1.59494e+06	1.37567e+06	1.46815e+06	1.39411e+06	957583	1.44853e+06	1.03718e+06	1.44372e+06	1.20459e+06	921426	1.70499e+06	1.07906e+06	1.48644e+06	1.80682e+06	1.7525e+06	1.48017e+06	1.57004e+06	1.39955e+06	1.50117e+06	1.88117e+06	1.25181e+06	2.09268e+06	1.27492e+06	1.29573e+06	1.65622e+06	1.86342e+06	1.89141e+06	1.60541e+06	1.12922e+06	1.38952e+06	1.61512e+06	1.81765e+06	1.2776e+06
980	5173.22	4017.87	3517.99	3387.39	4614.78	4831.69	4555.51	4327.56	4311.3	3894.69	4688.85	4384.06	4723.68	4331.45	4280.78	4405.42	4842.5	4338.88	4298.51	3906.41	4425.77	3616.67	4531.9	4380.08	4727.47	3943.72	4291.43	5284.72	4677.94	4476.94	4375.92	4450.38	4307.61	4751.5	4215.21	4986.35	4276.26	5372.79	4771	3976.64	4595.05	4192.11	4424.82	4062.11	4271.17	3746.01	4245.26	4908.49	4224.15
981	356.851	715.014	847.462	486.708	400.375	388.498	592.522	740.949	931.46	1360.37	681.41	620.565	646.442	617.485	564.83	485.425	471.741	988.936	471.02	812.229	957.166	393.664	676.478	798.337	711.3	1119.17	934.167	231.745	844.613	922.318	796.556	337.441	758.299	359.922	645.914	748.684	103.482	808.65	292.492	268.205	600.007	626.108	1493.47	1008.24	676.128	877.713	1470.38	977.27	738.105
982	0	371.881	460.006	309.304	363.159	120.942	0	929.029	504.015	141.928	557.722	74.5782	122.383	484.44	576.776	287.826	0	344.944	124.47	0	263.668	163.478	6.72491	1384.99	108.969	107.563	709.66	253.849	397.105	685.044	572.913	933.614	344.993	104.146	0	1755.28	213.378	266.145	1742.58	0	175.729	330.171	1449.83	967.022	581.962	0	400.814	341.316	0
983	1541.25	831.137	1359.1	972.269	1197.8	1141.07	1236.78	1586.79	2686.73	706.052	1585.72	3410.83	1401.3	1368.25	986.172	860.812	668.3	1383.25	810.065	1780.37	1880.55	1877.65	777.263	1485.32	1671.33	1432.92	1331.75	1363.98	1825.11	3382.37	1214.12	1592.07	1349.89	2197.59	2521.03	3440.03	1752.63	1953.64	2399.43	3536.83	1390.66	4172.01	3988.76	1342.98	1875.9	4090.85	1531.25	1839.8	1632.47
984	0	657.823	178.673	531.448	2294.46	872.659	225.8	302.983	0	271.047	0	4566.4	0	0	1412.47	123.111	1918.41	2741.09	743.308	1425.8	587.777	2621.59	612.905	864.712	1298.86	0	935.647	1725.12	5925.9	0	4421.97	327.962	2778.02	1598.61	2086.54	617.895	2567.02	381.898	1780.98	7920.12	3042.42	0	947.955	3046.99	1375.53	5924.69	3089.87	3693.42	3204.02
985	1173.14	814.422	2147.25	640.376	641.867	1048.61	1246.92	2479.44	1461.38	1665.79	1022.93	2178.73	1227.83	976.109	706.695	1033.45	1093.7	2600.01	2153.66	1785.85	907.506	2648.92	1875.19	1458.61	814.501	1493.46	3435.92	1266.54	3637.56	1629.12	2397.02	758.573	970.218	1234.97	1878.19	3416.04	2131	3257.62	803.039	2764.95	1126.69	2262.79	2525.71	1785.64	2928.48	2874.49	3099.87	2337.57	1933.81
986	4060.93	5009.14	3946.95	4209.32	3214.6	3292.58	4494.84	2811.22	9059.02	3892.9	4582.22	4022.61	4786.67	2273.76	6237.42	3018.32	4174.33	11182.5	8100.46	5117.79	4372.77	6912.55	5383.78	6370.18	4005.42	5083.54	4083.63	5051.75	12767.6	10190	5136.69	2591.37	3039.3	3789.25	5355.6	3461.69	4687.01	4122.65	4920.33	5407.66	3653.35	10713.2	3424.32	6455.12	4242.58	4952.63	5892.36	5407.91	4509.46
987	773.654	528.141	3839.78	210.138	374.444	1715.44	1101.48	649.026	1264.74	617.618	1487.58	3674.98	2776.84	719.443	1730.29	2416.88	3190.42	367.112	4228.48	2376.29	583.549	2533.71	2215.2	1089.96	2017.43	1839.07	885.155	2123.48	1122.28	1703.62	5103.29	68.0058	0	3001.08	3595.73	1318.24	539.974	4158.01	634.935	4422.98	150.507	1549.06	1520.51	1692.11	1162.79	4897.36	2793.19	3747.67	486.368
988	64.0755	446.18	143.939	390.013	79.5822	196.064	284.817	623.113	261.548	176.511	284.058	568.971	9.0246	304.146	471.704	55.7435	201.502	624.958	206.849	396.965	353.472	137.811	226.631	443.861	243.948	181.976	537.509	319.869	1398.05	136.495	36.0863	671.353	412.057	24.32	579.181	438.001	483.812	119.622	824.945	658.818	490.143	186.998	575.203	253.839	297.065	1075.28	86.6074	232.569	59.4962
989	8106.25	13842.2	2510.66	170.772	2001.43	5537.19	677.642	1005.22	5005.57	1670.93	2241.38	6788.11	0	2196.54	2309.13	6661.37	2262.51	3127.23	4539.73	8478.45	342.3	3180.03	1300.73	2174.3	7204.18	119.33	2751.19	7974.83	3682.75	4519.34	2811.66	1911.09	2091.83	6047.39	9874.53	1652.23	741.395	2314.02	12573	5630.47	2115.69	3808.94	1374.5	1747.89	814.139	6403.58	9054.38	3139.01	290.946
990	404.256	428.966	339.439	443.345	535.319	154.309	573.664	294.984	495.384	498.163	579.79	431.735	600.825	493.964	446.13	466.491	597.86	499.605	287.484	721.558	692.567	373.641	608.317	492.656	627.11	372.928	406.17	537.34	424.581	407.615	555.064	551.76	503.506	662.305	670.249	444.02	334.248	403.688	681.199	765.095	493.524	609.115	544.947	400.095	721.149	200.091	218.335	620.698	541.43
991	42708.4	51543.7	34748	37616.3	41514	22995.2	44134.7	59299.3	47092.1	52531.6	55226.5	43783.5	30317.2	72075.4	65810.5	28941.3	24097.3	62139.4	39212	27748.8	42894.6	36944.9	53913.5	71765.9	28048.5	28089.6	58088.6	45043.3	62515.9	49115.2	24684.9	70354.7	44123.8	24448.8	28959.1	61290	38083.9	39733.7	52979.1	42708.5	43592.9	45702.1	56620.5	67641.2	44251.9	39607.6	26690	23312.3	37248.9
992	3778.25	3365.87	3346.48	4271.08	2692.52	3908.32	3743.57	4675.4	3716.59	3003.87	2637.2	2906.18	3595.51	3218.77	2690.44	3495.36	4981.58	3086.08	2879.86	3381.72	2976.78	2230.82	3516.88	2769.06	5288.99	2250.15	3127.11	3630.46	3153.33	2130.45	2501.39	2096.42	2555.21	2797.1	2936.58	2924.95	1751.68	3716.36	3141.57	2257.12	3569.57	2175.92	3430.84	4428.23	2363.03	1780.99	3569.33	2766.37	3170.01
993	517.762	1529.72	1990.41	2388.47	1710.61	905.174	3079.75	2160.42	791.914	1013.17	1926.95	961.858	1295.53	959.503	1995.44	1874.67	2290.3	651.563	774.242	322.444	1033.99	1265.63	1386.79	1738.84	1938.11	1884.09	415.407	1685.06	798.168	1112.51	1348.8	1218.64	2501.97	1346.94	616.357	730.828	241.004	2243.87	477.237	877.049	2277.46	726.604	732.413	1180.75	1301.11	39.9514	814.187	2010.28	557.797
994	16607.8	17458.3	13133	18707	18435.6	17128.1	18674	21397.1	10596.5	10439.5	18463.6	23166.4	18228.8	18933.4	21181.5	19512	23912.5	21177.5	21263.8	26045.7	25395.9	20387	24048.3	25237.5	21318.6	19061.8	17164.3	22806.2	22980.9	13646.2	29612.2	22211.3	24089.3	27961.8	28370.1	24667	24327.3	19364.8	29173.1	26529.9	25689	12672.2	24197.2	25568.7	26357.5	22496	29457.9	25649.3	21695.6
995	4436.7	12492.2	462.694	0	295.372	1333.35	10574	0	0	1174.65	7472.57	0	0	0	0	18811.7	0	0	0	0	13271.7	0	7417.51	8.30255	20725	0	18.0899	5640.75	249.55	0	0	0	0	1460.17	0	0	0	0	16227.9	0	628.061	0	0	0	13619	0	318.511	89.7193	0
996	1230.16	1349.32	634.321	1456.91	478.707	603.724	1091.97	2945.5	1242.25	263.678	1077.86	1322.76	623.702	3094.35	1624.28	464.814	330.914	1203.53	673.108	662.031	2492.84	596.879	1397.47	3822.89	650.998	1208.03	1728.48	880.368	1262.91	1676.02	765.379	3725.69	746.134	676.075	664.149	1881.79	1525.94	884.51	2956.62	1304.35	1282.05	560.161	1956.31	2048.66	1355.27	2992.08	517.284	499.224	905.57
997	1331.75	1642.78	1121.7	1606.48	1588.78	369.227	2366.03	2070.87	2701.55	1056.82	2335.17	1865.66	1122.77	2651.24	1770.24	1112.32	2076.77	840.285	1182.68	1362.1	2991.61	956.108	2008.89	1829.2	630.48	886.221	1336.05	1919.66	1717.21	3110.54	1935.42	2556.16	1419.88	404.016	954.815	3209.45	2069.53	1054.76	2538.49	2284.2	1869.36	3345.63	2484.15	1544.84	2485.17	2103.22	2047.32	1454.14	1878.61
998	1595.41	6078.18	4595.68	4681.08	3551.94	4093.91	2136.68	2993.44	5403.63	6632.41	3378.77	1750.87	5594.7	7823.43	10093.9	7976.56	5183.01	6034.88	2114.14	3570.7	3298.58	2642.09	4437.67	14745.5	8817.12	7099.09	9510.24	5122.76	8501.66	9908.61	8641.15	14009.4	8113.19	10266	5567.97	5603.84	8028.62	11742.8	16574.4	3444.13	9944	10875.5	6109.93	21041.4	4916.4	4239.68	7542.28	12252.8	11765.3
999	0	3151.31	0	0	0	0	0	0	0	0	0	0	0	0	0	0	0	7834.36	0	0	0	0	0	0	0	0	0	0	7394.65	0	0	0	0	0	0	0	0	0	4908.18	0	0	0	0	0	0	0	0	0	0
1000	1199.29	2343.01	698.252	2139.98	1724.14	862.345	2799.18	3254.22	2881.04	2020.81	2377.25	3088.84	2708.33	4245.78	2436.7	1841.02	1671.57	2365.57	2065.72	1030.71	3425.76	1239.92	2319.43	2901.22	1979.49	3120.95	2242.8	2353.33	3131.9	3223.12	1293.29	4590.12	2547.51	1147.81	1843.77	2874.61	2726.43	1561.36	3688.94	3944.7	2379.04	3979.24	3831.88	2825.56	3572.17	3947.1	1480.51	2162.85	2861.5
1001	1309.56	1394.05	1496.39	2390.21	1366.78	4414.08	2174.05	1753	2604.72	2953.86	2927.97	1630.84	2855.89	1361.52	3178.5	1722.27	1043.16	2845.92	2764.45	1000.85	1765.3	2681.19	4166.96	3169.12	1429.05	4063.5	4453.87	1872.39	3400.27	2901.99	2101.32	1896.76	1273.17	3806.62	1303.28	2441.08	3193.12	2920.75	1067.46	1675.11	1222.88	1713.09	1456.19	3938.4	2408.59	1551.31	1249.99	2037.14	3408.23
1002	0	0	0	0	0	0	0	0	0	0	0	0	0	0	0	0	0	0	0	1076.42	0	0	0	0	106.351	0	0	0	124.662	0	0	0	0	0	1521.01	0	0	0	0	0	30.8922	4.313	0	0	0	0	651.916	0	0
1003	17123.5	32354	35846.6	24079.7	26234.1	26537.2	32617.1	23677.1	27641.5	29202.6	39434.8	24853.3	50997.2	32163.2	34038.9	27059.6	31413.5	27534.4	26027.6	33402.2	34042.3	23185.9	39234.3	34816.9	30980.7	41035.8	36420.2	28170.8	31809.1	32905.7	33170.2	36224.8	30692.9	36574.3	35918.1	35547.6	38716.8	42212.5	43454.6	30985.4	36436.2	37908	40706.6	47297.3	44019.9	28171.2	36026.5	36885.3	38288.9
1004	841.332	733.664	436.81	1170.08	942.943	565.087	965.569	1410.39	1256.88	1620.74	976.581	1102.38	797.98	2108.48	2145.21	626.384	1011.84	2718.91	1997.63	1783.43	853.69	1501.32	1184.21	1224.05	688.259	1485.05	2514.57	1147.48	4041.23	870.137	1197.41	2577.97	2717.04	1896.38	2263.61	1697.78	1713.88	782.595	3140.55	2735.01	3424.34	1432.29	1775.33	2243.57	1990.55	2656.73	2542.48	2084.65	2628.08
1005	0	613.093	128.465	1171.35	120.143	1632.43	0	435.964	192.324	353.448	0	0	185.138	0	1678.09	556.552	631.513	303.216	1354.7	0	0	739.721	0	1472.69	1059.3	0	306.63	1333.89	735.441	0	338.505	0	596.151	5688.72	0	134.136	2540.81	1207.41	1133.2	2195.43	305.616	627.2	296.439	1294.95	0	183.407	457.089	2113.95	2462.91
1006	6980.8	7763.79	4051.42	9484.84	6844.92	4076.71	5579.07	12923.6	5673.42	2026.09	7435.09	5840.54	5279.41	19279.6	12590.1	3380.2	2236.89	10902.2	4823.3	3074.94	8713.95	5001.57	6325.79	22777	3697.28	9854.69	8737.49	4796.45	11877.1	7922.74	2960.32	23992.2	6321.43	6492.95	3119.08	9120.84	8665.59	3026.95	16437.7	5620.66	7341.15	4183.86	10247.4	12948.1	6898.6	13447.3	2965.97	2651.94	4909.98
1007	0	1284.4	0	565.612	0	996.272	0	1237.33	107.597	0	0	0	0	0	0	393.012	169.08	828.406	1195.11	0	463.302	1056.62	196.612	286.623	1171.89	0	0	1789.68	1383.83	2539.66	0	387.524	0	1198.36	78.1255	663.66	4082.97	472.758	5255.47	2231.55	48.6777	1910.64	2627.07	208.176	1156.88	619.173	0	313.676	4905.81
1008	3505.42	5164.62	3919.69	3897.53	3358.33	3918.18	2913.99	3003.12	1826.77	3751.2	3456.87	1935.46	2994.52	3579.52	719.453	2722.42	2823.68	2296.62	1909.7	2585.07	3263.77	974.199	2340.4	2732.32	2686.56	677.367	2176.81	1899.82	2179.08	1452.72	3031.43	2640.49	2877.56	2009.15	2465.55	3010.73	1846.06	1969.62	2178.41	1495.39	3756.21	2346.45	744.67	2821.05	3054.05	12.389	1802.82	2583.56	2792.08
1009	4687.86	13362.4	9161.89	9401.28	9234.51	10706.6	5731.7	7179.07	11404.5	12705.5	8210.52	4917.85	12219.2	14569.9	20733.8	17197.1	12505.2	12228.9	5619.63	9421.65	8579.07	6520.03	10048.5	27951.7	18925.3	15563	20502.9	10206.2	16447.6	19315.1	19650.2	23580.4	13958.1	20934.1	13392.3	13047.5	17903	23781.2	30849.4	8903.36	18048.7	22509.9	13868.1	44693.2	11004.2	10733.9	17441.9	25701.6	23619.4
1010	627.553	954.353	939.551	469.357	1012.76	1086.34	681.373	1438.52	57442	728.936	1039.12	243.045	1264.56	395.344	985.906	229.037	1022.22	324.966	1368.93	1370.28	1267.96	1263.13	1458.17	1330.52	985.435	1119.23	1568.54	1323.46	481.37	68547.9	1174.97	832.348	1123.48	2266.34	1284.4	1428.26	1064.94	2289.35	592.678	1896.89	2295.25	77573.1	1639.78	1430.91	1267.13	708.615	1009.09	1151.01	1351.84
1011	509.75	1317.78	1942.62	3160.62	2511.45	1747.93	3182.95	334.199	512.429	1220.67	1777.61	1262.25	6794.22	2430.68	588.24	528.925	5981.53	2590.21	4077.79	1129.93	2493.03	4866.16	1383.17	957.571	1094.3	6460.66	2171.58	1262.84	3070.04	1495.44	5426.22	1929.31	4242.58	1574.48	2043.93	337.873	3655.77	3127.45	590.397	1849.3	2914.61	898.725	492.045	752.509	4398.15	2117.86	1731.93	6822.5	3103.16
1012	2216.64	4598.44	1413.93	3729.38	4108.52	1920.86	2803.33	5073.97	2947.64	2221.59	2885.49	3839.51	1529.1	5639.04	3650.74	1153.39	1591.84	6011.07	2465.32	1220.35	3318.45	2153.93	2669.93	3910.06	1603.77	1116.37	4595.15	2005.16	6246.51	2649.56	1193.42	5215.81	4017.77	2026.24	1700.54	5392.07	2608.55	1949.09	4293.31	4102.85	3693.74	2307.69	3772.68	2921.68	2578.42	4014.92	1518.68	1318.12	2278
1013	0	0	0	360.043	0	136.994	0	0	0	0	0	0	0	0	0	0	0	0	448.746	0	0	227.031	0	0	82.0296	0	208.525	1065.21	148.809	246.395	265.819	0	0	664.571	0	263.461	2065.28	0	1731.71	333.034	0	942.312	576.131	0	215.807	517.316	0	219.27	2962.19
1014	946.693	1371.93	1183.64	868.563	853.144	3894.89	950.591	1259.1	2831.01	3209.82	1144.82	1156.21	1138.52	2822.7	2046.82	2951.24	2245.55	2281.47	1655.93	397.51	2717.27	2187.49	1897.8	1276.97	2646.8	1034.78	1376.84	1352.71	3385.71	2416.7	2821.37	3114.49	2864.89	4634.76	3284.59	1083.65	1574.42	1200.23	1295.18	1605.73	1356.13	2426.03	2630.87	2371.8	907.945	2539.68	1075.42	2963.94	2482.82
1015	74047.3	116112	75383.4	129838	28521.6	152995	38784.1	84528.5	88467	43489.3	64611.8	79780.6	48015.3	55855.9	57011.8	107996	67375.8	69034.8	100502	23221.2	44522.3	96062.7	67980.5	61462.3	124095	46529.9	55730.1	106344	81592.5	102416	83435.3	60198.4	34322.5	196957	29226.6	109497	182860	118799	173632	92203.3	43723.9	112540	112647	66900.2	61265.8	95943.5	33488.9	88228.9	198987
1016	0	153.204	0	0	0	0	0	0	0	0	0	0	0	9.482	0	22.7416	0	0	65.4977	0	0	212.08	0	0	0	0	0	210.213	0	0	0	38.1187	113.292	15.2703	0	94.8536	229.281	170.998	0	80.4977	199.254	0	65.3933	0	0	0	11.3482	0	650.413
1017	0	0	3224.28	0	0	0	0	0	0	0	0	0	0	0	0	0	0	0	0	0	0	0	0	0	119.284	0	0	0	0	0	0	0	0	0	381.485	0	0	3314.1	243.329	0	0	0	0	0	0	0	268.806	127.06	0
1018	4.43795	154.409	25.3148	217.825	223.44	0	48.1681	320.497	10.8783	321.365	23.631	128.158	0	1040.42	116.28	18.2006	114.155	784.303	260.651	65.7134	84.684	0	0	550.442	14.8651	0	998.903	171.846	1684.13	495.174	466.112	726.015	922.099	29.2819	712.063	966.337	481.048	37.4	606.389	249.568	1668.87	703.548	890.741	246.85	290.041	1042.24	550.624	421.392	21.8167
1019	0	0	0	0	0	0	0	0	0	0	0	0	0	0	0	0	0	0	0	0	0	0	0	0	0	0	0	0	0	0	0	0	0	0	0	0	0	0	0	0	0	0	0	0	0	0	0	0	0
1020	3918.7	11909.4	11974	22436.5	5853.75	5865.29	5268.61	8907.69	12995.2	10406.9	18831.7	6783.24	8329.43	6390.81	11409.2	22581.7	17381.6	12549.4	12631.7	18111.3	8293.32	12984.8	23729.1	12309.5	27143.6	8986.95	11951.7	8175.18	14084.5	15596.8	24087.2	7822.32	10679.7	5571.47	20644.8	13465.8	32082.5	17862.1	18054.4	9763.2	14923.4	16273	15006.4	12437.5	10352.7	9038.19	19758.4	24653.8	31864.1
1021	4662.22	5538.56	4549.64	7983.92	2321.79	14692.8	1919.15	4742.56	2593.21	3669.2	3132.43	4248.71	3379.75	4034	5516.04	8270.1	5919.78	4089.2	6560.89	1336.05	2622.36	6966.02	2202.87	6501.04	8302.11	2965.97	4935.55	5962.4	4991.59	6692.17	4339.9	4868.67	2686.06	18825.8	2175.38	8001.78	14548.5	7281.16	11974.4	6906	4109.72	6748.86	6235.22	8447.95	3022.99	8742.54	506.858	4515.71	12811.2
1022	949.478	705.718	4228.48	1627.91	240.198	1017.94	0	1804.2	402.023	543.53	1457.39	365.973	562.975	0	938.684	1180.72	0	302.936	546.847	222.036	172.402	1730.7	789.984	639.822	1042.29	863.967	480.873	428.101	1210.27	560.841	210.366	181.967	413.98	1311.64	210.195	584.118	1647	2946.88	732.616	240.847	703.994	647.323	1746.13	1264.2	1018.16	892.43	390.395	442.31	993.535
1023	0	568.035	971.399	575.835	1632.6	0	611.364	6681.33	13675.3	5976.77	242.277	222.423	4165.46	1336.18	0	4382.5	59.877	644.257	155.585	1772.52	477.84	240.296	455.704	0	2906.13	5796.63	6254.54	0	576.941	12943	0	986.387	2414.51	174.522	1856.76	12785.8	432.348	3853.19	1027.1	361.343	2841.93	13671.2	10376.7	79.98	616.295	507.91	2253.86	0	538.945
1024	3592.58	12023.8	10182.8	8113.32	13339.1	1599.09	7780.75	15122.1	6166.22	17597.9	10943.3	13886.3	1486.55	25924.2	14875.5	1875.11	5188.64	47336.4	5222.2	8641.7	7659.72	6942.17	9940.66	17357.5	2194.69	1936.61	25612.5	5141.22	51455.3	8851.59	7835.21	28401.8	16529	1771.62	9518.79	17817.1	9065.69	12882.1	17689.8	14268.4	20467.9	8194.94	16688.5	14039.4	10123.5	16570.2	11193.7	7934.93	10315.7
1025	3651.24	4805.06	5349.62	4913.15	6561.86	4577.92	3793.24	6438.18	5312.93	3813.17	6338.69	5982.55	6837.24	6825.19	8280.3	4466.69	5723.97	4465.04	5429.68	8062.48	6596.2	5653	7343.95	6676.7	5075.83	5212.05	5895.7	7047.59	4177.92	4161.08	10519.8	8141.62	8182.48	8329.84	6627.66	7608.75	6447.3	6769.08	8642.41	7262.03	10676.4	5494.84	8436.72	7842.12	8951.36	7147.31	5504.81	10196.6	6516.94
1026	22958.4	27125.8	25838.5	3674.59	20642.1	28073.3	5536.47	25617.2	25354.8	27193.2	9983.52	17943.8	7669.08	28427.4	42998.3	19361.7	88010.7	21062	19904	47049.2	8702.56	19833.9	11319.4	50693.7	21917.6	5679.82	37161.9	37975.7	27816.5	31047.7	111655	36276	26711.8	35901.5	53537.4	37571.7	6597.39	37209.8	31794.6	22409	27881.1	32281.8	31252.2	58996.8	10526.4	21320	47563.8	105308	7534.74
1027	594.558	1261.12	2420.75	2163.93	808.789	621.156	1814.62	1489.77	1150.13	3394.67	1883.91	1620.03	1905.64	1036.61	2136.38	715.921	2015.9	1611.17	816.765	2430.89	2276.47	1779.3	2746	870.723	2165	2301.07	4240.47	1935.24	1657.65	2996.81	2531.87	1623.76	840.647	1113.98	2361.36	2413.12	2924.58	4040.05	1875.58	1671.76	954.912	2813.67	2779.04	2234.48	2417.78	1841.48	2404.02	2369.14	2909.16
1028	1930.35	13107.4	1037.5	12726.6	0	6220.12	286.154	1542.33	1968.09	0	1582.72	2544.63	0	0	0	2277.28	659.783	263.059	2520.32	0	296.399	0	1783.12	0	3546.42	344.184	212.584	6985.51	177.685	1595.62	650.497	253.002	0	6207.01	0	2150.23	9309.86	1830.28	16062.4	1024.77	0	913.032	0	0	335.478	2238.45	0	1144.71	4964.12
1029	199.45	1610.59	467.036	1722.35	0	2109.8	0	467.972	523.864	408.822	0	256.475	0	0	269.096	716.793	0	0	602.632	0	325.835	1457.92	0	0	179.467	0	427.502	484.937	460.429	635.087	0	134.086	0	1234.27	0	0	4700.75	211.19	4665.31	0	0	1157.71	1196.49	94.6483	0	1564.29	0	254.04	5381.69
1030	890453	860994	946993	859011	936508	921954	913510	927941	911037	921941	933596	934755	941654	942191	952864	926861	981068	1.00054e+06	958054	945342	955542	1.00127e+06	944358	940148	960265	940411	948915	977510	1.08878e+06	989002	1.06476e+06	1.01079e+06	1.02358e+06	1.02488e+06	986033	1.03005e+06	952380	1.02551e+06	953579	983033	1.06963e+06	994408	1.05212e+06	1.02478e+06	1.03201e+06	1.05862e+06	1.02451e+06	1.07486e+06	955481
1031	32.6803	26.9438	21.8032	0	0.00186343	136.314	0	106.203	55.726	0	0	28.3695	14.4549	59.8577	104.352	10.627	20.2229	30.7045	11.427	0	4.19929	4.90102	0	85.6933	19.481	0	0	32.6889	47.1107	0	0	24.3953	43.8322	10.8915	35.0662	31.7526	57.8526	0	0.185453	26.872	89.7089	0	5.54419	8.11586	85.8928	29.5013	0	0	16.0977
1032	2296.25	1267.96	1682.66	2938.52	53.7207	3403.23	64.5025	1128.06	3682.84	206.056	1405.01	1079.18	795.96	1556.84	1777.58	2784.54	721.187	552.258	3053.88	0	1310.24	1965.18	1704.12	1614.44	2832.49	1034.81	1876.17	596.53	1852.1	3196.38	947.999	2666.09	877.899	8903.36	111.889	6304.88	6367.13	3806.49	8511.45	2597.55	515.688	4220.11	4890.94	3760.97	1225.92	0	0	2734.25	10007.5
1033	7568.33	8456.04	6150.47	6480.52	6840.01	6506.72	8623.47	9395.46	8417.78	6945.36	8138.99	8794.17	5364.47	11029.6	9423.91	6530.17	4239.64	9054.45	8869.88	6122.7	9268.01	5350.95	6862.26	7367.56	4723.74	5392.52	6224.75	7610.72	10983.7	6904.15	3284.01	9755.59	6118.87	5027.68	6244.92	8745.91	5024.16	4884.07	7930.53	7029.98	6583.19	8847.82	9058.61	6408.35	7499.54	6124.94	6976.22	3180.87	4554.4
1034	758.924	2001.81	2311.3	979.283	583.988	1046.89	1056.55	959.187	1857.06	2617.65	1053.96	554.665	1405.2	2978.95	4330.87	2586.71	1934.06	818.836	101.876	1071.11	876.079	398.079	776.004	3722.2	1961.77	1040.09	2120.49	1193.57	1181.11	3395.21	1728.46	3198.16	3300.87	1489.6	989.734	726.229	2671.24	1648.34	2627.34	523.577	1717.12	2533.22	1201.9	2236.04	1958.5	27.051	312.838	1289.96	1201.81
1035	2286.4	1672.89	1315.3	1446.34	1387.64	1923.91	1908.84	1840.88	1898.62	2103.06	1143.53	2483.65	1592.28	2537.41	1797.7	1379.4	1897.27	2542.62	2744.91	1166.04	2531.11	1058.9	1987.6	1384.56	2221.31	3059.31	2569.87	1263.21	2261.14	1582.27	3162.46	2888.03	2388.81	2520.27	1465.91	1922.35	1787.36	1385.34	2101.17	1910	2630.03	1358.3	3329.29	3937.84	1986.78	1630.83	3011	2642.23	1811.12
1036	818.306	1512.42	961.78	884.477	762.777	1447.41	1980.32	991.205	2746.72	764.633	2132.42	1474.03	1402.7	1669.04	938.894	811.342	1011.04	1666.81	1366.28	509.09	1944.07	2641.16	2383	1648.35	1397.38	1703.68	1284.83	1379.56	2197.03	3781.09	1438.78	1213.08	908.648	1753.52	835.627	1672.56	1480.67	1849.05	802.557	1042.59	1209.75	3565.21	1401.42	2007.96	1607.88	1039.7	1019.09	1886.01	1626.59
1037	122.97	146.676	168.929	224.709	204.525	84.9996	283.382	215.239	253.364	137.744	178.384	112.993	88.7268	171.324	162.927	199.618	150.825	301.556	107.818	151.379	254.984	140.503	211.706	128.874	220.533	170.01	387.401	273.682	445.917	294.724	291.78	292.167	323.51	232.08	381.076	188.29	329.676	464.27	184.618	237.413	421.038	279.18	288.914	350.885	259.932	270.423	235.072	265.878	411.77
1038	1371.55	1778.79	192.624	2593.2	2097.51	442.27	1239.08	2397.02	979.472	1689.36	1726.94	1703.23	685.786	2845.7	1310.96	204.714	856.266	3292.8	1565.36	491.488	1905.04	1050.7	1812.73	1675.53	313.786	691.845	2593.14	537.223	3004.57	1337.34	1189.37	3285.39	2611.85	1165.94	1667.27	2243.64	2681.95	575.806	2451.28	2425.65	1855.21	1495.48	1622.84	1100.71	3343.82	2653.41	1138.46	1328.31	2621.29
1039	1424.3	1357.79	1205.04	1288.1	912.004	490.363	2298.85	2214.11	1997	1042.97	1688.67	2187.79	769.923	2266.59	1175.8	644.409	2268.04	1077.46	856.058	3183.93	1391.19	622.424	1129.3	1944.83	244.771	845.993	1668.3	1623	1073.16	2467.74	2471.92	2741.86	1113.29	317.594	2837.1	1782.26	2060.03	1175.54	2412.68	1315.23	1526.46	2473.26	651.5	1838.83	1474.77	1969.06	2268.67	2378.03	1814.72
1040	1686.44	1219.87	1022.97	2506.31	2283.32	2980.79	905.319	2691.36	896.351	1476.45	1026.48	5613.61	431.721	439.826	2515.23	1299.54	3421.45	6745.83	3537.64	1453.94	383.196	3029.63	1472.13	2495.68	3246.04	1380.09	1216.18	1113.04	4767.32	705.324	3137.63	2555.42	1239.59	2260.96	1880.85	585.144	1802.34	2939.16	1559.76	5524.77	2497.58	1053.2	2267.64	1538.54	1780.44	6634.03	2099.71	1760.05	1168.76
1041	59602.5	60459	66143	62310.6	68256.4	69387.7	66092	66464.2	70261.2	64234.3	68829.6	68410.1	68053.5	76133.9	73852.7	65918.7	70546.3	76160.6	73738.5	68934.8	70780.6	71214.3	74197.9	73173.9	71672	70662.1	72540.8	72360.5	84442.8	78151	82909.2	78400.4	76406.5	77924.7	76047.4	80032.7	69802.8	79407.4	73843.1	77501.2	86996.6	81689.2	82212.8	78668.6	87881.4	76822.3	79342	82566.7	77210.6
1042	234.295	0	1578.09	255.005	786.038	757.256	112.378	1652.18	657.688	257.664	0	250.808	262.309	175.166	325.703	368.586	963.52	576.714	1073.22	809.088	248.224	1442.99	0	359.014	0	555.821	319.914	686.81	1385.34	96.8351	987.028	209.862	1134.73	469.614	1181.03	2409.95	886.974	2570.44	0	501.291	1130.6	483.589	2020.41	386.017	381.567	698.813	512.155	1766.37	960.142
1043	4956.66	9405.14	20088.6	5849.34	9079.94	6053.08	12762.5	11552.2	7688.29	2665.47	26517.2	7915.82	7169.76	5317.73	11703.7	6706.4	11282.4	8048.74	9829.45	17365.2	13170.3	11270.6	27833.5	7941.82	8627.5	9298.94	4588.42	7818.58	7401.65	6365.53	12874.7	6731.98	8710.79	7171.72	17412.6	15318.1	7889.05	34201.6	10339.2	11568.1	11095.8	5995.24	15466.3	11046.2	17667.2	10755.3	18478	16642.8	8857.25
1044	2847.54	1906.04	1608.49	2204.19	2214.01	3756.52	2869.38	3018.98	2275.94	3468.37	2935.38	1940.85	3269.08	1476.59	2280.3	4565.29	3514.8	3910.31	3004.9	4627.24	4591.87	4452.25	3072.22	3140.89	6232.16	1468.13	1885.78	4631.29	4369.87	2313.13	3848.02	2269.02	4776.35	3736.15	5405.41	5669.99	5923.18	3483.06	4501.47	6382.02	4760.49	5037.93	4081.31	3935.84	4527.09	3209.08	5146.32	5387.66	6022.58
1045	1353.02	2415.71	2534.94	4670.94	1686.38	545.466	2538.05	3501.17	3372.04	1016.48	6859.73	851.641	1891.65	1582.42	942.607	4091.69	4463.78	2404.17	3202.54	4071.83	2809.67	2624.15	4854.92	2297.3	6576.56	2705.77	3146.25	2428.65	4713	3483.2	4520.37	1149.93	2075.88	1215.86	6973.57	3841.57	6010.77	2868.54	4575.32	1643.13	2746.02	4301.57	2947.11	2272.53	3710.42	2335.29	3022.27	6422.24	5558.07
1046	84.9349	118.931	155.619	45.6778	109.883	253.212	103.936	1230.33	121.905	121.645	160.225	0	0	1141.03	2671.43	124.225	300.582	310.493	654.56	64.7047	61.9684	547.645	148.063	2806.04	542.766	234.989	453.63	199.445	671.423	58.152	163.645	1881.05	417.728	738.371	180.059	1624.85	69.0114	322.177	307.535	302.875	1029.31	183.648	1534.51	3580.77	1321.44	599.737	77.756	281.521	256.913
1047	1658.01	4699.43	1633.68	775.655	2162.37	1982.01	2321.29	1316.83	4355.08	1063.31	2700.04	3725.36	7216.88	1651.22	1181.17	619.364	2379.78	3515.87	2622.09	3475.56	2242.86	2104.3	3892.73	2746.67	3740.8	6990.93	2980.33	3274.67	3970.91	4554.53	4970.67	3579.04	2111.74	793.772	6185.24	1538.02	2912.56	4329.09	5170	4859.3	2746.79	5114.89	647.25	3842.94	3886.19	3504.86	4244.33	4656	3272.36
1048	250.185	152.49	528.517	142.966	1408.44	581.25	175.659	486.141	391.464	293.112	486.488	1950.54	207.172	459.393	658.428	464.834	776.093	1039.04	991.552	226.307	238.421	778.168	236.704	711.259	303.311	201	539.493	240.105	910.515	315.178	983.856	542.294	1408.63	835.064	277.262	909.65	155.039	368.22	510.157	950.809	1685.82	188.472	362.759	269.551	179.526	2129.02	184.887	315.408	20.8754
1049	4268.15	4040.3	2335.86	3669.96	6596.89	1962.25	3240.48	5347.75	5538.26	6129.83	4474.63	5790.22	3205.24	7104.84	5614.5	4928.98	3294.92	10281.9	5406.95	4613.21	4243.47	7229.76	4187.71	7639.17	4062.74	3032.27	6339.04	5249.01	13254.2	4421.58	5089.82	8240.49	7781.54	4038.92	6031.01	7937.02	5263.63	4476.18	8100.36	6797.2	7986.12	3915.27	7638.29	7075.51	6938.12	7518.71	6328.25	5592.17	6809.3
1050	7127.37	19808.4	7707.71	11593.9	20178.3	6720.55	8184.23	13315.4	9742.57	13682	9652.78	14541.4	4933.47	21658.1	9761.36	6433.86	12510.1	42220.6	10607.6	8738.12	10275.8	8808.67	10234	12841.9	8286.02	4683.54	17003.8	9264.25	41796.5	11669.3	13338.9	23093	24846	8685.16	12185.5	15664.6	13459.7	10464.7	23614.2	18840.9	24223.7	8667.38	13439.7	12330.2	11036.2	18587.5	12035.2	15932.9	13671.9
1051	591.865	443.738	547.449	374.859	506.037	343.405	506.111	440.356	539.925	808.873	392.219	539.25	384.471	565.728	492.617	245.877	718.526	624.06	194.995	668.74	453.849	406.334	513.137	572.685	462.712	466.15	888.277	547.242	675.611	1095.89	821.623	376.419	693.715	469.123	673.891	810.816	548.837	872.765	593.382	550.99	685.447	949.193	788.214	773.806	650.448	594.397	971.961	840.78	533.595
1052	98995.5	122282	79657.7	116368	77433	29233.3	136149	115131	147435	68822.4	120434	101205	72178.9	137289	105851	61242.7	92147.6	68151.7	76970.5	97152.2	133298	69109.4	114492	106550	70240.8	66522.1	69444.2	110511	74425.2	163862	102268	146267	87057.9	30109.7	102030	127733	117034	89895.9	118381	103813	82755.3	162188	117957	114480	140925	98075.1	104398	102433	122058
1053	0	0	0	0	0	0	0	0	0	0	0	0	0	0	0	0	0	0	0	0	0	0	0	0	0	0	0	0	0	0	0	176.709	0	0	0	0	0	0	0	0	0	0	127.467	249.753	298.534	0	0	192.851	0
1054	2616.31	3912.4	2027.17	3796.79	1422.73	4001.22	2370.93	3567.21	3204.41	1991.24	3621.85	3200.81	2651.59	5236.07	4879.5	1240.45	1775.01	4238.13	2800.27	2106.79	2560.49	2497.12	4008.7	3932.07	2935.58	2494.73	2943.69	2722.43	3649.32	4162.72	2739.92	5810.47	2680.15	4043.56	2160.71	4474.9	3239.28	3304.06	4764.04	2454.31	3333.09	3298.81	3358.3	5833.46	2913.54	2662.71	2968.59	2509.78	2671.61
1055	3265.04	3112.58	4486.3	5843.05	3802.24	4408.49	2341.46	5017.07	5550.39	6294.52	5627.28	11702.6	2122.76	4124.24	3948.58	7507.2	7300.27	5258.4	7043.65	4391.68	2141.21	6304.63	4012.12	6443.68	4688.8	1706.62	2621.05	578.368	2775.03	1522.18	4350.85	1508.37	829.436	876.008	3647.28	5085.5	522.578	3521.71	157.401	9351.27	551.91	1337.7	5196.62	3817.29	488.957	6996.28	3752.37	2427.76	563.939
1056	0	0	0	0	0	0	0	0	0	0	0	0	0	0	0	0	0	0	0	0	0	0	0	0	0	0	0	0	0	0	0	0	0	0	0	0	0	0	0	0	0	0	0	0	0	0	0	0	0
1057	8537.07	4565.46	6783.64	1758.31	5083.96	6039.76	2810.39	5712.6	9383.28	9423	5956	5499.36	3516.71	7241.72	6898.44	8973.95	21013.4	8619	9273.06	17930.9	5255.12	9753.68	6191.05	6484.79	8740.91	3015.44	12191.6	11357.5	9152.75	13625.6	24926.9	6459.45	5850.02	6543.5	21085	8161.12	4143.46	8137.28	6041.18	6497.95	5816.63	13590.6	6275.68	7628.58	4207.24	6057.61	20419.1	25426.5	3756.31
1058	619.731	1239.92	1005.68	1656.21	1407.12	465.498	982.358	1508.07	1254.05	2689.25	1152.69	1389.5	1097.31	1173.64	2021.85	1139.53	2110.18	537.521	1187.06	1728.05	1039.25	968.214	1439.28	1631.61	1452.44	1430.09	1730.95	1670.25	1364.37	2300.71	2041.05	1787.21	1562.6	1640.4	1410.54	2024.11	2199.76	2269.49	1993.1	1853.44	1180.31	750.046	1895.13	1496.24	1668.99	2158.74	1220.93	2157.8	1262.77
1059	451.116	874.328	124.877	0	0	0	0	633.214	0	556.428	42.2943	725.41	1.14856	649.743	1397.56	0	0	376.281	247.421	0	164.442	30.5885	271.898	850.943	0	0	391.826	352.218	723.67	100.177	0	1085.57	278.295	70.1654	184.928	257.796	121.127	299.121	662.322	246.804	297.222	334.747	652.878	1163.43	507.18	483.206	78.0227	63.8153	0
1060	30.4514	2252.56	490.482	2764.22	0	2194.58	0	834.293	552.325	0	0	1474.37	0	0	0	201.23	0	744.719	604.019	0	422.325	1195.47	167.509	56.2429	0	0	0	1349.48	722.651	273.133	0	349.647	9.17299	5765.18	0	229.151	6257.5	1335.4	5453.81	510.616	0	585.782	1199.85	165.779	672.35	917.842	0	192.504	3588.34
1061	5115.76	6563.48	8966.21	3735.88	3159.93	4536.04	5214.55	8879.51	6721.92	7209.57	5123.62	6298.75	4495.61	8673.75	4521.04	4738.16	6209.11	15992	4832.09	5593.77	5859.09	2897.24	4623.99	9676.69	6714.15	6275.56	9132.85	4607.59	16573.3	8324.04	10327.4	11119	4166.48	5609.68	5865.31	11061.2	4983.12	6807.41	9394.78	5996.22	5668.64	8936.51	5700.21	10672.2	6885.44	6347.28	8904.87	11299.3	6895.29
1062	1569.46	3468.83	1268.06	4479.43	10030.2	5672.18	2419.21	3588.66	8387.92	2550.24	7663.81	13588.1	16035.2	2063.92	2061.83	1663.55	3959.36	6415.06	696.382	3935.82	1857	624.656	7104.1	1909.12	2517.16	16026.1	3362.44	3102.21	8159.58	9085.25	3122.89	1866.27	13778.5	5201.17	5476.29	3696.93	5098.26	2521.84	4243.95	12753.5	12738.9	9020.89	3146.35	3441.68	3044.31	10822.7	4742.26	3074.82	6039.43
1063	0	0	0	31.2346	937.708	120.464	0	134.826	0	226.167	0	0	0	85.0686	42.0325	0	362.626	603.131	24.0188	0	0	75.5564	0.116195	131.782	55.0702	0	49.2907	0	778.824	51.0418	622.711	4.23422	948.759	99.4171	0	0	48.0389	0	0	0	1275.29	133.076	0	0	0	0	0	187.547	0
1064	3006.23	4822.32	2253.68	3441.34	3809.05	743.126	6704.83	4962.02	6400.13	5171.8	5710.91	5600.82	2938.88	6468.53	5813.04	3532.39	2692.2	5285.36	4334.89	2796.08	5308.51	3490.81	4981.26	4745.13	2991.97	2369.38	4245.3	4695.29	6083.25	6974.55	4349.47	7381.9	3336.48	1613.84	4317.35	7476.37	4057.99	2825.64	6003.05	4865.43	3926.2	7889.3	6167.82	6518.8	8048.45	5588.18	3800.02	4801.72	4518.71
1065	2062.81	3273.07	2686.03	2682.81	2819.75	3611.48	3335.44	2939.34	3081.17	2648.56	4008.52	4103.76	4054.57	3585.49	3611.94	2763.25	2747.33	4174.57	3805.49	3207.97	3279.04	3178.82	3903.14	3783.02	3909.85	4299.38	3023.58	4644.48	4431.92	4824.54	3589.27	5150.76	3708.93	4087.54	3580.35	6104.85	4704.83	4108.05	4677.43	5768.31	5362.65	5150.79	4577.14	5167.32	4918.69	5578.12	5120.68	4237.71	4234.85
1066	1427.11	1360.45	956.402	1567.66	1176.46	845.257	1165.69	649.279	1014.25	850.319	890.899	1166.52	1064.57	842.528	870.371	972.913	1164.46	868.133	1053.02	1212.56	1070.17	927.147	745.758	884.131	1026.95	1117.75	897.043	823.254	807.054	640.99	903.916	755.063	1145.99	992.852	704.345	914.546	731.245	815.08	1113.69	1087.88	895.378	756.816	694.704	1056.48	976.207	710.696	848.039	884.782	889.673
1067	1415.13	622.369	2997.41	583.646	1746.33	692.914	668.101	1020.81	1330.43	1621.89	704.923	3822.83	866.363	724.579	1950.63	1841.71	1108.93	993.765	1540.21	1612.9	319.137	642.137	976.061	1430.81	1171.71	285.842	637.869	278.478	644.174	173.669	609.328	61.2968	436.091	269.747	420.79	619.222	45.8125	736.761	170.051	1342.01	263.927	142.67	312.9	994.926	146.951	2063.4	527.92	424.014	23.3039
1068	1500.8	3813.7	3215.3	1060.13	1159.99	2355.74	1923.52	1702.77	2461.04	5543.48	2101.63	796.683	1734.56	2896.63	8565.68	2442.2	3237.09	1279.77	745.879	2242.89	1809.34	655.563	920.241	8094.46	4239.3	4265.21	4120.85	1646.09	1782.17	4366.06	3585.78	3502.43	4693.75	2582.58	1303.97	891.376	4890.73	2226.01	3358.01	1006.09	2559.66	5104.44	3394.68	3879.76	3568.68	0	438.012	1673.76	1972.15
1069	224.735	335.609	515.009	243.225	481.163	264.074	376.984	475.456	341.381	497.083	648.201	302.917	356.936	634.295	282.911	326.474	457.54	509.187	263.684	404.598	429.024	368.834	406.592	438.046	295.106	355.013	742.329	398.532	552.68	588.27	670.206	441.692	474.789	425.355	575.397	1153.64	448.083	739.039	575.064	359.947	679.054	436.631	632.019	605.348	666.509	605.727	641.967	700.168	644.336
1070	109.061	19.878	66.9801	93.8048	142.738	94.8946	20.297	175.485	91.1734	54.1219	176.948	259.558	83.8796	44.5909	186.678	211.252	278.388	158.541	263.278	246.935	162.994	314.29	159.517	184.776	326.398	116.636	157.561	220.667	146.126	214.074	199.408	146.582	83.1603	8.2689	271.961	177.977	228.888	231.183	148.215	203.321	154.397	282.318	192.72	264.896	117.605	579.079	207.818	178.763	149.438
1071	152.674	0	963.87	173.209	341.188	275.734	57.2632	692.399	285.406	220.961	0	49.4887	57.3315	85.3183	204.886	105.495	304.293	452.338	849.837	327.277	117.162	539.995	0	17.2844	0	345.882	133.52	359.284	454.879	0	723.569	75.9711	314.096	188.776	444.41	1433.6	178.454	1263.02	0	288.566	879.927	341.115	1140.91	238.115	21.499	321.428	300.327	860.123	404.94
1072	4430.85	4417.87	3975.16	4151.95	3040.84	3021.19	1856.65	3475.09	4328.07	1965.24	4033.34	3974.67	5126.4	1621.79	4252	3770.79	3444.82	4152.43	4030.88	4195.48	2965.21	3961.69	4356.5	3446.16	4328.33	4152.18	3627.71	3271.97	3319.21	4800.31	3301.11	3238.41	1957.77	3551.86	3040.36	3133.8	3309.32	5161.77	4605.29	4341.14	2791.42	3697.56	3631.08	4193.37	3834.3	3217.25	3783.53	3397.22	4928.28
1073	1410.71	2976.06	9770.29	2540.48	4380.04	1812.59	2427.82	5370.01	2645.34	4251.7	3892.67	5295.44	3080.54	3499.98	5938.94	4260	5756.42	4110.19	5907.09	5489.35	1028.01	4353.65	3650.4	4849.65	3379.95	1601.77	3147.92	1577.59	3931.85	1248.11	4581.48	1324.04	1597.38	1340.4	2299.16	3674.3	250.426	3880.55	970.332	10510.7	2018.66	1553.48	1943.78	1754.21	783.021	7735.66	4687.79	2424.72	898.469
1074	10353.3	16449.4	7401.56	9751.66	12689.2	4438.63	12180.6	18405.9	11386.3	10143.9	13060.4	10777.4	6022.72	20326.9	16253.4	3301.37	4266.14	21055.4	8221.15	2891.49	11690.9	7497.37	11921	17146.2	4584.09	4929.98	15310	8421.61	18607.1	10388.6	5570.35	17561.5	11221.4	3748.33	4896.35	15024.8	8110.63	7041.32	13652.3	7736.3	10859.6	7301.94	14598.2	13068.1	10248.1	8723.67	3690.69	4096.76	7031.62
1075	0	0	270.993	114.237	81.1501	0	0	330.116	496.57	0	0	0	0	786.944	1169.28	60.4572	0	441.311	0	0	0	0	0	415.16	149.017	0	303.105	0	162.208	550.744	0	737.265	0	0	98.5839	1817.07	614.081	884.272	133.924	0	0	377.029	1724.7	442.465	0	0	0	232.865	0
1076	13232.5	15604.4	15871.3	16670.3	26094.8	20417.3	15242.4	23470.9	36545.1	24716.8	11048.6	12314.1	9688.07	16811.7	15521.9	8881.24	32855.3	16811.2	17616.3	15230.5	13796.4	17177.6	9688.03	14739.7	10051.7	10046.8	23006.2	13350.9	19163.9	35355.2	32912.1	17973	26015.7	19057.8	14551.7	23129.9	15628.2	15945.5	17109.8	10400.3	27937.8	35751.2	23723.4	14875	14355.9	11934.7	14473.7	34207.3	15376.3
1077	0	0	0	0	0	0	0	0	0	0	57.1674	15.0264	0	0	0.710116	0	0	59.6515	138.894	8459.86	0	0	0	46.3919	0	0	128.408	0	229.945	116.601	0	0	0	243.085	9709.65	0	0	0	44.3042	0	13.3366	149.29	0	0	0	0	8220.19	0	0
1078	6835.14	6322.39	7358.13	6854.11	5818.61	7828.33	7391.72	6841.69	7253.48	6809.18	6864.57	6095.04	7536.51	7539.07	6701.29	7498.34	6483.29	6075.93	7286.06	7229.23	7669.69	7458.1	8199.93	5752.98	8268.86	7098.4	6057.37	6988.2	6320.56	8116.38	7339.32	6355.16	5811.47	6362.69	6705.26	7166.18	6940.49	8752.92	6121.89	6298.09	5501.27	7062.77	5979.73	7322.83	8141.04	6354.67	7124.65	7977.56	7482.49
1079	68386.1	116845	73137.2	125572	28251.3	134743	43298.2	81875.4	82251.7	34933.4	59554.6	72961	46142.3	53360.9	44830.2	110772	60942.5	62632.9	85672	28679.7	49034.6	84163.6	64114.1	46470.3	114954	38460	50037.1	104091	72390	101180	75378.8	62813.6	35407.3	168283	33165.3	94733.8	171818	111335	168675	86645.1	35930.5	91074.4	97555.5	57758.1	60219.1	85343.5	25966.3	85855.6	178795
1080	29573.7	18282.5	23944.8	4411.12	15725.2	22034.2	10427	16443.2	28294.2	27140.6	14984.4	17480.2	6683.58	20576.8	20456.2	26463.9	59249.5	25172.1	27128.7	53558.3	10461.7	26571.2	16007.1	24163.3	29085	8220.5	39652.8	37302.5	29143.3	32942.6	73585.2	20028.3	18522.1	26566.7	58531.6	26010.2	9159.81	29734.7	22081.5	21121.4	21288.3	34237.8	20967.1	29287.3	14659.8	17859.3	62869.8	69712.4	8141.85
1081	7638.93	7041.84	4690.48	4282.01	8224.05	4157.59	7261.35	7836.12	16003.7	12741.6	10780.6	27860.6	7119.96	9396.21	19072.3	8263.16	5708.47	9569.7	12496.2	7424.76	4312.52	13298	10947	10025.8	6731.18	3637.37	6963.11	10090.6	9260.64	18914.7	6167.72	9015.48	9334	2748.59	6857.12	14229.5	5273.72	3465.51	4599.51	25388.4	8967.82	25061.1	16966.3	19145.7	7660.77	17979.5	6177.6	5829.25	7669.94
1082	4949.39	8379.53	6318.81	10020.2	4527.52	4646.56	5447.37	3416.35	11436.4	4372.82	7291.33	2168.17	6301.54	9035.1	10313.3	4834.14	4504.59	6593.08	7242.98	1974.12	5465.22	5134.41	7895.29	11684.7	5355.78	7172.31	7141.47	6863.78	6674.82	13595.5	4407.21	9964.38	5387.14	5167.86	3718.05	4076.82	12813.6	9021.63	12413	6292.75	6079.22	12163.6	3992.35	13424.3	6779.67	6231.56	3364.38	5342.04	15655.6
1083	34241.7	19948.7	28550.7	10658.5	18527.2	25922	12235.4	24435.3	38330.5	36239	24212.6	25935.4	17656.5	29642.5	28079.1	39687.9	71631	30616.3	35214.5	67038.1	17424.7	32742.9	23568.4	33032.1	38622.8	17867.4	46525.1	43314.4	35004.8	41121.3	80386.8	29076.4	26410.8	38289.9	79107.5	29877.8	12698.1	36825.8	26980.9	27431.5	27452	42556.1	25499.4	37261.5	19328.7	26890.5	76413.5	81610.8	14532.2
1084	1877.87	7178.6	882.122	4399.98	9519.99	4319.87	2222.94	6861.99	2898.35	6935.92	3714.87	6991.73	2882.94	10272.2	6139.52	984.002	1847.83	15205	2259.75	2832.74	2977.3	3983.55	4384.74	6330.01	1195.21	2741.73	7615.32	1582.84	16526.7	2957.89	2250.27	11542.8	10545	4859.43	4434.43	7646.25	4775.43	2543.45	8656.2	8878.92	9631.32	3731.8	7406.02	7016.7	4572.26	7753.82	4504.54	1919.49	3614.83
1085	3862.82	4969.31	4609.5	2043.83	1603.28	650.151	3864.66	4941.66	3055.4	2043.86	3591.4	4583.37	953.769	3752.87	4031.24	517.722	2348.7	3330.88	1549.57	3573.54	4113.63	1468.83	3715.59	5848.51	795.262	561.398	3353.85	2934.77	3780.72	3946.49	2802.11	4266.14	1812.04	649.543	3628.49	3983.94	2064.61	4649.46	5286.43	2361.71	2035.5	3172.07	4016.48	5593.08	3726.36	3399.04	4156.24	2066.18	3278.66
1086	3833.18	4018.22	2153.36	3165.45	2603.15	1938.13	2598.94	5501.83	5888.66	4019.62	4232.12	8787.19	1956.49	6519.16	5718.8	2630.01	2749.56	4938.76	3651.19	2535.83	2473.42	4271.25	4497.3	6673.33	3043.95	2169.48	4303.63	3624.97	5031.69	5943.58	2123.37	5736.15	3975.39	1413.66	2914.74	6591.93	3533.96	1903.75	3972.72	8868.91	4187.03	5531.88	5425.13	6075.92	2912.44	7512.82	2649.51	2678.47	2980.87
1087	9340.96	11084.5	5621.18	8889.81	7652.9	4436.63	11641.7	10541.1	14741.4	6012.77	13579.7	10144.9	9064.04	13838.6	9359.54	9193.18	6320.89	5316.66	7910.2	8064.76	9970.75	8174.55	11848.4	8352.48	9533.67	8159.02	7014.08	12125.4	8557.06	15855.9	8682.12	14108.7	6890.93	6763.39	8904.79	12501.4	11548.3	7584.15	12139.7	10685.6	7379.65	15095.8	11676.8	10053.8	13070.1	11258.6	8040.42	8199.94	12514.4
1088	13949.1	12054.8	7651.17	7608.07	11001.1	8817.31	15587.3	11765	8092.65	9697.54	10843	13650.7	12498.1	11245.8	6980.77	11904.5	10543.1	14895	8600.92	8349.09	12399.6	6946.4	9329.47	6849.94	8983.57	11594.4	11284.1	14691.6	11497.1	7392.23	7978.56	8623.88	8775.1	9132	8583.09	8354.3	6706.95	7287.62	8653.63	9893.76	9496.35	6877.35	7661.11	6490.2	9796.49	8245.37	6266.36	8091.46	7544.48
1089	767.306	24.654	894.479	0	0	586.631	0	0	0	1945.43	273.906	335.655	0	0	441.392	314.975	1474.81	662.009	1688.23	7720.26	0	2264.46	0	143.828	706.094	0	504.8	1885.14	60.732	240.44	1906.93	0.457214	339.327	350.161	7749.72	0	0	898.86	73.4875	507.913	0	1400.88	333.959	548.474	0	0	7925.3	1450.53	0
1090	1086.56	853.884	894.99	818.893	597.092	837.489	555.215	926.111	621.782	684.919	670.395	646.791	781.731	759.217	953.421	656.901	724.029	584.945	602.53	745.079	724.222	793.838	647.616	563.495	685.629	744.687	647.148	535.883	443.136	690.688	640.517	689.28	599.367	887.427	600.141	624.598	637.043	792.958	770.439	586.694	506.258	751.401	667.897	604.496	622.986	829.408	586.366	496.626	600.957
1091	0	0.0806692	200.234	0	78.9055	0.0475386	241.535	0.00797819	439.803	0.000787404	0	356.889	151.103	202.839	0	0	0.305764	69.5032	61.7135	161.19	12.4637	0.700507	202.933	171.6	0	0	0	0.874625	185.199	483.741	528.217	390.748	341.279	2.24221	1.94862	0	296.872	310.331	121.147	509.373	597.49	1116.51	0	334.763	0	210.618	175.549	10.6571	391.864
1092	928.808	0	5525.91	1286.3	3403.59	1701.3	692.186	6463.49	2360.1	1233.31	137.35	908.268	867.662	895.699	1181.08	1013.42	3812.32	2167.99	5589.99	2518.06	717.605	7125.51	0	893.873	243.992	1559.58	955.728	1890.39	4563.22	998.378	4706.35	465.179	3432.11	2612.28	3429.86	8666.35	2113.36	8354.85	0	1623.88	3192.36	1828.68	9769.52	1460.41	1447.47	2169.73	2882.46	4864.99	2804.16
1093	1221.24	843.345	1648.9	466.575	965.473	368.182	737.848	760.122	500.731	1351.42	1073.35	2133.87	238.356	835.218	1195.42	982.889	1414.85	1059.26	1041.39	670.204	224.453	1907.78	913.804	791.899	626.865	354.165	978.849	257.923	1083.33	365.852	942.497	294.693	708.232	340.715	849.321	351.914	318.435	1215.51	313.359	1129.24	616.366	635.623	84.9496	1207.34	152.419	2318.39	714.252	427.926	138.147
1094	3016.52	3998.31	6237.69	4071.44	2903.47	6947.22	590.211	7429.72	4315.23	5148.48	6229.53	4163.75	15450.8	3386.53	13838.8	2170.18	4196.43	4367.29	7650.3	16252.2	1884.76	8514.09	7323.91	15695.9	5463.82	18324.2	7836.53	3053.86	6336.78	6481.88	6072.05	5604.02	3156.73	6180.37	26810.9	13205.3	4369.53	5828.05	8110.98	4035.61	2714.48	7771.27	13331.2	20058.1	1207.04	4320.79	19579.3	7462.12	4529.31
1095	8819.31	4516.14	5485.4	3086.49	6600.15	8468.3	4699.83	9058.48	9118.44	9942.57	4558.3	5694.03	4214.33	11061.9	7445.18	7089.4	21907.6	8948.97	8131.12	11854.6	8674.97	7837.97	4364.17	9927.14	6899.76	4104.43	13700.8	6535.34	9290.91	11234.6	25744.9	11402.5	7714.79	11778.9	15988.1	10111	5462.23	9042.91	6989.54	6267.16	6213.73	8425.31	9531.79	11082.2	7771.06	7185.08	14848.5	29199.1	4361.33
1096	1301.53	2330.15	543.33	581.168	0	2541.28	80.9238	911.766	526.092	2043.62	660.169	1142.89	105.888	1084.82	1074.5	1079.17	4393.11	760.77	1545.76	10471.3	0	561.517	517.623	1333.91	3363.99	0	4111.64	2880.26	2064.21	1223.45	5394.16	1024.56	378.692	3695.58	10116.3	2238.16	0	1208.97	2325.46	1914.6	333.705	1974.53	2025.08	3402.76	160.482	396.411	9884.4	4861.18	0
1097	2230.48	2231.12	2461.23	377.718	910.46	2750.1	208.038	791.489	2072.79	2921.6	575.84	783.462	911.319	1089.39	1231.11	2502.22	7252.39	2113.52	2993.46	7034.38	83.3622	2122.48	1344	1399.18	2911.68	1051.03	2297.62	3855.39	2034.42	2804.19	10591.3	1395.54	1668.61	3231.34	6486.08	1850.17	217.839	3000.75	1839.47	1357.66	2341.62	3866.05	1890.03	3021.64	317.17	923.474	7683.92	9405.91	839.209
1098	420.627	664.407	253.535	301.338	409.143	186.843	377.782	781.321	546.559	204.954	689.009	378.594	371.447	533.853	869.704	133.193	222.55	730.733	360.07	235.112	341.328	256.095	617.449	831.615	116.264	369.111	542.879	439.84	873.495	832.013	240.475	679.286	276.435	282.409	228.6	565.483	212.828	250.271	494.764	380.749	415.531	431.638	431.045	925.045	276.366	362.955	262.28	206.205	186.3
1099	1322.99	1774.53	1347.47	1250.03	1561.9	1771.65	1779.96	1823.9	1119.16	1502.15	1626.8	1408.81	1378.52	1490.4	1529.23	1469.68	1607.78	1621.39	1305.29	1398.51	1523.46	927.249	1358.65	1574.71	1856.33	1061.17	1241.97	1301.83	1117.52	1525.53	1643.97	1411.9	1282.7	1490.97	1735.59	1605.9	1410	1430.42	1910.17	1380.08	1619.89	1790.67	1692.38	1576.69	1746.9	1406.13	1561.44	1818.89	1384.28
1100	565.774	0	3024.91	767.747	0	457.614	0	0	7291.83	2432.14	0	426.322	625.386	956.617	0	335.992	1124.78	551.585	322.474	0	0	325.652	0	0	954.237	1999.51	2947.58	0	0	5920.71	2653.6	1623.45	0	364.176	0	0	334.111	4266.86	67.8916	315.09	290.366	9179.37	0	711.893	0	264.482	0	1338.11	1890.2
1101	18683	19966.1	17003.5	12246.4	10063.5	11537.7	10024.7	9205.87	10252.3	7978.38	11001.5	10609.3	10128.5	8139.29	9991.82	8242.34	8482.16	6859.85	9722.6	6578.25	5634.3	7353.73	7355.3	6347.42	6935.88	5610.49	5263.91	4114.97	6328.55	9232.81	6460.92	6074.05	5933.29	7165.75	7855.13	7317.76	3721.15	5516.69	5321.52	7190.6	5490.83	7315.49	6454.5	6172.03	6172.74	4903.62	6807.21	5719.55	4995.53
1102	340.395	128.404	438.419	102.322	71.9274	419.582	81.3662	194.496	375.992	175.776	287.379	215.961	67.2609	196.524	368.564	524.749	1016.32	207.068	505.678	694.911	68.4147	316.235	75.5088	189.754	521.063	100.854	401.768	686.628	384.037	313.962	522.892	169.836	370.223	386.434	627.636	308.142	27.2841	411.793	184.599	259.935	252.479	365.258	219.419	197.645	0	238.828	584.979	1028.04	148.764
1103	627.078	987.52	0	880.075	0	5056.56	0	0	0	0	0	0	0	0	0	3849.23	0	0	0	0	0	0	0	0	3585.24	0	0	0	0	0	0	0	0	5827.69	0	0	2944.66	0	1776.33	0	0	0	0	0	0	0	0	0	2462.98
1104	0	0	284.351	0	0	0	327.899	0	0	2771.79	0	213.411	0	621.85	365.765	0	366.262	226.614	289.055	0	0	228.885	0	1096.59	0	290.081	4422.84	457.789	443.982	225.053	1376.53	547.592	0	0	0	0	1239.18	284.588	0	231.882	0	0	0	1512.47	0	340.93	0	2392.17	0
1105	203.211	390.246	0	0	510.971	366.351	0	156.524	782.753	0	0	196.019	0	565.823	0	0	300.122	0	0	0	0	0	0	310.184	0	0	0	0	346.939	445.276	183.296	561.576	653.834	456.512	0	0	0	293.576	374.289	0	600.031	757.16	151.833	0	0	0	0	337.129	159
1106	99322	161976	107161	177613	36355.9	182899	54781.4	103682	107982	48060.3	82107.9	99555.8	59973.3	68448.4	67411.2	145721	83952.6	86036.7	122337	31292.7	61050.8	122373	84733.3	77279.8	166773	58941.4	62622.6	139465	98414.2	133199	105550	88077.2	47920.3	256689	36774.5	146198	244049	149745	231045	126020	48687.7	147533	136368	89549	78010.3	122256	38758	105651	275252
1107	122.987	235.125	531.04	206.68	336.184	240.928	200.005	409.669	402.443	391.1	181.686	266.455	193.158	292.601	347.871	168.682	276.656	200.393	218.171	241.328	203.804	285.79	270.236	271.709	274.088	129.269	436.733	240.369	429.472	286.977	492.414	334.554	237.437	196.763	258.579	448.169	300.312	496.541	205.33	307.056	244.337	368.624	355.419	403.365	169.057	328.403	296.376	431.422	333.409
1108	2688.44	2045.98	2129.97	2474.44	743.791	1199.8	2205.57	2648.08	5347.28	4502.97	2620.68	4069.24	4447.46	2488.96	5090.29	2270.81	3447.77	3188.23	4120.04	2543.01	4208.58	3180.23	4146.18	3995.39	3659.97	2854.82	3407.06	4028.88	3556.25	5518.52	3314.55	1787.09	1066.98	2145.23	3325.12	4297.95	2500.33	3548.27	2333.7	3357.41	1563.89	3260.66	3212.2	3585.26	3910.73	3702.27	5409.69	5203.83	2525.26
1109	5358.84	16726.6	6804.97	11173.4	0	7190.47	809.025	5083.3	2005.99	0	1794.62	4172.26	409.169	0	0	4308.96	443.692	0	3077.55	0	533.829	7922.06	1644.19	0	4443.2	0	210.741	5386.82	736.277	5128.78	2528.97	0	0	7147.66	0	5017.01	12497.8	3779.56	17387.3	2178.1	0	1353.42	7394.75	0	1025.82	5685.88	0	1283.82	9347.72
1110	57.115	127.85	541.651	127.876	100.269	118.024	142.043	350.608	265.037	173.577	144.28	165.765	62.2728	74.4071	93.4822	143.905	196.034	273.242	123.722	171.769	182.665	64.0551	101.336	263.163	154.794	92.7497	331.272	236.343	206.55	248.88	246.5	115.865	182.744	52.9778	202.087	235.358	266.79	258.26	193.165	130.716	233.016	280.182	234.571	255.338	241.21	263.495	186.686	370.552	125.895
1111	547.5	571.692	897.173	504.174	747.501	428.156	630.62	691.057	695.15	1080.56	987.702	493.096	630.044	1056.52	478.663	561.703	706.431	836.881	409.228	460.651	624.715	537.073	719.947	710.544	619.783	557.619	966.311	727.241	937.308	985.75	1133.22	835.256	996.2	626.204	769.174	2035.6	897.065	976.167	1003.31	732.525	1267.51	896.058	1070.71	935.495	894.976	927.884	1058.35	1310.13	839.359
1112	127.047	281.241	496.474	122.615	353.27	229.815	122.856	207.617	341.412	357.996	560.308	1045.94	94.2779	161.219	742.319	199.28	576.414	275.296	730.151	585.066	76.8839	377.01	415.607	741.518	384.076	156.316	512.76	194.929	387.549	443.566	569.474	302.38	557.711	254.806	473.701	451.053	45.1683	456.263	362.404	967.761	295.127	126.281	376.108	594.344	106.239	1229.49	688.586	553.691	199.718
1113	4179.62	4867.82	5443.53	3273.06	10899.1	7007.07	4008.73	3352.08	3706.89	6429.77	3339.88	3445.42	3276.41	2169.59	2472.23	2054.78	13012.1	9623.67	761.704	2121.11	2353.72	2211.9	2902.87	2106.42	2191.91	3070.15	3825.14	137.898	1631.82	4248.75	5025.56	291.664	1868.2	271.941	270.425	3299.62	112.663	1734.5	172.541	216.42	1807.92	1303.31	295.483	1327.51	2150.14	1744.29	2950.67	1907.8	1992.6
1114	0	0	0	0	73330.4	0	0	0	0	0	0	0	0	0	0	0	0	0	0	0	0	0	0	0	0	0	0	0	0	0	0	0	44838.3	185.013	0	0	0	0	0	0	37614.3	0	0	0	0	0	0	0	0
1115	3319.34	2507.48	3015.86	2636.83	2471.88	1747.44	1816.33	2908.74	4711.26	3266.1	2364.44	2693.58	2222.18	2996.01	4145.7	1211.92	3395.11	1788.16	2094.45	1234.99	1954.85	2150.61	2184.62	4012.66	2444.69	3000.36	4127.45	2294.8	2113.65	3375.11	4267.5	2356.47	864.465	3962.46	2059.11	4705.57	4028.04	3230.61	2402.27	3529.99	3332.77	2729.4	5250.28	3783.74	2825.34	2111.22	4634.31	5326	1505.58
1116	12559.8	19817.9	14166	20627.2	3663.02	25456.1	8608.55	15669.9	11301.3	6332.02	7116.05	11943.5	6887.33	10086.9	11026.4	18461	11983.4	12455.7	18551.7	2235.68	8831.28	14804.9	11998.3	13083.3	25801.9	6102.38	9624.32	17898.3	16381.5	15806.4	15057.7	11171.6	5852.49	45646.8	5401.93	21290.5	33510.9	21069	37384	15145.7	4163.11	18700.3	23862.3	10223.9	12211	15434.8	5013.91	19893.6	38685.5
1117	53.8753	562.665	336.441	360.062	341.173	170.389	331.074	388.624	452.26	611.741	204.246	222.926	392.978	202.228	376.367	234.183	345.289	281.591	143.511	161.933	897.232	458.993	245.201	190.551	200.764	337.882	338.13	157.675	323.315	349.898	440.267	204.144	390.412	202.497	86.3917	484.274	150.912	317.129	627.593	258.573	328.992	165.295	264.794	340.275	470.755	396.457	114.441	496.443	208.053
1118	1329.8	6641.98	1444.96	9141.01	1221.8	608.929	1205.8	1970.75	4951.92	79.2717	1694.23	1419.24	1396.23	9441.88	6336.07	3155.89	2235.07	2758.64	2275.08	1643.65	2593.39	1414.04	1537.33	9606.95	4333.08	1702.24	2142.89	2962.22	3704.58	5430.8	2957.32	12136.4	3021.67	1651.14	2166.35	2643.14	13616.5	2323.22	13902	1172.12	3358.32	4467.04	2435.58	6189.39	3703.3	3493.39	1870.33	2662.38	15721.8
1119	21802.1	22969.8	27943.8	17014.2	33734.4	88644.7	14598.9	38652	42441	29826.8	28710.2	16111.1	22340.7	32680.7	48527.1	28247.5	23451.1	64593.5	15250.7	20829.7	15244.5	14897.8	30081.7	54899.5	32523.4	21460.6	33952.1	28383.1	76391.3	51770.4	26716.8	35819.1	39645.5	99600.7	22805.8	47697.1	21504.8	31723.3	26683.1	17964.5	47254.3	51192.1	47287.8	61330	19825.5	19533.1	23847.7	31629.6	22306.2
1120	2260.31	1036.86	2514.48	1815.02	1189.83	2428.54	2572.95	2798.3	11557.4	2860.46	6292.01	2532.95	2058.63	1712.12	3313.15	3403.53	3224.83	9949.78	1765.95	1590.26	2621.07	1621.53	5379.07	4065.48	3052.9	1126.78	2981.64	2489.52	8965.92	13086.4	4776.98	1388.14	3381.98	2918.23	2490.13	3581.81	2298.56	3629.12	2426.65	1978.58	2990.47	11182.6	4412.41	3636.42	3499.03	2691.07	2898.54	4740.67	279.557
1121	7522.81	8176.2	9591.46	7755.04	10383.3	8095.25	9800.88	8451.56	5937.44	9202.55	5625.68	6762.78	7502.61	9946.21	9725.97	6252.32	9607.01	8346.89	9166.35	5227.79	6557.85	8343.68	7573.72	5842.68	7468.31	5343.05	7133.62	6125.14	10710.1	6384.82	9837.34	7040.4	8425.54	6871.63	8057.2	7914.81	4355.11	7613.1	6757.33	7167.24	8191.31	8129.27	5318.21	7179.69	8064.19	9070.59	5672.38	7954.74	4842.38
1122	492.574	557.538	1374.31	333.346	990.769	258.895	414.038	571.675	912.215	871.639	672.02	2078.85	428.493	428.418	1260.11	849.199	560.08	625.122	966.069	774.242	139.919	415.604	500.494	1031.94	700.94	250.284	481.879	125.613	361.3	75.893	451.896	29.2766	146.264	119.637	343.153	442.981	74.0428	610.951	124.604	1023.81	191.666	92.3337	180.878	376.725	80.394	813.881	218.649	405.364	28.5159
1123	1911.45	3363.61	1998.91	2917.43	1366.3	567.899	3606.9	3191.06	4946.91	2288.73	3464.94	2569.99	1911.86	2250.69	3175.19	1169.72	2485.78	1786.45	2200.13	3704.5	4210.96	1958.35	2265.74	3076.24	1589.24	1443.69	2242.45	3839.84	1835.38	4457.41	2922.53	3999.92	2317.82	326.579	2402.29	4071.14	3532.2	2050.78	3695.09	2143.72	2924.86	5153.63	3502.03	3848.26	4060.63	3405.12	3529.24	2734.57	3704.18
1124	0	0	185.8	0	0	0	0	0	0	0	0	0	0	0	0	0	2476.79	152.465	0	127.873	0	0	0	0	0	0	0	0	273.97	0	1848.41	0	0	0	0	0	47.2335	0	0	0	0	0	0	0	0	0	0	1852.43	98.6868
1125	8082.66	1130.29	1614.2	1388.51	1292.58	2396.33	1013.12	2153.31	1796	915.691	1603.19	830.615	2287.96	1998.8	1019.48	1727.66	985.613	1739.6	1922.67	1121.78	1882.87	3476.31	2232.25	1820.15	2986.22	1876.12	1219.45	13254.2	2508.9	2171.05	3318.45	3123.5	1816.05	1956.4	3367.88	2666.44	2061.61	2253.92	2561.49	2167.73	1870.87	1459.99	2597.88	1871.28	2041.31	1470.17	2488.78	2486.87	2904.21
1126	1771.58	2745.12	866.594	1784.57	1617.99	891.2	2868.56	3119.79	2910.92	2025.96	2182.98	3620.97	862.498	3757.51	2475.93	1097.35	1330.66	2202.28	1923.37	2205.76	1881.12	2333.98	2701.85	2973.97	1891.31	1688.78	4096.34	2539.83	2482.75	2570.94	2449.21	3888.21	2683.85	882.216	2210.54	3040.19	2871.74	1539.83	3404.64	4121.99	2545.17	2546.31	3310.33	4051.13	1783.25	3725.71	2901.55	2841.78	1903.51
1127	1219.82	1176.14	1197.66	1080.89	1269.18	1427.12	774.795	1145.8	1760.05	1281.85	1332.07	1136.38	1169.22	1407.24	1521.59	1226.53	1307.92	1458.73	1131.78	1914.04	1347.81	1491.09	1426.1	1523.89	1276.47	1083.39	1181.41	1278.53	1485.21	1539.97	1603.77	1631.89	1514.55	1132.94	1572.11	1547.96	1173.63	1360.12	1366.74	1248.44	1429.37	1184.7	1474.33	1227.57	1344.03	1602.69	1634.4	1703.07	1380.05
1128	2554.61	3510.94	3839.46	3729.98	4423.47	2192.87	2690.38	3067.55	6518.49	4354.22	4320.11	3248.83	3240.89	4566.27	4021.62	3653.13	3138.45	8995.52	6151.54	4278.91	4965.88	6711.51	3448.15	6244.58	3379.42	3070.75	6047.55	3824.71	10474.4	8733.35	2741.41	4339.5	4570.44	4175.4	4352.84	6068.98	4765.21	5278.09	4421.11	3963.86	5675.07	8368.46	3806.64	5358.73	5126.31	4394.82	4774.65	2796.77	5571.16
1129	630.507	6841.12	1564.1	8259.05	254.352	3564.16	400.202	848.64	2158.69	404.419	188.186	381.126	0	206.284	2916.78	1380	0	258.543	950.802	0	0	1693.72	693.713	3360.47	1110.89	0	0	1977.2	2055.59	4739.9	1428.36	286.024	0	14126.1	0	888.965	17560.8	5599.77	13879.2	2115.76	391.653	4094.31	1446.9	3329.18	813.799	2193.94	0	205.856	14567.4
1130	0	10702.8	0	0	0	0	0	0	0	0	0	0	0	0	0	0	0	0	0	0	0	0	0	0	0	0	0	0	0	0	0	0	0	0	0	0	0	0	8804.14	0	0	0	0	0	0	0	0	0	0
1131	572.735	292.741	2170.68	2221.24	1489.12	1071.15	1396.14	91.9167	833.073	1195.68	798.792	1561.4	9452.18	1655.31	313.29	252.566	5636.04	1726.32	1234.68	715.152	2030.61	1864.33	796.893	594.769	472.642	10047.7	1700.42	681.937	2220.37	980.462	6989.52	1909.03	1938.42	1661.95	836.066	157.357	2613.44	2610.81	290.576	1269.19	1624.6	1216.39	470.547	1236.42	1700.64	1360.53	686.187	7774.15	3321.97
1132	2272.77	349.238	2867.7	469.274	1644.51	0	295.919	3391.87	7206.65	586.821	181.301	1292.81	151.311	5379.6	120.01	0	1690.94	855.799	330.196	1710.56	885.229	1144.8	274.974	496.971	0	115.481	589.019	1857.38	1532.64	8723.14	1536.66	5527.43	2601.09	0	1187.01	3547.12	608.393	2048.84	712.946	2049.36	2305.17	9257.74	5475.33	631.992	944.07	2649.8	1526.26	1855.82	170.543
1133	871.69	966.058	1063.45	1925.38	1088.05	1389.08	1112.8	1988.46	1404.71	1129.94	2312.64	2863.72	1629.82	1860.49	1740.9	1942.63	1220.37	1935.91	1984.78	2056.7	2066.02	3304.8	2726.31	2133.1	1747.92	1609.54	574.406	1065.67	2361.02	814.852	2224.1	2934.6	2072.13	2937.75	2959.98	1878.17	2150.96	3153.08	1149.73	3541.28	1871.05	1524.48	1737.19	1553.83	2806.32	3307.42	1853.59	1865.69	2838.32
1134	0	0	6.13352	0	0	0	0	0	0	0	0	0	0	0	0	0	0	0	0	0	0	0	14.0435	0	0	0	0	0	0	0	0	0	89.8307	0	0	0.788948	0	0	0	0	0	0	0	0	21.2801	0	0	0	0
1135	0	225.603	2201.25	0	673.954	160.124	0	1014.09	623.133	818.332	0	0	0	0	97.2328	1608.79	420.289	0	0	0	0	0	0	0	1240.34	0	952.155	241.272	0	769.307	412.723	0	1768.85	385.709	0	197.019	0	1629.62	342.661	0	2114.05	1870.56	1525.13	0	0	0	0	410.382	0
1136	2385.92	1479.03	1416.79	1010.07	736.183	452.213	1276.56	1827.69	2197.04	1022.64	1915.16	2157.32	1542.58	2249.82	1060.02	638.405	2278.62	560.066	1444.67	1213.59	1384.49	836.716	2098.35	1340.5	671.218	1900.48	1536.93	1947.88	673.61	1555.52	1904.87	1810.1	700.513	568.539	1423.8	2051.52	1031.17	1830.97	1718.94	1954.81	1205.17	2429.83	1501.4	1532.74	1961.7	2050.87	1808.75	2580.85	1437.13
1137	12552.1	11193.3	4314.22	177.07	2794.64	2909.54	451.086	5233.01	9468.42	6458.6	5651.24	4923.95	1210.22	3619.83	8153.51	7601.21	15986	6878.64	10223.9	26989.6	938.4	7594.45	4381.64	8172.31	9391.08	845.209	7922.6	17469.8	8456.83	9167.33	17749.6	5888.47	5127.34	7914.26	31159.8	6096.32	477.649	4032.46	10475.3	5280.9	5645.86	10605.9	4862.87	10166.5	2132.76	2828.53	33207.5	19574.6	303.829
1138	1232.59	2345.74	2827.8	1891.63	1755.3	2641.21	2136.27	3124.34	4861.17	2669.04	1992.94	1594.19	2056.55	2378.71	3658.02	4083.13	3562.87	3247.23	3298.85	2705.17	2194.09	2279.45	2842.43	2473.43	2604.02	2495.63	3908.93	2154.02	4472.45	3301.65	3341	2706.57	3531.71	3190.25	3023.47	3992.07	2400.58	3119.53	2232.53	3141.16	3847.27	3695.23	4042.28	3213.49	3304.1	3074.54	4122.13	5548.57	1745.76
1139	706.196	1610.09	562.894	1642.13	0	2593.09	26.9278	0	0	0	0	226.685	0	0	1211.66	0	222.61	267.89	255.197	0	0	255.465	186.662	1258.99	116.329	0	0	0	0	85.3066	223.185	0	0	5573.95	0	0	5530.77	4207.86	4691.99	503.098	0	1165.85	462.233	813.358	275.302	222.173	0	449.974	7412.67
1140	1727.25	3636.83	596.523	4402.83	7963.02	5505.65	4346.39	1987.69	5529.31	2390.02	2595.7	14115.1	5181.28	7670.57	6025.32	1810.05	2021.16	5221.88	2220.19	5360.77	6567.65	2639.94	3351.73	6500.55	4010.72	6355.78	4047.77	3929.51	5528.97	6607.17	2548.21	8107.26	14420.6	9217.7	6290.9	3979.39	8850.46	727.612	6084.53	22252.1	16484.4	8407.38	4579.61	9612.04	10713.2	23225.5	6275.26	3685.57	11361.3
1141	1817.68	713.461	999.875	1139.84	1925.16	1949.66	1238.66	1554.1	1317.19	1032.98	1538.37	1801.23	1565.66	1450.99	1354.75	1107.98	2047.11	1834.92	873.365	899.165	1207.44	1363.55	1025.32	1252.88	648.819	668.771	1167.76	948.783	1075.55	724.643	1582.1	1554.98	1226.43	1700.16	830.55	1346.75	855.609	737.355	476.996	1230.75	1106.15	672.728	1664.99	1281.87	415.111	2228.63	515.646	1081.65	504.405
1142	298823	461684	514472	361513	298831	326634	395266	307017	487939	435424	490158	388914	768200	440757	442843	340075	354039	430723	352008	443682	434623	351146	512335	472893	375233	750280	524182	368802	485409	560798	416462	496287	359059	394078	490292	384858	453148	669145	580243	460202	392764	605007	375531	536813	511801	471584	521158	449768	466767
1143	38.4255	71.2314	146.573	92.0479	119.413	104.615	124.897	139.82	95.0233	108.518	86.9371	69.106	113.33	100.506	116.388	72.3861	116.44	77.1564	97.608	129.475	77.3366	115.843	112.113	163.296	96.6642	113.662	97.2779	74.7462	71.6864	101.751	62.2444	79.3444	72.2841	73.9288	22.9973	94.8948	102.79	107.095	92.0868	125.355	94.8253	75.044	47.9477	123.721	186.26	132.962	88.7616	104.258	81.092
1144	888.051	1567.41	4161.87	2652.2	1715.76	2301.36	1637.81	1663.39	1533.29	943.834	1673.03	1542.55	2588.98	2782.23	2015.9	1414.54	2915.09	2353.83	2489.84	2006.12	2421.51	2577.28	2157.68	2876.92	636.253	1400.4	2352.96	1549.39	3183.62	2967.96	3057.88	1438.06	2649.88	1507.84	3326.77	2976.85	2180.52	6094.72	2502.06	2383.78	3786.72	2362.19	2877.14	3496.27	3047.44	2511.16	2050.46	2742.46	2345.5
1145	756.715	2552.86	2130.28	1223.45	1022.86	1282.24	201.544	1313.05	5816.78	1368.17	705.092	205.548	3353.24	1573.71	1845.47	2600.03	1937.8	3713.98	694.009	1568.24	514.362	0	1229.41	2878.83	2975.79	3267.97	2226.51	626.468	3587.63	3387.41	2195.34	2285.08	811.202	1543.67	1952.8	2230.42	1523.42	2910.68	2554.7	770.277	1381.37	4968.6	1874.69	4215.35	486.455	567.846	2021.48	1954.82	1283.05
1146	232.077	432.307	474.366	310.312	432.649	235.667	362.39	651.194	411.699	653.167	787.083	382.461	423.312	467.548	367.021	371.652	522.313	598.196	368.94	433.117	432.833	402.165	391.081	396.892	333.078	383.82	755.199	443.869	596.281	797.863	616.209	616.09	567.393	479.575	370.618	655.463	535.169	598.838	560.749	532.696	805.171	622.109	718.047	519.411	626.507	565.809	438.053	741.746	545.924
1147	3588.94	6216.43	1692.32	112.873	870.616	2133.12	157.339	437.528	2613.02	932.24	713.943	2490.58	147.113	894.136	1084.9	3508.66	1376.6	1553.97	2648.58	5039.97	183.115	1368.25	903.818	1250.37	3583.02	115.252	1055.81	5044.98	1921.55	2807.62	1941.84	907.126	1267.54	1854.58	4383.08	1480.44	364.167	2065.83	4427.05	3149.35	1234.27	3132.27	951.642	1518.55	394.211	1225.31	4273.45	1800.63	136.659
1148	0	0	0	0	0	0	0	0	0	0	0	0	0	0	0	0	0	0	0	0	0	0	0	0	70.9265	0	0	0	0	0	0	0	0	0	0	0	0	0	0	0	0	0	0	0	0	0	0	0	0
1149	974.673	5656.03	4516.48	706.95	0	637.843	4428.27	1866.33	876.916	333.556	579.279	2577.81	921.314	0	1271.07	1077.65	791.027	2919.63	786.919	714.72	6262.44	2407.03	365.156	1297.7	754.32	974.319	661.207	2074.91	3808.61	1461.19	1889.53	222.307	189.148	648.746	596.803	2351.4	977.011	7840.3	8421.95	2958.1	697.749	1682	1275.83	1822.79	5170.18	2672.24	1414.99	919.199	728.642
1150	5.70889	4159.29	0	3430.39	0	574.731	0	0	0	0	0	0	0	0	0	279.087	0	0	0	0	0	0	0	0	491.01	0	0	569.183	0	550.349	0	0	0	639.073	0	0	8798.1	0	5814.82	0	0	0	211.468	0	0	0	0	0	6070.91
1151	8374.27	10346.5	11681.9	9643.44	13204.7	13685.5	13328.2	11895.9	12518.7	12182.3	13027.9	12286.1	13886.5	13763.6	15188.2	10558.2	13682.1	14354.3	13568.4	12410.6	12400.2	15344.9	11880.1	12684.4	12926.7	10176	11178.5	11901.7	15080.9	13769.1	15422.4	12867.5	12473.6	13668.9	14524	14966.2	10391.7	14027	10632.8	11770.7	17047.1	15274	15823.9	13760.8	14467.9	13568.9	12667.6	13759.9	8837.99
1152	221.619	135.238	261.713	140.739	243.742	0	106.643	269.485	168.68	77.8345	146.519	299.872	33.2188	135.702	220.897	81.6502	187.655	173.763	142.18	48.214	52.3748	183.245	307.822	194.152	307.335	82.8514	342.086	240.49	365.816	191.216	481.828	144.21	150.102	0	181.334	149.474	81.7554	419.196	211.083	506.679	368.728	104.204	244.849	567.284	113.775	629.22	279.756	688.368	212.86
1153	912.622	770.487	343.778	814.434	854.475	113.617	734.239	602.842	720.547	447.636	741.324	855.871	629.625	895.251	1122.4	553.244	565.952	1428.11	530.541	339.638	445.412	940.396	543.206	1347.88	703.809	133.926	466.234	1178.01	655.568	844.715	351.156	1702.8	1483.3	106.773	571.888	1157.63	813.526	553.017	1075.35	1200.15	1494.97	457.98	1387.04	580.186	525.67	946.314	365.399	202.305	739.366
1154	4097.31	8075.69	14073.5	3735.27	6952.48	7683.91	1283.81	9407.81	9206.17	7726.34	6443	2352.5	15268.3	10136.6	15309.4	13278.9	16191.2	9993.92	2164.97	8587.85	2133.92	3266.29	5046.1	15411.3	16464.7	18539.1	11112.6	5763.75	14388.3	9147.68	21377.2	14306.6	8163.32	8392.68	10521.8	12513.1	5345.63	17205.9	12093.9	2372.91	7582.98	8532.22	9774.33	20385.5	2281.74	3970.65	8972.33	24359.5	5941.62
1155	8646.06	7375.87	9806.83	7947.99	10532.5	9464.86	9883.87	10052.5	11541.9	9717.16	11203.3	10995.2	10088.7	9839.25	9288.16	10139.6	10406.8	11707.5	10056.3	10127.4	11592.1	10154.5	10054.6	10669.9	13067.7	8888.6	9696.09	10360.7	12202.6	10675.6	13986.2	10692	10295.4	12460.5	9946.2	11599.2	9499.25	12114.1	9298.04	10199	11631.9	10610.8	10343.9	10816.8	12914.3	10291.7	10299.2	13000	8322.55
1156	806.234	0	3591.08	4406.72	0	0	0	0	444.837	11531.6	0	1299.42	850.674	4412.51	2542.04	571.927	3886.6	4364.57	4374.7	456.107	1261.94	4922.76	1782.24	2210.17	2947.71	4112.15	11034.3	1544.89	3905.23	511.748	4171.32	8086.56	0	1435.21	0	0	7925.59	2442.71	456.341	2474.88	0	773.585	648.508	4342.26	3162.5	0	228.171	6655.89	11285.6
1157	6297.56	6219.34	4239.98	4970.86	5007.91	3846.52	4552.43	4771.82	1911.99	3934.22	4126.1	3300.89	4590.58	4009.31	1877.34	2938.4	4501.32	2390.26	3226.11	2970.62	4526.04	780.784	3256.83	4306.93	2886.42	989.272	3463.79	2835.91	2572.51	1972.59	4726.99	3185.77	3463.12	3950.26	2914.4	3994.2	2688.58	3601.64	3508.87	2274.69	4191.29	3074.15	548.304	3540.95	3160.27	52.5679	2295.43	4033.12	3382.07
1158	4101.42	7581.97	3681.67	10836.4	0	8238.62	1148.85	1521.8	1397.95	0	1125.93	2208.96	131.049	348.428	0	916.575	395.743	0	979.482	0	304.96	1597.3	690.097	56.979	2426.94	152.935	0	1720.14	277.16	1650.19	0	355.996	0	4771.39	0	770.2	7453.37	1142.6	4965.87	307.451	0	1561.03	1284.05	0	582.094	1334.66	145.987	0	4996.14
1159	6693.5	3132.4	3900.16	2064.86	3638.06	4823.91	2321.66	4123.21	6734.83	6276.45	4199.48	3591.49	2186.63	5389.86	5122.08	7134.88	18228.8	7573.82	7364.2	14565.9	3051.27	6147.73	4492.49	4189.76	7172.97	2669.55	9986.02	8234.02	6958.23	8218.12	22045.1	5881.13	5293.91	3885.34	16673.8	5299.36	2996.78	5801.69	4926.54	4767.74	6297.35	8628.64	4317.05	5138.57	3754.46	4037.17	15606.7	19721.7	3083.55
1160	0	0	0	0	0	0	0	946.545	0	735.964	77.6144	0	0	0	547.45	0	0	0	0	0	0	0	0	295.023	432.553	0	1627.52	0	0	0	0	0	0	0	0	1932.08	0	0	0	0	0	0	1503.07	1074.27	0	0	0	0	0
1161	0	0	0	0	0	0	0	0	0.0091483	0	0	0	0	0	0	0	0	0	0	0	0	0	0	0	443.15	0	0	0	0	0	0	0	0	0	0	0	0	0	0	0	0	0	0	0	0	0	0	0	0
1162	3278.34	4118.17	2216.64	2662.61	5638.17	3577.26	4402.3	2357.18	5279.7	3666.73	3703.72	4555.73	3184.96	1926.17	2515.2	4022.43	3540.37	3921.18	4969.62	3381.55	3607.43	5398.65	3939.69	4262.93	5088.86	3544.64	3837.99	4570.12	5427.33	6675.35	5290.31	3637.12	4572.39	5052.32	4672.25	5062.79	4348.02	3352.87	4560.54	3908.2	3817.9	5417.42	3096.14	4296.16	3462.07	3232.25	2296.25	6450.36	5195.95
1163	1463.78	5628.38	3867.2	4110.95	3173.06	4759.55	1285.5	2296.12	4646.93	4347.47	2571.91	1659.17	5460.43	6698.05	8381.44	7246.31	6754.12	6629.42	1430.45	3770.92	2615.85	2853.71	4482.52	14284	8494.27	7729.57	10187.8	4426.84	7812.92	8498.49	9044.08	11284.7	6559.96	9503.99	6202.28	7439.83	6960.39	11119.3	14427.1	3067.1	7872.14	10600.4	5478.38	23077.2	5311.61	4377.21	7888.9	12719.7	13417.7
1164	1974.11	4008.43	1694.49	3070.03	3190.19	1060.23	2842.25	3546.19	3924.91	3024.71	3356.33	2918.25	714.066	4041.58	3220.6	909.218	1303.8	4240.81	1734.94	1686.59	3346.6	1704.94	3124.79	3070.92	1161.87	890.236	3577.01	1957.43	5389.02	4313.16	2588.45	4601.05	3280.75	881.9	2975.48	2563.92	3710.97	2481.46	4295.86	4516.05	3437.09	3421.84	4372.47	3139.1	2815.37	3675.05	1598.49	2709.29	3992.2
1165	9966.45	12742.2	5621.43	7257.46	10255.5	6703.79	7186.05	5534.88	6019.73	3775.84	6227.11	6335.58	11913.4	32107.1	5406.11	6462.77	14182.5	4849.75	4227.94	6630.69	7730.32	4021.77	5862.26	7487.48	5334.32	11536.2	7799.65	7534.43	6509.96	7902.96	17598.6	31505.4	8634.18	7502.02	7153.89	6803.46	5893.24	7436.77	13583.4	4327.63	10204.9	5849.99	6562.52	8113.31	8287.75	5203.62	8166.34	16874.7	5482.31
1166	0	356.093	0	750.053	0	2192.72	0	0	0	0	0	0	0	0	0	443.351	0	0	0	0	0	0	0	0	416.374	0	0	0	0	357.507	0	0	0	1375.61	0	0	2649.42	0	1381.36	0	0	264.284	0	0	0	0	0	0	2138.63
1167	1475.22	2062.81	3234.86	2539.01	3695.53	2666.33	1282.78	11111.7	3186.6	3184.36	4146.04	2895.9	2467.13	1499.34	6698.34	5437.71	4383.93	9544.21	7824.81	4640.53	1311.38	7670.24	4282.2	6231.83	3994.95	1838.73	3989.93	3139.33	11866.2	5125.78	4088.76	2859.2	3437.13	3331.39	3710.07	15264.7	3148.95	5956.33	4535.97	3837.25	2499.47	5885.65	17850	7263.9	2069.56	2937.31	5865	4754.03	3662.17
1168	501.306	616.379	707.144	96.2396	349.487	997.546	152.057	172.543	589.652	869.988	263.746	189.878	434.372	235.476	743.474	701.515	2265.82	676.355	863.322	1342.09	67.4534	860.367	449.781	622.225	972.194	204.524	652.134	1258.03	683.412	667.108	2987.87	350.024	444.209	702.212	1691.73	666.2	106.103	925.072	705.819	550.533	585.52	946.563	547.592	821.704	117.04	250.379	1879.92	3237.61	225.203
1169	1235.41	255.214	1286.72	135.524	546.576	836.362	112.933	972.724	500.897	1545.85	469.651	601.953	303.047	704.061	512.919	1085.03	4406.99	911.763	1225.62	1743.7	413.536	728.023	444.489	1425.27	1116.36	173.359	2548.79	1157.36	1229.83	1023.45	5814.66	906.322	627.115	927.949	2486.71	1533.83	301.33	1876.36	611.55	807.817	665.082	930.948	1536.54	1944.93	719.604	646.979	1829.9	5612.44	436.212
1170	1937.26	5639.97	2487.38	5502.43	0	5205.12	857.685	1420.29	1507.6	776.532	1844.64	1380.53	0	852.443	984.958	2192.03	1035.65	390.652	2565.63	0	1468.48	1115.15	1820.59	1331.13	1934.04	0	944.491	4125.92	1237.03	3147.34	1567.11	922.53	0	6900.44	0	2394.17	7810.02	3104.69	6009.36	2677.25	162.683	2811.21	2683.98	1306.36	837.192	1827.83	0	1765.12	5662.34
1171	153.74	121.149	0	643.479	0	105.193	0	1214.62	952.559	394.941	52.6831	0	0	913.432	563.475	0	518.813	548.519	0	1307.99	0	0	0	730.179	85.4326	0	575.51	189.054	191.432	1992.89	361.271	1941.25	0	0	1133.63	3789.22	288.54	587.078	785.394	0	0	2354.9	1814.06	602.19	0	207.409	1630.87	729.152	0
1172	279.299	0	292.106	827.724	946.273	489.092	615.779	684.567	0	0	535.87	1251.33	0	0	3964.04	0	0	1738.66	0	0	367.677	0	0	2509.19	0	0	0	0	1934	0	0	0	831.753	0	0	374.347	582.254	1120.95	0	630.416	0	0	0	3044.16	297.423	942.813	369.08	0	1155.05
1173	209.367	155.106	216.86	313.949	348.945	186.299	348.293	139.726	265.095	167.521	273.911	226.474	129.696	416.063	394.237	395.429	173.442	397.691	173.369	220.028	453.983	166.468	501.219	183.808	341.416	202.918	529.737	405.774	490.649	344.696	327.895	461.091	586.477	360.297	434.142	245.226	378.584	605.548	412.593	213.107	582.759	383.006	325.814	471.133	236.086	331.006	284.857	334.807	539.124
1174	1.19345e+07	1.15305e+07	1.25668e+07	1.19176e+07	1.26447e+07	1.25698e+07	1.25866e+07	1.25312e+07	1.28221e+07	1.25278e+07	1.29425e+07	1.27124e+07	1.2629e+07	1.32172e+07	1.31882e+07	1.26639e+07	1.32777e+07	1.39832e+07	1.3381e+07	1.32066e+07	1.31137e+07	1.36717e+07	1.3211e+07	1.34588e+07	1.34104e+07	1.29557e+07	1.3828e+07	1.36691e+07	1.54227e+07	1.43126e+07	1.46865e+07	1.44208e+07	1.46929e+07	1.45847e+07	1.41433e+07	1.46818e+07	1.39741e+07	1.50184e+07	1.36854e+07	1.43805e+07	1.56672e+07	1.49247e+07	1.45027e+07	1.49472e+07	1.52255e+07	1.48562e+07	1.51062e+07	1.53052e+07	1.43293e+07
1175	814.722	858.947	580.526	370.446	721.265	595.724	427.47	1127.61	1303.87	949.78	467.106	991.572	254.342	1455.37	113.968	441.884	662.677	961.128	580.149	876.59	544.625	780.24	335.348	590.449	493.893	416.214	1393.75	708.795	1260.05	802.91	607.278	721.664	1191.57	616.03	1014.07	816.49	585.23	890.367	580.956	683.137	846.069	597.329	373.831	494.613	447.032	929.098	859.071	462.583	740.047
1176	365.695	448.348	625.438	792.195	601.187	1171.26	821.135	689.66	1759.05	536.947	1342.75	545.758	921.793	948.173	616.168	479.584	521.922	1189.43	1690.38	514.346	1117.81	1750.91	976.235	856.421	349.282	952.804	782.543	754.8	1408.2	2331.21	712.543	797.717	555.706	1960.52	527.229	748.696	1065.51	734.598	730.577	396.736	568.087	957.92	614.072	512.963	1009.95	708.159	890.539	528.571	959.445
1177	502.859	79.9198	541.627	593.907	1451.59	200.266	0	1996.58	1517.77	1343.19	89.4159	2595.7	443.293	1924.86	445.283	98.349	1020.25	4230.42	1152.63	682.305	195.84	306.598	28.3599	693.319	109.844	537.876	1171.38	717.498	5714.23	672.949	944.997	1588.19	5803.21	409.209	708.211	2630.71	2285.62	1306.09	1618.23	1861.29	5379.31	2348.92	1835.84	746.734	288.628	3094.78	1146.57	1519.74	2664.38
1178	2251.15	6766.73	3364.1	3051.4	4098.4	5813.07	2250.86	3198.88	5637.53	6030.1	3506.88	2100.48	4776.6	7119.05	12009.4	8005.97	6203.39	4792.37	2403.52	4593.78	3524.97	2692.28	3733.65	14428.8	10026.6	7555.31	10472.3	3977.64	7392.28	8831.14	9335.6	8623.06	6115.85	9148.74	6643.35	5307.21	9783.85	11479	13388.2	3474.13	8228.97	12045.2	6759.18	23047.6	6262.49	4641.77	7805.2	11447.8	10212.9
1179	80.3593	35.4903	64.2097	41.8783	71.1969	121.318	39.1627	100.406	148.546	72.4455	41.513	60.2734	36.2668	124.706	64.347	91.0261	119.519	53.1731	65.2492	104.386	21.4775	117.869	68.3678	92.8306	76.8894	48.4303	118.86	66.062	90.007	125.17	93.733	111.984	133.965	99.0327	95.5806	143.517	71.8606	173.162	129.926	139.633	153.774	71.7194	122.405	117.528	108.633	82.3029	139.066	132.777	91.5037
1180	3905.42	4122.47	7311.13	3374.49	1860.32	2602.79	3691.42	1054.89	3372.2	6469.41	4222.61	2879.15	4283.65	1771.55	6334.42	2668.7	2738.51	3721.41	5682.87	3194.82	3298.68	4769.27	5397.05	5149.52	2376.44	4511.99	5855.2	6169.77	3841.33	3573.91	2899.44	2444.71	4041.24	2484.82	4492.01	4402.92	3130.51	10940.4	3457.95	4478.22	4171.78	5697.64	3284.23	8872.3	4174.36	3270.34	4695.92	5022.55	5407.37
1181	18580	18443.7	20528.9	16939.4	19892.4	19823.4	19847.6	21733.7	18867.4	27137.6	21829.8	19660.4	19427	22474.7	22931	18493.3	18956.2	21077.1	20138.9	21364.1	19479.1	21482.1	23393	22756.6	20467.7	19807.1	28497.7	21154.2	24190.5	21792.9	24207.4	23552.5	21436.7	24781.9	23076.8	26010.7	21859.2	24260.3	21613.4	22611.1	25249	28624.7	24216.9	25672.6	24196.2	21814.2	23772.9	28011.4	20416.6
1182	1979.37	3509.48	3102.88	1559.98	3670.9	5205.44	1943.68	3539.23	3532.57	2432.94	4187.19	3766.34	2816.77	2581.45	2566.83	3135.37	2533.79	2837.85	4262.49	3896.23	2695.8	3634.14	2861.24	4492.26	3512.2	4643.12	4319.3	2990.17	2656.79	3740.46	4158.89	2672.26	3090.2	3866.14	3598.02	3507.14	4319.88	3372.59	3181.65	3293.81	3212.22	3530.51	1623.21	3962.93	5049.04	4085.76	3808.41	2842.51	3873.93
1183	3913.49	2140.29	2109.91	365.081	701.357	2946.86	1555.22	775.083	821.348	3990.27	3437.84	1998.51	1904.07	2491.21	3582.26	1835.93	791.48	2661.38	3118.79	677.686	963.267	1307.43	3150.45	2993.53	2475.42	2563.36	3535.18	3422.19	2020.36	1297.39	741.542	2091.83	560.134	3126.26	1920.31	1931.08	2562.11	3169.89	1072.53	1705.73	1626.61	1275.34	730.191	2491.73	1826.39	1473.31	689.873	807.792	1628.43
1184	3170.57	4182.49	5215.14	2709.81	3614.28	12958.7	2473.39	7448.34	6335.59	4152.75	5978.44	4609.45	3546.22	5007.43	14929.9	5466.09	2649.29	8640	3182.41	3475.14	974.867	2128.22	3355.61	6557.64	5890.93	1491.33	5702.36	4637.49	10143.7	7742.45	3050.65	8082.99	6176.32	11631.1	1796.39	5116.6	3927.89	4555.32	5097.17	2622.59	4497.08	6639.77	5470.83	7946.27	1891.28	2265.94	1073.2	4551.83	1899.71
1185	106948	181095	46711	7544.18	34909.3	82474.7	9470.25	34880.2	76625.8	30416.2	33618.8	83109.9	9927.17	39817.1	49438.1	106594	48584.3	54266.8	70535.7	119604	12617	62495.7	34295.2	49635	114333	7284.29	38982	128451	63235.5	88328.8	54993.3	42243.7	36441.6	95573.7	128039	44273.8	11960	61824.1	194282	95857.3	42546.6	85563.7	35708.5	56742.5	15591.5	80274.1	123706	59746.4	12777.1
1186	601.423	525.213	570.246	561.737	405.65	1412.62	666.642	370.006	922.232	1234.25	1212.53	308.345	734.936	573.492	607.624	460.074	219.38	811.305	596.79	463.171	490.557	841.593	1219.99	909.454	480.82	1014.09	942.147	413.407	862.112	620.18	257.644	314.886	43.3167	1181.93	523.115	311.754	398.398	402.23	347.924	552.041	308.278	509.453	325.25	678.306	586.937	549.938	277.98	453.221	987.75
1187	648.222	1079.45	418.536	2837.87	2704	24.3198	1571.87	2464.98	1760.66	2114.48	1349.27	2184.13	89.9896	2892.75	1331.19	362.481	509.163	3633.31	908.825	433.07	2223.32	547.311	1031.89	1562.59	176.596	347.3	2165.49	582.588	2638.3	1588.98	861.357	2664.96	2206.58	41.3438	960.788	3076.43	2214.64	660.396	2733.51	2088.47	2252.34	955.271	2400.37	1472.5	1622.49	1855.22	798.188	472.208	924.922
1188	0	1895.79	5599.01	428.37	1340.22	1014.39	0	3186.8	2590	2492.57	985.298	273.836	646.8	6307.92	5198.6	2885.79	4535.05	665.445	0	1936.47	251.309	135.934	233.423	6973.11	3393.08	1334.52	3151.63	304.355	2404.51	3028.03	4347.15	7498.87	2170.22	1430.86	2741.1	3296.23	542.202	6185.37	2440.73	0	2318.47	3169.58	3981.92	7735.46	339.997	306.724	2568.43	5081.44	1635.38
1189	2291.83	2436.33	2912.78	2561.33	3862.7	1271.73	2675.79	3150.72	3417.44	4244.34	3043.11	1947.57	2345.96	4077.16	3698.52	3346.2	3758.41	3845.7	2959.58	3019.65	2725.69	2249.27	2915.82	3063.55	4053.66	2554.79	4929.1	3073.58	4519.33	5065.74	4675.4	3367.09	3720.28	2357.94	3693.23	5413.52	3862.68	4949.52	2950.4	3601.36	4716.83	4283.36	5119.37	4657.16	4369.74	3198.79	2928.89	5472.54	4522.13
1190	980.054	1774.54	1324.36	1754.84	1060.16	1010.64	2435.7	2351.44	1996.99	2179.86	2170.02	2062.32	2114.57	1970.52	1771.55	1778.89	1919.82	1980.39	1429.49	2197.84	2047.56	2067.64	1889.23	2018.73	1937.55	2182.67	2094.17	2495.1	2035.84	2626.62	2226.4	2270.55	1936.33	1307.05	2245.75	2393.65	1713.63	1937.06	2190.84	2192.96	2076.45	2242.08	2788.67	2636.15	2528.35	1782.49	2794.83	1849.13	2556.44
1191	998.517	494.055	1463.33	835.547	572.814	1253.33	949.297	1056.59	912.143	346.723	1273.66	1003.22	725.278	873.139	623.67	1590.33	631.047	468.1	820.047	492.528	666.012	403.11	636.99	1472.28	1332	585.048	688.945	510.92	680.237	1012.57	1462.26	623.952	507.197	548.168	1081.48	1345.79	1010.07	1334.46	1084.14	577.325	1163.68	799.628	672.182	1061.29	459.135	648.548	284.094	707.115	567.246
1192	640.106	393.53	493.915	699.041	357.505	1225.76	280.043	358.236	515.83	495.221	523.272	193.157	292.659	271.495	261.144	393.096	169.278	653.587	376.12	177.754	588.963	304.21	630.46	602.999	414.529	479.933	540.22	360.983	317.587	467.507	421.783	358.974	206.278	616.46	371.048	359.816	583.578	675.871	94.5878	180.038	466.091	526.376	352.946	803.122	769.601	409.937	277.309	176.6	636.569
1193	1643.58	743.91	1076	1544.62	1322.43	650.173	889.416	3020.2	3455.77	3098.83	121.163	461.586	396.821	1170.29	1647.47	929.6	2665.48	1991.84	1770.09	1763.06	805.434	1405.71	447.891	2110.62	906.553	533.214	2881.98	1553.92	2148.82	3496.06	2310.19	1228.27	1377.31	1172.93	1324.39	4111.42	1739.81	1126.14	1512.43	585.649	1060.86	3644.79	3113.48	2781.9	1332.24	501.747	1522.5	3263.9	2072.02
1194	9787.37	10088.2	18235.7	8482.03	14785.6	11120.4	6415.97	13421.2	14374.2	16150.7	13599.3	13563.9	10497.2	12744.6	15372.7	9311.7	23704.9	12304.5	12705.6	12329.9	7256	11663.3	14390.2	18357	10018.7	10696.8	15966.1	11298.2	15173.3	15989.4	25813.4	12803.3	16983.1	11792.2	13185.8	16069.2	12191.7	22205.9	10871	15339.1	16618.8	15979.5	16380.5	19927.4	9317.91	15341.2	14998.1	27497.3	11165.1
1195	1178.85	1953.69	19821.8	1871.69	2296.65	1572.12	3295.91	2017.41	2908.81	2033.76	2459.98	2221.02	2207.67	5930.16	2887.59	1234.75	19179.8	5081.29	1681.42	2360.67	2786.38	3683.21	3349.64	2675.62	1980.68	2135.7	2986.6	2132.33	6518.83	3930.62	22814	8136.82	3584.73	1242.91	2682.8	3936.32	1635.6	30945.9	3843.61	2643.13	3576.08	4817.82	3083.43	3919	3729.06	3531.6	3230.07	21652.2	3065.29
1196	531.626	169.033	3420.73	4801.86	275.229	1076.27	1122.17	0	0	19929.2	1533.84	866.614	3391.85	6336.05	3465	6049.6	9319.9	3332.05	6388.02	0	2340.49	6449.5	2775.57	1274.32	2898.76	2447.5	34512.5	2488.62	7206.96	404.487	9047	9605.1	0	2750.69	295.738	937.557	12364	7877.1	868.644	4558.89	0	463.464	1015.56	6400.54	2808.01	3681.3	0	10078.2	11172
1197	0	306.268	556.382	102.983	2307.01	922.197	547.89	623.514	294.608	482.527	239.317	184.831	644.846	114.897	837.98	336.656	1559.35	1211.84	487.019	158.736	318.992	333.946	499.348	338.078	235.234	531.932	536.928	203.469	1685.82	537.391	1784.42	590.657	2270.24	1294.39	472.177	398.201	116.741	815.72	828.252	402.175	2167.35	596.802	403.532	662.783	730.356	235.634	708.645	2035.42	370.943
1198	1024.61	2733.89	1513.21	2525.87	3163.41	4363.16	4181.14	4837.43	815.273	1486.38	5506.67	6185.64	5249.03	4573.04	4625.74	4258.46	3656.82	4308.88	6341.2	5990.68	6293.4	5093.96	5108.51	6213.96	5497.03	5022.82	3222.36	3335.37	4423.91	1585.61	4379	5270.92	2004.72	6270.61	6483.23	7022.01	7798.85	4121.81	477.55	8739.27	5453.17	1304.47	7114.06	1881.83	7176.32	7369.59	5786.96	4734.82	7202.97
1199	128.531	117.866	378.06	164.548	49.7357	236.685	158.894	248.455	440.71	142.389	43.7201	184.596	103.652	76.5954	162.728	72.7629	59.0437	292.003	204.044	237.385	178.017	194.116	125.149	211.188	72.3784	136.162	141.521	228.751	438.492	225.101	280.792	62.845	108.379	163.959	402.449	148.995	169.734	159.344	191.85	181.325	148.385	411.496	142.202	251.955	246.913	25.487	198.715	162.318	148.268
1200	1502.53	527.211	1093.64	2659.14	2823.16	1562.74	1271.33	7045.05	30739.9	10634.1	1606.5	9614.61	234.095	36943.8	7385.65	0	4779.08	12738.9	4540.03	413.03	326.197	6860.9	3256.69	5873.76	197.639	1063.03	15178.9	1881.73	12094.6	40720.1	7747.62	46741.6	5917.8	2705.78	497.369	13433.9	5577.7	3190.65	4176.91	14654.4	4256.26	43954.1	10779.2	7768.75	3004.8	20487.6	175.45	7257.33	8304.92
1201	8981.53	23015.6	35803.9	7907.68	19902.3	17211.7	2845.1	25152.7	23805.5	23916.2	16006	5742.89	49921.2	31825.2	45215.4	44121.3	41968.7	36858.8	5719.37	23449.1	4013.46	6268.89	17999.3	46397	53368.4	55883.9	29373.5	12463.2	47364.9	24783.7	52354.3	37049	24312.5	24403.5	27297.9	31212.8	11182.3	51828	31831.3	5963.04	26798.6	28065.2	33873.9	58578.8	5339.91	8463.18	27791.4	55362.7	12401
1202	8688.91	8125.18	7989.31	8792.24	9105.71	9373.38	11095.2	11926.1	11815.4	8586.85	10996.1	14090.7	10929.5	10723.1	10110.2	9333.2	9484.15	10464.7	11620.1	12880.2	12367.7	13849.8	14085.6	13314.2	11344.7	13374.6	9841.14	11657.5	11430.8	17164.8	12206.7	14328.8	13856.7	14034.5	14627.9	17100.4	13107.3	14090.4	13988.2	20145.7	14045	18385.4	17643.7	16142.9	15621.8	19572.9	16523.2	15416.1	14938.3
1203	4064.54	16.8347	232.666	2310.03	696.381	1080.02	482.33	1843.15	1513.68	4182.82	1905.21	5701.13	1246.57	1866.8	0	185.443	2832.02	0	682.867	2481.66	488.899	692.741	1796.44	112.982	369.415	826.055	3321.32	3914.37	221.344	1395.95	3196.61	2226.1	1045.54	1494.88	2721.87	1773.36	2517.28	242.261	31.298	6297.9	1347.4	1231.54	1236.46	219.899	381.734	5473.69	2812.09	3014.66	2678.29
[truncated: 5,615 more rows]
[truncated: 432 more columns]
